# Supplementary material for: Molecular hydrogen in seawater supports growth of diverse marine bacteria
Source: Nat Microbiol. 2023 Feb 6;8(4):581–95. doi: 10.1038/s41564-023-01322-0 (PMC10305171; doi:10.1038/s41564-023-01322-0)
Supplement: Supplementary file 3 — Excel workbook containing Supplementary Tables 1–6, most of which comprise multiple tabs. The table number is designated in the first row of each spreadsheet, and also in the tab names. [file 41564_2023_1322_MOESM3_ESM.xlsx]

## Sheet: S1 - Measurement
Table S1. Gas chromatograph measurement
Transect	Seawater sample	Replicate	Temperature (°C)	Gas	Timepoint	Headspace concentration (ppm)	Headspace concentration (nM)	Incubation time (hr)	Incubation time (day)
Port Phillip Bay	Bay centre	A	20	CO	1	1.95781	81.4277	0	0
Port Phillip Bay	Bay centre	A	20	CO	2	1.83381	76.2704	18.7542	0.781424
Port Phillip Bay	Bay centre	A	20	CO	3	1.76981	73.6086	25.3756	1.05731
Port Phillip Bay	Bay centre	A	20	CO	4	1.53381	63.7931	41.4256	1.72606
Port Phillip Bay	Bay centre	A	20	CO	5	1.19881	49.86	66.7256	2.78023
Port Phillip Bay	Bay centre	A	20	CO	7	0.956814	39.795	90.9094	3.78789
Port Phillip Bay	Bay centre	A	20	CO	8	0.657814	27.3592	115.793	4.82471
Port Phillip Bay	Bay centre	A	20	CO	9	0.380814	15.8385	162.396	6.76652
Port Phillip Bay	Bay centre	A	20	CO	10	0.177814	7.39548	219.343	9.13931
Port Phillip Bay	Bay centre	A	20	CO	11	0	0	383.304	15.971
Port Phillip Bay	Bay centre	B	20	CO	1	1.99281	82.8834	0	0
Port Phillip Bay	Bay centre	B	20	CO	2	1.93081	80.3048	18.7572	0.781551
Port Phillip Bay	Bay centre	B	20	CO	3	1.79381	74.6068	25.3772	1.05738
Port Phillip Bay	Bay centre	B	20	CO	4	1.57781	65.6231	41.4261	1.72609
Port Phillip Bay	Bay centre	B	20	CO	5	1.23081	51.191	66.7253	2.78022
Port Phillip Bay	Bay centre	B	20	CO	6	1.11481	46.3664	74.1978	3.09157
Port Phillip Bay	Bay centre	B	20	CO	7	1.00281	41.7082	90.9097	3.78791
Port Phillip Bay	Bay centre	B	20	CO	8	0.729814	30.3538	115.793	4.82469
Port Phillip Bay	Bay centre	B	20	CO	9	0.452814	18.833	162.398	6.7666
Port Phillip Bay	Bay centre	B	20	CO	10	0.221814	9.22549	219.716	9.15484
Port Phillip Bay	Bay centre	B	20	CO	11	0.0348137	1.44794	383.308	15.9712
Port Phillip Bay	Bay centre	C	20	CO	1	2.09781	87.2505	0	0
Port Phillip Bay	Bay centre	C	20	CO	2	1.99781	83.0914	18.8019	0.783414
Port Phillip Bay	Bay centre	C	20	CO	3	1.84481	76.7279	25.3711	1.05713
Port Phillip Bay	Bay centre	C	20	CO	4	1.55581	64.7081	41.4097	1.72541
Port Phillip Bay	Bay centre	C	20	CO	5	1.10281	45.8673	66.7161	2.77984
Port Phillip Bay	Bay centre	C	20	CO	6	0.966814	40.2109	74.2064	3.09193
Port Phillip Bay	Bay centre	C	20	CO	6	1.09181	45.4098	72.9572	3.03988
Port Phillip Bay	Bay centre	C	20	CO	7	0.797814	33.182	90.8969	3.78737
Port Phillip Bay	Bay centre	C	20	CO	8	0.504814	20.9958	115.78	4.82417
Port Phillip Bay	Bay centre	C	20	CO	9	0.279814	11.6378	162.421	6.76752
Port Phillip Bay	Bay centre	C	20	CO	10	0.146814	6.10615	219.729	9.15536
Port Phillip Bay	Bay centre	C	20	CO	11	0.0668137	2.77886	383.479	15.9783
Port Phillip Bay	Heat-killed	A	20	CO	1	1.95881	81.4693	0	0
Port Phillip Bay	Heat-killed	A	20	CO	2	2.11281	87.8743	18.7528	0.781366
Port Phillip Bay	Heat-killed	A	20	CO	3	2.10481	87.5416	25.3672	1.05697
Port Phillip Bay	Heat-killed	A	20	CO	4	2.08381	86.6682	41.4272	1.72613
Port Phillip Bay	Heat-killed	A	20	CO	5	2.11281	87.8743	66.5597	2.77332
Port Phillip Bay	Heat-killed	A	20	CO	6	2.14081	89.0389	74.1892	3.09122
Port Phillip Bay	Heat-killed	A	20	CO	7	2.13281	88.7062	90.7392	3.7808
Port Phillip Bay	Heat-killed	A	20	CO	8	2.13381	88.7478	115.762	4.8234
Port Phillip Bay	Heat-killed	A	20	CO	9	2.21081	91.9503	162.402	6.76675
Port Phillip Bay	Heat-killed	A	20	CO	10	2.37481	98.7712	219.178	9.13241
Port Phillip Bay	Heat-killed	A	20	CO	11	2.63981	109.793	382.897	15.954
Port Phillip Bay	Heat-killed	B	20	CO	1	1.98681	82.6339	0	0
Port Phillip Bay	Heat-killed	B	20	CO	2	2.11281	87.8743	18.7556	0.781481
Port Phillip Bay	Heat-killed	B	20	CO	3	2.09781	87.2505	25.3683	1.05701
Port Phillip Bay	Heat-killed	B	20	CO	4	2.10181	87.4168	41.4286	1.72619
Port Phillip Bay	Heat-killed	B	20	CO	5	2.12281	88.2903	66.5592	2.7733
Port Phillip Bay	Heat-killed	B	20	CO	6	2.11181	87.8327	74.1894	3.09123
Port Phillip Bay	Heat-killed	B	20	CO	7	2.11381	87.9159	90.7392	3.7808
Port Phillip Bay	Heat-killed	B	20	CO	8	2.13681	88.8725	115.774	4.82391
Port Phillip Bay	Heat-killed	B	20	CO	9	2.20881	91.8671	162.404	6.76682
Port Phillip Bay	Heat-killed	B	20	CO	10	2.32781	96.8164	219.178	9.13242
Port Phillip Bay	Heat-killed	B	20	CO	11	2.53181	105.301	383.078	15.9616
Port Phillip Bay	Heat-killed	C	20	CO	1	2.03381	84.5886	0	0
Port Phillip Bay	Heat-killed	C	20	CO	2	2.12581	88.415	18.7936	0.783067
Port Phillip Bay	Heat-killed	C	20	CO	3	2.10781	87.6664	25.3647	1.05686
Port Phillip Bay	Heat-killed	C	20	CO	4	2.13481	88.7893	41.4094	1.72539
Port Phillip Bay	Heat-killed	C	20	CO	5	2.13581	88.8309	66.7172	2.77988
Port Phillip Bay	Heat-killed	C	20	CO	6	2.08881	86.8762	74.1875	3.09115
Port Phillip Bay	Heat-killed	C	20	CO	7	2.08781	86.8346	90.9025	3.7876
Port Phillip Bay	Heat-killed	C	20	CO	8	2.12181	88.2487	115.78	4.82418
Port Phillip Bay	Heat-killed	C	20	CO	9	2.23481	92.9485	162.419	6.76748
Port Phillip Bay	Heat-killed	C	20	CO	10	2.25381	93.7387	219.712	9.15465
Port Phillip Bay	Heat-killed	C	20	CO	11	2.43581	101.308	383.473	15.978
Port Phillip Bay	Intermediate	A	20	CO	1	1.92081	79.8888	0	0
Port Phillip Bay	Intermediate	A	20	CO	2	1.97981	82.3427	18.7519	0.781331
Port Phillip Bay	Intermediate	A	20	CO	3	1.84581	76.7695	25.3644	1.05685
Port Phillip Bay	Intermediate	A	20	CO	4	1.56281	64.9992	41.4239	1.726
Port Phillip Bay	Intermediate	A	20	CO	5	1.17481	48.8618	66.5497	2.77291
Port Phillip Bay	Intermediate	A	20	CO	6	1.03081	42.8727	74.1903	3.09126
Port Phillip Bay	Intermediate	A	20	CO	7	0.902814	37.5491	90.9089	3.78787
Port Phillip Bay	Intermediate	A	20	CO	8	0.645814	26.8601	115.792	4.82468
Port Phillip Bay	Intermediate	A	20	CO	9	0.442814	18.4171	162.396	6.76652
Port Phillip Bay	Intermediate	A	20	CO	10	0.267814	11.1387	219.343	9.13928
Port Phillip Bay	Intermediate	A	20	CO	11	0.110814	4.60887	383.296	15.9707
Port Phillip Bay	Intermediate	B	20	CO	1	1.91581	79.6809	0	0
Port Phillip Bay	Intermediate	B	20	CO	2	1.80381	75.0227	18.7517	0.781319
Port Phillip Bay	Intermediate	B	20	CO	3	1.68381	70.0317	25.3661	1.05692
Port Phillip Bay	Intermediate	B	20	CO	4	1.52881	63.5851	41.4253	1.72605
Port Phillip Bay	Intermediate	B	20	CO	5	1.28981	53.6448	66.5503	2.77293
Port Phillip Bay	Intermediate	B	20	CO	6	1.17281	48.7787	74.1917	3.09132
Port Phillip Bay	Intermediate	B	20	CO	7	1.09881	45.7009	90.9097	3.78791
Port Phillip Bay	Intermediate	B	20	CO	8	0.804814	33.4731	115.793	4.82469
Port Phillip Bay	Intermediate	B	20	CO	9	0.653814	27.1929	162.396	6.76652
Port Phillip Bay	Intermediate	B	20	CO	10	0.451814	18.7915	219.344	9.13933
Port Phillip Bay	Intermediate	B	20	CO	11	0.166814	6.93797	383.299	15.9708
Port Phillip Bay	Intermediate	C	20	CO	1	2.04081	84.8798	0	0
Port Phillip Bay	Intermediate	C	20	CO	2	2.03581	84.6718	18.7906	0.78294
Port Phillip Bay	Intermediate	C	20	CO	3	1.97881	82.3011	25.3739	1.05725
Port Phillip Bay	Intermediate	C	20	CO	4	1.94081	80.7207	41.4103	1.72543
Port Phillip Bay	Intermediate	C	20	CO	5	1.74981	72.7768	66.7203	2.78001
Port Phillip Bay	Intermediate	C	20	CO	6	1.72381	71.6954	74.2103	3.09209
Port Phillip Bay	Intermediate	C	20	CO	7	1.67281	69.5742	90.9006	3.78752
Port Phillip Bay	Intermediate	C	20	CO	8	1.49981	62.379	115.783	4.82431
Port Phillip Bay	Intermediate	C	20	CO	9	0.832814	34.6377	162.417	6.76738
Port Phillip Bay	Intermediate	C	20	CO	10	0.270814	11.2635	219.724	9.15516
Port Phillip Bay	Intermediate	C	20	CO	11	0	0	383.475	15.9781
Port Phillip Bay	Shore	A	20	CO	1	1.86481	77.5597	0	0
Port Phillip Bay	Shore	A	20	CO	2	1.88381	78.35	18.7458	0.781076
Port Phillip Bay	Shore	A	20	CO	3	1.76181	73.2758	25.3617	1.05674
Port Phillip Bay	Shore	A	20	CO	4	1.60381	66.7044	41.4108	1.72545
Port Phillip Bay	Shore	A	20	CO	5	1.24781	51.898	66.7142	2.77976
Port Phillip Bay	Shore	A	20	CO	6	1.11381	46.3248	74.1853	3.09105
Port Phillip Bay	Shore	A	20	CO	7	0.988814	41.1259	90.895	3.78729
Port Phillip Bay	Shore	A	20	CO	8	0.698814	29.0645	115.778	4.82406
Port Phillip Bay	Shore	A	20	CO	9	0.476814	19.8312	162.384	6.76598
Port Phillip Bay	Shore	A	20	CO	10	0.287814	11.9705	219.711	9.15461
Port Phillip Bay	Shore	A	20	CO	11	0.108814	4.52569	383.296	15.9706
Port Phillip Bay	Shore	B	20	CO	1	1.98081	82.3843	0	0
Port Phillip Bay	Shore	B	20	CO	2	2.01181	83.6736	18.7839	0.782662
Port Phillip Bay	Shore	B	20	CO	4	1.73481	72.1529	41.41	1.72542
Port Phillip Bay	Shore	B	20	CO	5	1.38981	57.8039	66.7169	2.77987
Port Phillip Bay	Shore	B	20	CO	6	1.25081	52.0228	74.1869	3.09112
Port Phillip Bay	Shore	B	20	CO	7	1.06981	44.4948	90.9031	3.78763
Port Phillip Bay	Shore	B	20	CO	8	0.727814	30.2706	115.777	4.82403
Port Phillip Bay	Shore	B	20	CO	9	0.440814	18.3339	162.383	6.76595
Port Phillip Bay	Shore	B	20	CO	10	0.0988137	4.10978	219.713	9.15469
Port Phillip Bay	Shore	B	20	CO	11	0	0	383.468	15.9778
Port Phillip Bay	Shore	C	20	CO	1	1.94181	80.7623	0	0
Port Phillip Bay	Shore	C	20	CO	2	1.92781	80.18	18.7964	0.783183
Port Phillip Bay	Shore	C	20	CO	3	1.81481	75.4802	25.3644	1.05685
Port Phillip Bay	Shore	C	20	CO	3	1.83081	76.1456	24.4847	1.0202
Port Phillip Bay	Shore	C	20	CO	4	1.54481	64.2506	41.4025	1.7251
Port Phillip Bay	Shore	C	20	CO	5	1.02581	42.6648	66.7206	2.78002
Port Phillip Bay	Shore	C	20	CO	6	0.839814	34.9288	74.2011	3.09171
Port Phillip Bay	Shore	C	20	CO	7	0.600814	24.9885	90.8903	3.78709
Port Phillip Bay	Shore	C	20	CO	8	0.278814	11.5962	115.775	4.82395
Port Phillip Bay	Shore	C	20	CO	9	0.123814	5.14956	162.412	6.76719
Port Phillip Bay	Shore	C	20	CO	10	0.0718137	2.98682	219.72	9.15501
Port Phillip Bay	Shore	C	20	CO	11	0.0748137	3.11159	383.471	15.9779
Port Phillip Bay	Shore surface microlayer	A	20	CO	1	1.87281	77.8925	0	0
Port Phillip Bay	Shore surface microlayer	A	20	CO	2	1.61681	67.2451	18.7511	0.781296
Port Phillip Bay	Shore surface microlayer	A	20	CO	3	1.54681	64.3338	25.3628	1.05678
Port Phillip Bay	Shore surface microlayer	A	20	CO	4	1.31181	54.5598	41.4233	1.72597
Port Phillip Bay	Shore surface microlayer	A	20	CO	5	1.04681	43.5382	66.5542	2.77309
Port Phillip Bay	Shore surface microlayer	A	20	CO	6	0.899814	37.4243	74.1839	3.091
Port Phillip Bay	Shore surface microlayer	A	20	CO	7	0.857814	35.6775	90.7361	3.78067
Port Phillip Bay	Shore surface microlayer	A	20	CO	8	0.644814	26.8185	115.768	4.82367
Port Phillip Bay	Shore surface microlayer	A	20	CO	9	0.438814	18.2508	162.402	6.76675
Port Phillip Bay	Shore surface microlayer	A	20	CO	10	0.283814	11.8041	219.52	9.14668
Port Phillip Bay	Shore surface microlayer	A	20	CO	11	0.111814	4.65046	383.086	15.9619
Port Phillip Bay	Shore surface microlayer	B	20	CO	1	1.94581	80.9286	0	0
Port Phillip Bay	Shore surface microlayer	B	20	CO	2	1.69881	70.6556	18.7467	0.781111
Port Phillip Bay	Shore surface microlayer	B	20	CO	3	1.58081	65.7479	25.3569	1.05654
Port Phillip Bay	Shore surface microlayer	B	20	CO	4	1.38481	57.596	41.4181	1.72575
Port Phillip Bay	Shore surface microlayer	B	20	CO	5	1.09681	45.6177	67.0686	2.79453
Port Phillip Bay	Shore surface microlayer	B	20	CO	6	0.993814	41.3339	74.1803	3.09084
Port Phillip Bay	Shore surface microlayer	B	20	CO	7	0.864814	35.9686	90.7319	3.7805
Port Phillip Bay	Shore surface microlayer	B	20	CO	8	0.569814	23.6992	115.791	4.82464
Port Phillip Bay	Shore surface microlayer	B	20	CO	9	0.333814	13.8837	162.396	6.76649
Port Phillip Bay	Shore surface microlayer	B	20	CO	10	0.153814	6.39729	219.169	9.13203
Port Phillip Bay	Shore surface microlayer	B	20	CO	11	0.0858137	3.56909	383.08	15.9617
Port Phillip Bay	Shore surface microlayer	C	20	CO	1	1.96881	81.8852	0	0
Port Phillip Bay	Shore surface microlayer	C	20	CO	2	1.76481	73.4006	18.7933	0.783056
Port Phillip Bay	Shore surface microlayer	C	20	CO	3	1.64081	68.2433	25.365	1.05688
Port Phillip Bay	Shore surface microlayer	C	20	CO	4	1.45881	60.6737	41.41	1.72542
Port Phillip Bay	Shore surface microlayer	C	20	CO	5	1.17081	48.6955	66.7214	2.78006
Port Phillip Bay	Shore surface microlayer	C	20	CO	6	1.05081	43.7045	74.2008	3.0917
Port Phillip Bay	Shore surface microlayer	C	20	CO	7	0.971814	40.4188	90.9033	3.78764
Port Phillip Bay	Shore surface microlayer	C	20	CO	8	0.753814	31.352	115.78	4.82418
Port Phillip Bay	Shore surface microlayer	C	20	CO	9	0.595814	24.7806	162.42	6.7675
Port Phillip Bay	Shore surface microlayer	C	20	CO	10	0.431814	17.9596	219.72	9.15501
Port Phillip Bay	Shore surface microlayer	C	20	CO	11	0.174814	7.2707	383.473	15.978
Port Phillip Bay	Bay centre	A	20	H2	1	2.3175	96.3874	0	0	#REF!
Port Phillip Bay	Bay centre	A	20	H2	2	2.2505	93.6008	18.7542	0.781424
Port Phillip Bay	Bay centre	A	20	H2	3	2.3445	97.5104	25.3756	1.05731
Port Phillip Bay	Bay centre	A	20	H2	4	2.3435	97.4688	41.4256	1.72606
Port Phillip Bay	Bay centre	A	20	H2	5	2.3215	96.5538	66.7256	2.78023
Port Phillip Bay	Bay centre	A	20	H2	7	2.2075	91.8124	90.9094	3.78789
Port Phillip Bay	Bay centre	A	20	H2	8	2.2165	92.1867	115.793	4.82471
Port Phillip Bay	Bay centre	A	20	H2	9	2.2045	91.6876	162.396	6.76652
Port Phillip Bay	Bay centre	A	20	H2	10	2.1045	87.5285	219.343	9.13931
Port Phillip Bay	Bay centre	A	20	H2	11	1.5675	65.1941	383.304	15.971
Port Phillip Bay	Bay centre	A	20	H2	12	1.5075	62.6986	578.403	24.1001
Port Phillip Bay	Bay centre	A	20	H2	13	1.4335	59.6209	722.789	30.1162
Port Phillip Bay	Bay centre	A	20	H2	14	1.4265	59.3297	914.646	38.1103
Port Phillip Bay	Bay centre	A	20	H2	15	1.5135	62.9481	1055.44	43.9767
Port Phillip Bay	Bay centre	A	20	H2	16	1.5175	63.1145	1224.77	51.0321
Port Phillip Bay	Bay centre	A	20	H2	17	1.4095	58.6227	1388.02	57.8342
Port Phillip Bay	Bay centre	A	20	H2	18	0.797499	33.1689	1559.89	64.9954
Port Phillip Bay	Bay centre	A	20	H2	19	0.124499	5.17805	1728.34	72.0142
Port Phillip Bay	Bay centre	A	20	H2	20	0	0	1915.53	79.8139
Port Phillip Bay	Bay centre	B	20	H2	1	2.3035	95.8051	0	0
Port Phillip Bay	Bay centre	B	20	H2	2	2.3155	96.3042	18.7572	0.781551
Port Phillip Bay	Bay centre	B	20	H2	3	2.3275	96.8033	25.3772	1.05738
Port Phillip Bay	Bay centre	B	20	H2	4	2.3405	97.344	41.4261	1.72609
Port Phillip Bay	Bay centre	B	20	H2	5	2.2945	95.4308	66.7253	2.78022
Port Phillip Bay	Bay centre	B	20	H2	6	2.2975	95.5556	74.1978	3.09157
Port Phillip Bay	Bay centre	B	20	H2	7	2.1665	90.1072	90.9097	3.78791
Port Phillip Bay	Bay centre	B	20	H2	8	2.1565	89.6912	115.793	4.82469
Port Phillip Bay	Bay centre	B	20	H2	9	2.1135	87.9028	162.398	6.7666
Port Phillip Bay	Bay centre	B	20	H2	10	2.0865	86.7799	219.716	9.15484
Port Phillip Bay	Bay centre	B	20	H2	11	1.7685	73.5539	383.308	15.9712
Port Phillip Bay	Bay centre	B	20	H2	12	1.6945	70.4761	578.406	24.1003
Port Phillip Bay	Bay centre	B	20	H2	13	1.5915	66.1923	722.788	30.1162
Port Phillip Bay	Bay centre	B	20	H2	14	1.5325	63.7384	914.645	38.1102
Port Phillip Bay	Bay centre	B	20	H2	15	1.5845	65.9011	1055.44	43.9767
Port Phillip Bay	Bay centre	B	20	H2	16	1.5015	62.4491	1224.77	51.0321
Port Phillip Bay	Bay centre	B	20	H2	17	1.3875	57.7077	1388.02	57.8342
Port Phillip Bay	Bay centre	B	20	H2	18	1.2155	50.554	1559.89	64.9953
Port Phillip Bay	Bay centre	B	20	H2	19	1.1225	46.686	1728.36	72.0149
Port Phillip Bay	Bay centre	B	20	H2	20	0.971499	40.4057	1915.55	79.8146
Port Phillip Bay	Bay centre	C	20	H2	1	2.3815	99.0493	0	0
Port Phillip Bay	Bay centre	C	20	H2	2	2.4145	100.422	18.8019	0.783414
Port Phillip Bay	Bay centre	C	20	H2	3	2.4535	102.044	25.3711	1.05713
Port Phillip Bay	Bay centre	C	20	H2	4	2.4425	101.586	41.4097	1.72541
Port Phillip Bay	Bay centre	C	20	H2	5	2.4105	100.255	66.7161	2.77984
Port Phillip Bay	Bay centre	C	20	H2	6	2.4115	100.297	74.2064	3.09193
Port Phillip Bay	Bay centre	C	20	H2	6	2.3215	96.5538	72.9572	3.03988
Port Phillip Bay	Bay centre	C	20	H2	7	2.2785	94.7654	90.8969	3.78737
Port Phillip Bay	Bay centre	C	20	H2	8	2.2805	94.8486	115.78	4.82417
Port Phillip Bay	Bay centre	C	20	H2	9	2.2655	94.2247	162.421	6.76752
Port Phillip Bay	Bay centre	C	20	H2	10	2.1845	90.8558	219.729	9.15536
Port Phillip Bay	Bay centre	C	20	H2	11	2.0155	83.8269	383.479	15.9783
Port Phillip Bay	Bay centre	C	20	H2	12	1.8775	78.0873	578.381	24.0992
Port Phillip Bay	Bay centre	C	20	H2	13	1.7595	73.1796	722.775	30.1156
Port Phillip Bay	Bay centre	C	20	H2	14	1.6345	67.9807	914.622	38.1093
Port Phillip Bay	Bay centre	C	20	H2	15	1.6785	69.8107	1055.42	43.9759
Port Phillip Bay	Bay centre	C	20	H2	16	1.6005	66.5666	1224.59	51.0246
Port Phillip Bay	Bay centre	C	20	H2	17	1.4925	62.0747	1388	57.8332
Port Phillip Bay	Bay centre	C	20	H2	18	1.3275	55.2122	1559.87	64.9948
Port Phillip Bay	Bay centre	C	20	H2	19	1.2755	53.0495	1728.4	72.0165
Port Phillip Bay	Bay centre	C	20	H2	20	1.1685	48.5992	1915.53	79.8139
Port Phillip Bay	Heat-killed	A	20	H2	1	2.3915	99.4652	0	0
Port Phillip Bay	Heat-killed	A	20	H2	2	2.4475	101.794	18.7528	0.781366
Port Phillip Bay	Heat-killed	A	20	H2	3	2.5065	104.248	25.3672	1.05697
Port Phillip Bay	Heat-killed	A	20	H2	4	2.5275	105.122	41.4272	1.72613
Port Phillip Bay	Heat-killed	A	20	H2	5	2.5165	104.664	66.5597	2.77332
Port Phillip Bay	Heat-killed	A	20	H2	6	2.5055	104.207	74.1892	3.09122
Port Phillip Bay	Heat-killed	A	20	H2	7	2.3785	98.9245	90.7392	3.7808
Port Phillip Bay	Heat-killed	A	20	H2	8	2.4015	99.8811	115.762	4.8234
Port Phillip Bay	Heat-killed	A	20	H2	9	2.5045	104.165	162.402	6.76675
Port Phillip Bay	Heat-killed	A	20	H2	10	2.5435	105.787	219.178	9.13241
Port Phillip Bay	Heat-killed	A	20	H2	11	2.5765	107.16	382.897	15.954
Port Phillip Bay	Heat-killed	A	20	H2	12	2.5375	105.537	578.415	24.1006
Port Phillip Bay	Heat-killed	A	20	H2	13	2.5315	105.288	722.799	30.1166
Port Phillip Bay	Heat-killed	A	20	H2	14	2.5125	104.498	914.635	38.1098
Port Phillip Bay	Heat-killed	A	20	H2	15	2.1215	88.2356	1055.43	43.9762
Port Phillip Bay	Heat-killed	A	20	H2	15	2.5355	105.454	1057.19	44.0495
Port Phillip Bay	Heat-killed	A	20	H2	16	2.1815	90.731	1224.76	51.0315
Port Phillip Bay	Heat-killed	A	20	H2	17	2.2155	92.1451	1388.01	57.8337
Port Phillip Bay	Heat-killed	A	20	H2	18	2.1335	88.7347	1559.86	64.9943
Port Phillip Bay	Heat-killed	A	20	H2	19	2.2295	92.7274	1728.32	72.0135
Port Phillip Bay	Heat-killed	A	20	H2	20	2.1455	89.2337	1915.54	79.814
Port Phillip Bay	Heat-killed	B	20	H2	1	2.3865	99.2572	0	0
Port Phillip Bay	Heat-killed	B	20	H2	2	2.4005	99.8395	18.7556	0.781481
Port Phillip Bay	Heat-killed	B	20	H2	3	2.4515	101.961	25.3683	1.05701
Port Phillip Bay	Heat-killed	B	20	H2	4	2.4645	102.501	41.4286	1.72619
Port Phillip Bay	Heat-killed	B	20	H2	5	2.4455	101.711	66.5592	2.7733
Port Phillip Bay	Heat-killed	B	20	H2	6	2.4425	101.586	74.1894	3.09123
Port Phillip Bay	Heat-killed	B	20	H2	7	2.3175	96.3874	90.7392	3.7808
Port Phillip Bay	Heat-killed	B	20	H2	8	2.3645	98.3422	115.774	4.82391
Port Phillip Bay	Heat-killed	B	20	H2	9	2.4355	101.295	162.404	6.76682
Port Phillip Bay	Heat-killed	B	20	H2	10	2.4565	102.169	219.178	9.13242
Port Phillip Bay	Heat-killed	B	20	H2	11	2.4435	101.628	383.078	15.9616
Port Phillip Bay	Heat-killed	B	20	H2	12	2.4205	100.671	578.415	24.1006
Port Phillip Bay	Heat-killed	B	20	H2	13	2.3705	98.5918	722.799	30.1166
Port Phillip Bay	Heat-killed	B	20	H2	14	2.3995	99.7979	914.646	38.1102
Port Phillip Bay	Heat-killed	B	20	H2	15	2.6485	110.154	1055.43	43.9762
Port Phillip Bay	Heat-killed	B	20	H2	16	2.6935	112.026	1224.76	51.0315
Port Phillip Bay	Heat-killed	B	20	H2	17	2.7275	113.44	1388.02	57.834
Port Phillip Bay	Heat-killed	B	20	H2	18	2.5915	107.783	1559.88	64.995
Port Phillip Bay	Heat-killed	B	20	H2	19	2.6785	111.402	1728.32	72.0135
Port Phillip Bay	Heat-killed	B	20	H2	20	2.5565	106.328	1915.54	79.814
Port Phillip Bay	Heat-killed	C	20	H2	1	2.3735	98.7165	0	0
Port Phillip Bay	Heat-killed	C	20	H2	2	2.3805	99.0077	18.7936	0.783067
Port Phillip Bay	Heat-killed	C	20	H2	3	2.4125	100.339	25.3647	1.05686
Port Phillip Bay	Heat-killed	C	20	H2	4	2.4255	100.879	41.4094	1.72539
Port Phillip Bay	Heat-killed	C	20	H2	5	2.4135	100.38	66.7172	2.77988
Port Phillip Bay	Heat-killed	C	20	H2	6	2.4185	100.588	74.1875	3.09115
Port Phillip Bay	Heat-killed	C	20	H2	7	2.2795	94.807	90.9025	3.7876
Port Phillip Bay	Heat-killed	C	20	H2	8	2.3535	97.8847	115.78	4.82418
Port Phillip Bay	Heat-killed	C	20	H2	9	2.4075	100.131	162.419	6.76748
Port Phillip Bay	Heat-killed	C	20	H2	10	2.3785	98.9245	219.712	9.15465
Port Phillip Bay	Heat-killed	C	20	H2	11	2.3565	98.0095	383.473	15.978
Port Phillip Bay	Heat-killed	C	20	H2	12	2.3755	98.7997	578.388	24.0995
Port Phillip Bay	Heat-killed	C	20	H2	13	2.3285	96.8449	722.771	30.1155
Port Phillip Bay	Heat-killed	C	20	H2	14	2.3315	96.9697	914.628	38.1095
Port Phillip Bay	Heat-killed	C	20	H2	16	2.5975	108.033	1224.6	51.0249
Port Phillip Bay	Heat-killed	C	20	H2	17	2.5945	107.908	1388	57.8335
Port Phillip Bay	Heat-killed	C	20	H2	18	2.4925	103.666	1559.88	64.9949
Port Phillip Bay	Heat-killed	C	20	H2	19	2.5455	105.87	1728.34	72.0142
Port Phillip Bay	Heat-killed	C	20	H2	20	2.4765	103	1915.54	79.814
Port Phillip Bay	Intermediate	A	20	H2	1	2.3055	95.8883	0	0
Port Phillip Bay	Intermediate	A	20	H2	2	2.2945	95.4308	18.7519	0.781331
Port Phillip Bay	Intermediate	A	20	H2	3	2.2885	95.1813	25.3644	1.05685
Port Phillip Bay	Intermediate	A	20	H2	4	2.2795	94.807	41.4239	1.726
Port Phillip Bay	Intermediate	A	20	H2	5	2.2605	94.0167	66.5497	2.77291
Port Phillip Bay	Intermediate	A	20	H2	6	2.2385	93.1017	74.1903	3.09126
Port Phillip Bay	Intermediate	A	20	H2	7	2.1425	89.109	90.9089	3.78787
Port Phillip Bay	Intermediate	A	20	H2	8	2.1445	89.1922	115.792	4.82468
Port Phillip Bay	Intermediate	A	20	H2	9	2.1435	89.1506	162.396	6.76652
Port Phillip Bay	Intermediate	A	20	H2	10	2.0675	85.9896	219.343	9.13928
Port Phillip Bay	Intermediate	A	20	H2	11	1.8845	78.3785	383.296	15.9707
Port Phillip Bay	Intermediate	A	20	H2	12	1.7465	72.6389	578.403	24.1001
Port Phillip Bay	Intermediate	A	20	H2	13	1.5705	65.3188	722.788	30.1162
Port Phillip Bay	Intermediate	A	20	H2	14	1.4045	58.4147	914.647	38.1103
Port Phillip Bay	Intermediate	A	20	H2	15	1.3985	58.1652	1055.42	43.976
Port Phillip Bay	Intermediate	A	20	H2	16	1.2795	53.2158	1224.77	51.032
Port Phillip Bay	Intermediate	A	20	H2	17	1.1715	48.724	1388.02	57.834
Port Phillip Bay	Intermediate	A	20	H2	18	1.0405	43.2755	1559.88	64.9949
Port Phillip Bay	Intermediate	A	20	H2	19	0.962499	40.0314	1728.32	72.0133
Port Phillip Bay	Intermediate	A	20	H2	20	0.859499	35.7475	1915.53	79.8135
Port Phillip Bay	Intermediate	B	20	H2	1	2.2865	95.0981	0	0
Port Phillip Bay	Intermediate	B	20	H2	2	2.2755	94.6406	18.7517	0.781319
Port Phillip Bay	Intermediate	B	20	H2	3	2.3095	96.0547	25.3661	1.05692
Port Phillip Bay	Intermediate	B	20	H2	4	2.3115	96.1379	41.4253	1.72605
Port Phillip Bay	Intermediate	B	20	H2	5	2.2995	95.6388	66.5503	2.77293
Port Phillip Bay	Intermediate	B	20	H2	6	2.2915	95.3061	74.1917	3.09132
Port Phillip Bay	Intermediate	B	20	H2	7	2.1905	91.1053	90.9097	3.78791
Port Phillip Bay	Intermediate	B	20	H2	8	2.2095	91.8956	115.793	4.82469
Port Phillip Bay	Intermediate	B	20	H2	9	2.2175	92.2283	162.396	6.76652
Port Phillip Bay	Intermediate	B	20	H2	10	2.1185	88.1108	219.344	9.13933
Port Phillip Bay	Intermediate	B	20	H2	11	1.9005	79.0439	383.299	15.9708
Port Phillip Bay	Intermediate	B	20	H2	12	1.7465	72.6389	578.404	24.1002
Port Phillip Bay	Intermediate	B	20	H2	13	1.5715	65.3604	722.789	30.1162
Port Phillip Bay	Intermediate	B	20	H2	14	1.3925	57.9156	914.647	38.1103
Port Phillip Bay	Intermediate	B	20	H2	15	1.3425	55.8361	1055.44	43.9767
Port Phillip Bay	Intermediate	B	20	H2	16	1.1835	49.2231	1224.77	51.032
Port Phillip Bay	Intermediate	B	20	H2	17	1.0325	42.9428	1388.02	57.8342
Port Phillip Bay	Intermediate	B	20	H2	18	0.849499	35.3316	1559.88	64.995
Port Phillip Bay	Intermediate	B	20	H2	19	0.761499	31.6716	1728.32	72.0133
Port Phillip Bay	Intermediate	B	20	H2	20	0.659499	27.4293	1915.53	79.8136
Port Phillip Bay	Intermediate	C	20	H2	1	2.3525	97.8431	0	0
Port Phillip Bay	Intermediate	C	20	H2	2	2.3275	96.8033	18.7906	0.78294
Port Phillip Bay	Intermediate	C	20	H2	3	2.3655	98.3838	25.3739	1.05725
Port Phillip Bay	Intermediate	C	20	H2	4	2.3625	98.259	41.4103	1.72543
Port Phillip Bay	Intermediate	C	20	H2	5	2.2585	93.9335	66.7203	2.78001
Port Phillip Bay	Intermediate	C	20	H2	6	2.2975	95.5556	74.2103	3.09209
Port Phillip Bay	Intermediate	C	20	H2	7	2.1825	90.7726	90.9006	3.78752
Port Phillip Bay	Intermediate	C	20	H2	8	2.1855	90.8974	115.783	4.82431
Port Phillip Bay	Intermediate	C	20	H2	9	2.1805	90.6894	162.417	6.76738
Port Phillip Bay	Intermediate	C	20	H2	10	2.1215	88.2356	219.724	9.15516
Port Phillip Bay	Intermediate	C	20	H2	11	1.9485	81.0403	383.475	15.9781
Port Phillip Bay	Intermediate	C	20	H2	12	1.8035	75.0096	578.386	24.0994
Port Phillip Bay	Intermediate	C	20	H2	13	1.6645	69.2284	722.779	30.1158
Port Phillip Bay	Intermediate	C	20	H2	14	1.5465	64.3207	914.627	38.1094
Port Phillip Bay	Intermediate	C	20	H2	15	1.5695	65.2772	1055.43	43.9761
Port Phillip Bay	Intermediate	C	20	H2	16	1.3165	54.7547	1224.6	51.0249
Port Phillip Bay	Intermediate	C	20	H2	17	0.855499	35.5812	1388	57.8334
Port Phillip Bay	Intermediate	C	20	H2	18	0.381499	15.867	1559.88	64.995
Port Phillip Bay	Intermediate	C	20	H2	19	0.0944987	3.93031	1728.4	72.0167
Port Phillip Bay	Intermediate	C	20	H2	20	0	0	1915.54	79.8141
Port Phillip Bay	Shore	A	20	H2	1	2.2045	91.6876	0	0
Port Phillip Bay	Shore	A	20	H2	2	2.1745	90.4399	18.7458	0.781076
Port Phillip Bay	Shore	A	20	H2	3	2.2095	91.8956	25.3617	1.05674
Port Phillip Bay	Shore	A	20	H2	4	2.1745	90.4399	41.4108	1.72545
Port Phillip Bay	Shore	A	20	H2	5	2.1295	88.5683	66.7142	2.77976
Port Phillip Bay	Shore	A	20	H2	6	2.1075	87.6533	74.1853	3.09105
Port Phillip Bay	Shore	A	20	H2	7	1.9885	82.7039	90.895	3.78729
Port Phillip Bay	Shore	A	20	H2	8	1.9635	81.6642	115.778	4.82406
Port Phillip Bay	Shore	A	20	H2	9	1.8685	77.713	162.384	6.76598
Port Phillip Bay	Shore	A	20	H2	10	1.7255	71.7655	219.711	9.15461
Port Phillip Bay	Shore	A	20	H2	11	1.4725	61.2429	383.296	15.9706
Port Phillip Bay	Shore	A	20	H2	12	1.3585	56.5015	578.391	24.0996
Port Phillip Bay	Shore	A	20	H2	13	1.2435	51.7185	722.773	30.1156
Port Phillip Bay	Shore	A	20	H2	14	1.1945	49.6806	914.63	38.1096
Port Phillip Bay	Shore	A	20	H2	15	1.2285	51.0947	1055.43	43.9763
Port Phillip Bay	Shore	A	20	H2	16	0.965499	40.1562	1224.77	51.032
Port Phillip Bay	Shore	A	20	H2	17	0.940499	39.1164	1388	57.8335
Port Phillip Bay	Shore	A	20	H2	18	0.875499	36.413	1559.88	64.9948
Port Phillip Bay	Shore	A	20	H2	19	0.859499	35.7475	1728.34	72.0143
Port Phillip Bay	Shore	A	20	H2	20	0.823499	34.2503	1915.54	79.8141
Port Phillip Bay	Shore	B	20	H2	1	2.2205	92.3531	0	0
Port Phillip Bay	Shore	B	20	H2	2	2.1825	90.7726	18.7839	0.782662
Port Phillip Bay	Shore	B	20	H2	4	2.1925	91.1885	41.41	1.72542
Port Phillip Bay	Shore	B	20	H2	5	2.0905	86.9462	66.7169	2.77987
Port Phillip Bay	Shore	B	20	H2	6	2.0675	85.9896	74.1869	3.09112
Port Phillip Bay	Shore	B	20	H2	7	1.8605	77.3803	90.9031	3.78763
Port Phillip Bay	Shore	B	20	H2	8	1.6925	70.393	115.777	4.82403
Port Phillip Bay	Shore	B	20	H2	9	1.3225	55.0042	162.383	6.76595
Port Phillip Bay	Shore	B	20	H2	10	0.931499	38.7421	219.713	9.15469
Port Phillip Bay	Shore	B	20	H2	11	0.421499	17.5306	383.468	15.9778
Port Phillip Bay	Shore	B	20	H2	12	0.326499	13.5795	578.389	24.0996
Port Phillip Bay	Shore	B	20	H2	13	0.263499	10.9592	722.772	30.1155
Port Phillip Bay	Shore	B	20	H2	14	0.265499	11.0424	914.629	38.1095
Port Phillip Bay	Shore	B	20	H2	15	0.242499	10.0858	1055.43	43.9763
Port Phillip Bay	Shore	B	20	H2	16	0.258499	10.7513	1223	50.9583
Port Phillip Bay	Shore	B	20	H2	17	0.272499	11.3335	1388.01	57.8335
Port Phillip Bay	Shore	B	20	H2	18	0.299499	12.4565	1559.88	64.9949
Port Phillip Bay	Shore	B	20	H2	19	0.317499	13.2051	1728.34	72.0143
Port Phillip Bay	Shore	B	20	H2	20	0.388499	16.1581	1915.54	79.8141
Port Phillip Bay	Shore	C	20	H2	1	2.2645	94.1831	0	0
Port Phillip Bay	Shore	C	20	H2	2	2.2515	93.6424	18.7964	0.783183
Port Phillip Bay	Shore	C	20	H2	3	2.2685	94.3495	25.3644	1.05685
Port Phillip Bay	Shore	C	20	H2	3	2.1775	90.5647	24.4847	1.0202
Port Phillip Bay	Shore	C	20	H2	4	2.2365	93.0185	41.4025	1.7251
Port Phillip Bay	Shore	C	20	H2	5	2.1775	90.5647	66.7206	2.78002
Port Phillip Bay	Shore	C	20	H2	6	2.1685	90.1903	74.2011	3.09171
Port Phillip Bay	Shore	C	20	H2	7	2.0285	84.3676	90.8903	3.78709
Port Phillip Bay	Shore	C	20	H2	8	1.9805	82.3712	115.775	4.82395
Port Phillip Bay	Shore	C	20	H2	9	1.8915	78.6696	162.412	6.76719
Port Phillip Bay	Shore	C	20	H2	10	1.7765	73.8866	219.72	9.15501
Port Phillip Bay	Shore	C	20	H2	11	1.5545	64.6534	383.471	15.9779
Port Phillip Bay	Shore	C	20	H2	12	1.3885	57.7493	578.373	24.0989
Port Phillip Bay	Shore	C	20	H2	13	1.2525	52.0929	722.767	30.1153
Port Phillip Bay	Shore	C	20	H2	14	1.1355	47.2267	914.62	38.1092
Port Phillip Bay	Shore	C	20	H2	15	1.1185	46.5196	1055.42	43.9756
Port Phillip Bay	Shore	C	20	H2	16	1.0265	42.6933	1221.93	50.9136
Port Phillip Bay	Shore	C	20	H2	17	1.0055	41.8198	1387.99	57.8329
Port Phillip Bay	Shore	C	20	H2	18	0.934499	38.8669	1559.95	64.9981
Port Phillip Bay	Shore	C	20	H2	19	0.918499	38.2014	1728.4	72.0165
Port Phillip Bay	Shore	C	20	H2	20	0.888499	36.9537	1915.53	79.8136
Port Phillip Bay	Shore surface microlayer	A	20	H2	1	2.1945	91.2717	0	0
Port Phillip Bay	Shore surface microlayer	A	20	H2	2	2.0285	84.3676	18.7511	0.781296
Port Phillip Bay	Shore surface microlayer	A	20	H2	3	2.1155	87.986	25.3628	1.05678
Port Phillip Bay	Shore surface microlayer	A	20	H2	4	2.0895	86.9046	41.4233	1.72597
Port Phillip Bay	Shore surface microlayer	A	20	H2	5	2.0225	84.118	66.5542	2.77309
Port Phillip Bay	Shore surface microlayer	A	20	H2	6	2.0215	84.0764	74.1839	3.091
Port Phillip Bay	Shore surface microlayer	A	20	H2	7	1.8605	77.3803	90.7361	3.78067
Port Phillip Bay	Shore surface microlayer	A	20	H2	8	1.8125	75.3839	115.768	4.82367
Port Phillip Bay	Shore surface microlayer	A	20	H2	9	1.7125	71.2248	162.402	6.76675
Port Phillip Bay	Shore surface microlayer	A	20	H2	10	1.5245	63.4056	219.52	9.14668
Port Phillip Bay	Shore surface microlayer	A	20	H2	11	1.1755	48.8903	383.086	15.9619
Port Phillip Bay	Shore surface microlayer	A	20	H2	12	0.806499	33.5432	578.409	24.1004
Port Phillip Bay	Shore surface microlayer	A	20	H2	13	0.597499	24.8507	722.794	30.1164
Port Phillip Bay	Shore surface microlayer	A	20	H2	14	0.458499	19.0695	914.64	38.11
Port Phillip Bay	Shore surface microlayer	A	20	H2	15	0.391499	16.2829	1055.43	43.9762
Port Phillip Bay	Shore surface microlayer	A	20	H2	16	0.320499	13.3299	1224.77	51.0322
Port Phillip Bay	Shore surface microlayer	A	20	H2	17	0.289499	12.0406	1388.02	57.8343
Port Phillip Bay	Shore surface microlayer	A	20	H2	18	0.244499	10.169	1559.87	64.9948
Port Phillip Bay	Shore surface microlayer	A	20	H2	19	0.210499	8.75488	1728.32	72.0133
Port Phillip Bay	Shore surface microlayer	A	20	H2	20	0.249499	10.3769	1915.53	79.8138
Port Phillip Bay	Shore surface microlayer	B	20	H2	1	2.2505	93.6008	0	0
Port Phillip Bay	Shore surface microlayer	B	20	H2	2	2.1265	88.4435	18.7467	0.781111
Port Phillip Bay	Shore surface microlayer	B	20	H2	3	2.1505	89.4417	25.3569	1.05654
Port Phillip Bay	Shore surface microlayer	B	20	H2	4	2.1165	88.0276	41.4181	1.72575
Port Phillip Bay	Shore surface microlayer	B	20	H2	5	1.9745	82.1217	67.0686	2.79453
Port Phillip Bay	Shore surface microlayer	B	20	H2	6	1.9325	80.3748	74.1803	3.09084
Port Phillip Bay	Shore surface microlayer	B	20	H2	7	1.6325	67.8975	90.7319	3.7805
Port Phillip Bay	Shore surface microlayer	B	20	H2	8	1.3225	55.0042	115.791	4.82464
Port Phillip Bay	Shore surface microlayer	B	20	H2	9	0.951499	39.5739	162.396	6.76649
Port Phillip Bay	Shore surface microlayer	B	20	H2	10	0.708499	29.4673	219.169	9.13203
Port Phillip Bay	Shore surface microlayer	B	20	H2	11	0.497499	20.6915	383.08	15.9617
Port Phillip Bay	Shore surface microlayer	B	20	H2	12	0.371499	15.4511	578.403	24.1001
Port Phillip Bay	Shore surface microlayer	B	20	H2	13	0.296499	12.3317	722.788	30.1162
Port Phillip Bay	Shore surface microlayer	B	20	H2	14	0.256499	10.6681	914.634	38.1097
Port Phillip Bay	Shore surface microlayer	B	20	H2	15	0.208499	8.6717	1055.42	43.976
Port Phillip Bay	Shore surface microlayer	B	20	H2	16	0.176499	7.34078	1224.77	51.032
Port Phillip Bay	Shore surface microlayer	B	20	H2	17	0.151499	6.30101	1388.02	57.834
Port Phillip Bay	Shore surface microlayer	B	20	H2	18	0.139499	5.80191	1559.88	64.9949
Port Phillip Bay	Shore surface microlayer	B	20	H2	19	0.110499	4.59577	1728.32	72.0132
Port Phillip Bay	Shore surface microlayer	B	20	H2	20	0.159499	6.63374	1915.52	79.8135
Port Phillip Bay	Shore surface microlayer	C	20	H2	1	2.2475	93.476	0	0
Port Phillip Bay	Shore surface microlayer	C	20	H2	2	2.1055	87.5701	18.7933	0.783056
Port Phillip Bay	Shore surface microlayer	C	20	H2	3	2.1315	88.6515	25.365	1.05688
Port Phillip Bay	Shore surface microlayer	C	20	H2	4	2.1025	87.4453	41.41	1.72542
Port Phillip Bay	Shore surface microlayer	C	20	H2	5	2.0335	84.5755	66.7214	2.78006
Port Phillip Bay	Shore surface microlayer	C	20	H2	6	2.0215	84.0764	74.2008	3.0917
Port Phillip Bay	Shore surface microlayer	C	20	H2	7	1.8685	77.713	90.9033	3.78764
Port Phillip Bay	Shore surface microlayer	C	20	H2	8	1.7925	74.5521	115.78	4.82418
Port Phillip Bay	Shore surface microlayer	C	20	H2	9	1.6825	69.977	162.42	6.7675
Port Phillip Bay	Shore surface microlayer	C	20	H2	10	1.5465	64.3207	219.72	9.15501
Port Phillip Bay	Shore surface microlayer	C	20	H2	11	1.3025	54.1724	383.473	15.978
Port Phillip Bay	Shore surface microlayer	C	20	H2	12	1.1465	47.6842	578.388	24.0995
Port Phillip Bay	Shore surface microlayer	C	20	H2	13	0.994499	41.3623	722.771	30.1155
Port Phillip Bay	Shore surface microlayer	C	20	H2	14	0.846499	35.2069	914.63	38.1096
Port Phillip Bay	Shore surface microlayer	C	20	H2	15	0.789499	32.8362	1055.43	43.9763
Port Phillip Bay	Shore surface microlayer	C	20	H2	16	0.709499	29.5089	1224.6	51.025
Port Phillip Bay	Shore surface microlayer	C	20	H2	17	0.648499	26.9718	1388	57.8335
Port Phillip Bay	Shore surface microlayer	C	20	H2	18	0.581499	24.1852	1559.88	64.9951
Port Phillip Bay	Shore surface microlayer	C	20	H2	19	0.543499	22.6047	1728.4	72.0168
Port Phillip Bay	Shore surface microlayer	C	20	H2	20	0.522499	21.7313	1915.54	79.8142
Munida	Coastal (1)	A	20	CO	1	1.59173	66.2019	0	0
Munida	Coastal (1)	A	20	CO	2	1.8992	78.9898	23.9333	0.997222
Munida	Coastal (1)	A	20	CO	3	1.32507	55.111	71.9333	2.99722
Munida	Coastal (1)	A	20	CO	4	1.28632	53.4996	99.4333	4.14306
Munida	Coastal (1)	A	20	CO	5	0.451154	18.764	185.41	7.72541
Munida	Coastal (1)	A	20	CO	6	0.224632	9.34269	232.852	9.70218
Munida	Coastal (1)	A	20	CO	7	0	0	404.824	16.8677
Munida	Coastal (1)	B	20	CO	1	0.923246	38.3988	0	0
Munida	Coastal (1)	B	20	CO	2	1.93929	80.6575	23.9333	0.997222
Munida	Coastal (1)	B	20	CO	3	1.1885	49.4313	71.9333	2.99722
Munida	Coastal (1)	B	20	CO	4	0.830694	34.5495	99.4333	4.14306
Munida	Coastal (1)	B	20	CO	5	0.19167	7.97178	185.583	7.73262
Munida	Coastal (1)	B	20	CO	6	0.15589	6.48363	233.025	9.70936
Munida	Coastal (1)	B	20	CO	7	0.179626	7.47083	404.998	16.8749
Munida	Coastal (1)	C	20	CO	1	1.72723	71.8377	0	0
Munida	Coastal (1)	C	20	CO	2	1.64526	68.4283	23.9333	0.997222
Munida	Coastal (1)	C	20	CO	3	1.16159	48.3119	71.9333	2.99722
Munida	Coastal (1)	C	20	CO	4	0.989474	41.1533	99.4333	4.14306
Munida	Coastal (1)	C	20	CO	5	0.0383777	1.59617	185.756	7.73981
Munida	Coastal (1)	C	20	CO	6	0.0797162	3.31549	233.198	9.71657
Munida	Coastal (1)	C	20	CO	7	0	0	405.186	16.8828
Munida	Coastal (2)	A	20	CO	1	2.03538	84.6538	0	0
Munida	Coastal (2)	A	20	CO	2	1.51161	62.8696	23.85	0.99375
Munida	Coastal (2)	A	20	CO	3	0.640262	26.6292	71.85	2.99375
Munida	Coastal (2)	A	20	CO	4	0.469743	19.5372	99.35	4.13958
Munida	Coastal (2)	A	20	CO	5	0.136005	5.65661	185.796	7.74149
Munida	Coastal (2)	A	20	CO	6	0.160534	6.67681	233.237	9.71821
Munida	Coastal (2)	A	20	CO	7	0.125545	5.22155	405.226	16.8844
Munida	Coastal (2)	B	20	CO	1	1.78244	74.1337	0	0
Munida	Coastal (2)	B	20	CO	2	1.38207	57.4819	23.85	0.99375
Munida	Coastal (2)	B	20	CO	3	0.666179	27.7071	71.85	2.99375
Munida	Coastal (2)	B	20	CO	4	0.716295	29.7915	99.35	4.13958
Munida	Coastal (2)	B	20	CO	5	0.243909	10.1445	185.969	7.7487
Munida	Coastal (2)	B	20	CO	6	0.169824	7.06317	233.411	9.72545
Munida	Coastal (2)	B	20	CO	7	0.0328348	1.36564	405.403	16.8918
Munida	Coastal (2)	C	20	CO	1	1.70314	70.8357	0	0
Munida	Coastal (2)	C	20	CO	2	1.43964	59.8764	23.85	0.99375
Munida	Coastal (2)	C	20	CO	3	0.887469	36.9109	71.85	2.99375
Munida	Coastal (2)	C	20	CO	4	0.762646	31.7193	99.35	4.13958
Munida	Coastal (2)	C	20	CO	5	0.197665	8.2211	186.142	7.7559
Munida	Coastal (2)	C	20	CO	6	0.135453	5.63364	233.585	9.73271
Munida	Coastal (2)	C	20	CO	7	0.0714639	2.97227	405.576	16.899
Munida	Heat-killed	A	20	CO	1	1.60879	66.9116	0	0
Munida	Heat-killed	A	20	CO	2	1.88892	78.5623	23.9667	0.998611
Munida	Heat-killed	A	20	CO	3	1.69887	70.6579	71.9667	2.99861
Munida	Heat-killed	A	20	CO	4	1.80013	74.8697	99.4667	4.14444
Munida	Heat-killed	A	20	CO	5	1.57301	65.4235	184.971	7.70711
Munida	Heat-killed	A	20	CO	6	1.90695	79.3123	232.416	9.68402
Munida	Heat-killed	A	20	CO	7	2.2318	92.8231	404.214	16.8423
Munida	Heat-killed	B	20	CO	1	1.5566	64.7408	0	0
Munida	Heat-killed	B	20	CO	2	1.6905	70.3097	23.9667	0.998611
Munida	Heat-killed	B	20	CO	3	1.66697	69.3312	71.9667	2.99861
Munida	Heat-killed	B	20	CO	4	1.74885	72.7367	99.4667	4.14444
Munida	Heat-killed	B	20	CO	5	1.52506	63.4289	185.146	7.71441
Munida	Heat-killed	B	20	CO	6	1.82149	75.7578	232.589	9.6912
Munida	Heat-killed	B	20	CO	7	2.17579	90.4935	404.561	16.8567
Munida	Heat-killed	C	20	CO	1	1.62887	67.7465	0	0
Munida	Heat-killed	C	20	CO	2	1.66891	69.4118	23.9667	0.998611
Munida	Heat-killed	C	20	CO	3	1.60318	66.6779	71.9667	2.99861
Munida	Heat-killed	C	20	CO	4	1.82479	75.8951	99.4667	4.14444
Munida	Heat-killed	C	20	CO	5	1.57901	65.6728	185.32	7.72167
Munida	Heat-killed	C	20	CO	6	1.85772	77.2646	232.762	9.69844
Munida	Heat-killed	C	20	CO	7	2.22504	92.5419	404.733	16.8639
Munida	Subantarctic (5)	A	20	CO	1	2.42382	100.81	0	0
Munida	Subantarctic (5)	A	20	CO	2	0.165845	6.89766	23.6667	0.986111
Munida	Subantarctic (5)	A	20	CO	4	-0.0184285	-0.766462	99.15	4.13125
Munida	Subantarctic (5)	A	20	CO	5	0.0383777	1.59617	187.004	7.79183
Munida	Subantarctic (5)	A	20	CO	6	0.0797162	3.31549	234.464	9.76934
Munida	Subantarctic (5)	B	20	CO	1	1.67404	69.6251	0	0
Munida	Subantarctic (5)	B	20	CO	2	1.82312	75.8257	23.6667	0.986111
Munida	Subantarctic (5)	B	20	CO	3	1.76865	73.56	71.6667	2.98611
Munida	Subantarctic (5)	B	20	CO	5	0.966696	40.206	187.177	7.79903
Munida	Subantarctic (5)	B	20	CO	6	0.729049	30.322	234.637	9.77653
Munida	Subantarctic (5)	B	20	CO	7	0.233706	9.72011	406.455	16.9356
Munida	Subantarctic (5)	C	20	CO	1	1.89586	78.851	0	0
Munida	Subantarctic (5)	C	20	CO	2	1.8005	74.885	23.6667	0.986111
Munida	Subantarctic (5)	C	20	CO	3	1.82746	76.006	71.6667	2.98611
Munida	Subantarctic (5)	C	20	CO	4	1.95102	81.1453	99.15	4.13125
Munida	Subantarctic (5)	C	20	CO	5	1.50536	62.6096	187.35	7.80624
Munida	Subantarctic (5)	C	20	CO	6	1.52237	63.317	234.809	9.78372
Munida	Subantarctic (5)	C	20	CO	7	1.33657	55.5894	406.996	16.9582
Munida	Subantarctic (6)	A	20	CO	1	2.07051	86.1149	0	0
Munida	Subantarctic (6)	A	20	CO	2	1.96808	81.8547	23.6333	0.984722
Munida	Subantarctic (6)	A	20	CO	3	1.88527	78.4106	71.6333	2.98472
Munida	Subantarctic (6)	A	20	CO	4	1.99935	83.1552	99.1167	4.12986
Munida	Subantarctic (6)	A	20	CO	5	1.58929	66.1002	187.439	7.80997
Munida	Subantarctic (6)	A	20	CO	6	1.74996	72.7828	234.898	9.78741
Munida	Subantarctic (6)	A	20	CO	7	1.90249	79.1265	407.085	16.9619
Munida	Subantarctic (6)	B	20	CO	1	2.18594	90.9157	0	0
Munida	Subantarctic (6)	B	20	CO	2	1.70695	70.9939	23.6333	0.984722
Munida	Subantarctic (6)	B	20	CO	3	1.85736	77.2498	71.6333	2.98472
Munida	Subantarctic (6)	B	20	CO	4	1.82479	75.8951	99.1167	4.12986
Munida	Subantarctic (6)	B	20	CO	5	0.361234	15.0241	187.612	7.81715
Munida	Subantarctic (6)	B	20	CO	6	0.154032	6.40636	235.07	9.79459
Munida	Subantarctic (6)	B	20	CO	7	0	0	407.257	16.9691
Munida	Subantarctic (6)	C	20	CO	1	2.25219	93.671	0	0
Munida	Subantarctic (6)	C	20	CO	2	1.75013	72.7897	23.6333	0.984722
Munida	Subantarctic (6)	C	20	CO	3	1.8753	77.996	71.6333	2.98472
Munida	Subantarctic (6)	C	20	CO	4	2.00921	83.5653	99.1167	4.12986
Munida	Subantarctic (6)	C	20	CO	5	1.52163	63.2864	187.784	7.82434
Munida	Subantarctic (6)	C	20	CO	6	1.65521	68.8419	235.242	9.80176
Munida	Subantarctic (6)	C	20	CO	7	1.85999	77.3593	407.431	16.9763
Munida	Subantarctic (7)	A	20	CO	1	Erroneous	-	0	0
Munida	Subantarctic (7)	A	20	CO	2	1.83546	76.3388	23.5333	0.980556
Munida	Subantarctic (7)	A	20	CO	3	1.89723	78.9081	71.5333	2.98056
Munida	Subantarctic (7)	A	20	CO	4	2.07726	86.3955	99.0167	4.12569
Munida	Subantarctic (7)	A	20	CO	5	1.72374	71.6922	187.808	7.82531
Munida	Subantarctic (7)	A	20	CO	6	1.94039	80.7031	235.265	9.8027
Munida	Subantarctic (7)	A	20	CO	7	2.4066	100.093	407.454	16.9773
Munida	Subantarctic (7)	B	20	CO	1	2.33851	97.2612	0	0
Munida	Subantarctic (7)	B	20	CO	2	1.38618	57.653	23.5333	0.980556
Munida	Subantarctic (7)	B	20	CO	3	1.92016	79.8616	71.5333	2.98056
Munida	Subantarctic (7)	B	20	CO	4	2.0743	86.2725	99.0167	4.12569
Munida	Subantarctic (7)	B	20	CO	5	1.74172	72.4402	187.985	7.83271
Munida	Subantarctic (7)	B	20	CO	6	1.9887	82.7122	235.438	9.8099
Munida	Subantarctic (7)	B	20	CO	7	2.41239	100.334	407.627	16.9845
Munida	Subantarctic (7)	C	20	CO	1	2.27929	94.7981	0	0
Munida	Subantarctic (7)	C	20	CO	2	1.81592	75.5263	23.5333	0.980556
Munida	Subantarctic (7)	C	20	CO	3	1.8464	76.7937	71.5333	2.98056
Munida	Subantarctic (7)	C	20	CO	4	2.06345	85.8213	99.0167	4.12569
Munida	Subantarctic (7)	C	20	CO	5	1.4437	60.0452	188.157	7.8399
Munida	Subantarctic (7)	C	20	CO	6	1.45641	60.5739	235.61	9.81709
Munida	Subantarctic (7)	C	20	CO	7	1.47467	61.3331	407.799	16.9916
Munida	Subantarctic (8)	A	20	CO	1	Erroneous	-	0	0
Munida	Subantarctic (8)	A	20	CO	2	1.78097	74.0725	23.4667	0.977778
Munida	Subantarctic (8)	A	20	CO	3	1.88926	78.5764	71.4667	2.97778
Munida	Subantarctic (8)	A	20	CO	4	2.03978	84.8369	98.9667	4.12361
Munida	Subantarctic (8)	A	20	CO	5	1.6518	68.7003	188.23	7.84293
Munida	Subantarctic (8)	A	20	CO	6.2	1.98899	82.7243	258.257	10.7607
Munida	Subantarctic (8)	A	20	CO	7	2.34189	97.402	407.872	16.9947
Munida	Subantarctic (8)	B	20	CO	1	1.75233	72.8813	0	0
Munida	Subantarctic (8)	B	20	CO	2	1.84779	76.8519	23.4667	0.977778
Munida	Subantarctic (8)	B	20	CO	3	1.80852	75.2183	71.4667	2.97778
Munida	Subantarctic (8)	B	20	CO	4	1.91947	79.8328	98.9667	4.12361
Munida	Subantarctic (8)	B	20	CO	5	1.61669	67.24	188.403	7.85012
Munida	Subantarctic (8)	B	20	CO	6.2	1.9397	80.6744	258.429	10.7679
Munida	Subantarctic (8)	B	20	CO	7	2.19607	91.3369	408.049	17.0021
Munida	Subantarctic (8)	C	20	CO	1	1.86073	77.3899	0	0
Munida	Subantarctic (8)	C	20	CO	2	2.56026	106.484	23.4667	0.977778
Munida	Subantarctic (8)	C	20	CO	3	2.0019	83.2612	71.4667	2.97778
Munida	Subantarctic (8)	C	20	CO	4	2.0812	86.5596	98.9667	4.12361
Munida	Subantarctic (8)	C	20	CO	5	1.66465	69.2346	188.576	7.85731
Munida	Subantarctic (8)	C	20	CO	6.2	1.91087	79.4754	258.605	10.7752
Munida	Subantarctic (8)	C	20	CO	7	2.06859	86.0351	408.221	17.0092
Munida	Subtropical (3)	A	20	CO	1	1.72322	71.6707	0	0
Munida	Subtropical (3)	A	20	CO	2	1.78919	74.4146	23.8167	0.992361
Munida	Subtropical (3)	A	20	CO	3	1.39684	58.096	71.8167	2.99236
Munida	Subtropical (3)	A	20	CO	4	1.26956	52.8023	99.3167	4.13819
Munida	Subtropical (3)	A	20	CO	5	0.468281	19.4764	186.231	7.75964
Munida	Subtropical (3)	A	20	CO	6.2	0.352278	14.6516	257.725	10.7386
Munida	Subtropical (3)	A	20	CO	7	0.232741	9.67995	405.666	16.9028
Munida	Subtropical (3)	B	20	CO	1	2.2562	93.838	0	0
Munida	Subtropical (3)	B	20	CO	2	1.59797	66.4614	23.8167	0.992361
Munida	Subtropical (3)	B	20	CO	3	1.47658	61.4127	71.8167	2.99236
Munida	Subtropical (3)	B	20	CO	4	1.15318	47.9622	99.3167	4.13819
Munida	Subtropical (3)	B	20	CO	5	0.142	5.90594	186.405	7.76689
Munida	Subtropical (3)	B	20	CO	6	0.0797162	3.31549	233.847	9.74361
Munida	Subtropical (3)	B	20	CO	7	0	0	405.839	16.91
Munida	Subtropical (3)	C	20	CO	1	2.16386	89.9973	0	0
Munida	Subtropical (3)	C	20	CO	2	1.63806	68.129	23.8167	0.992361
Munida	Subtropical (3)	C	20	CO	3	1.26326	52.5406	71.8167	2.99236
Munida	Subtropical (3)	C	20	CO	4	1.06936	44.4757	99.3167	4.13819
Munida	Subtropical (3)	C	20	CO	5	0.0486543	2.02359	186.578	7.7741
Munida	Subtropical (3)	C	20	CO	6.2	0.12258	5.09825	257.9	10.7458
Munida	Subtropical (3)	C	20	CO	7	0	0	406.011	16.9171
Munida	Subtropical (4)	A	20	CO	1	2.19598	91.3332	0	0
Munida	Subtropical (4)	A	20	CO	2	1.42525	59.2778	23.75	0.989583
Munida	Subtropical (4)	A	20	CO	3	1.72379	71.6944	71.75	2.98958
Munida	Subtropical (4)	A	20	CO	4	1.40171	58.2986	99.2333	4.13472
Munida	Subtropical (4)	A	20	CO	5	0.369797	15.3803	186.635	7.77645
Munida	Subtropical (4)	A	20	CO	6	0.232992	9.69041	234.076	9.75315
Munida	Subtropical (4)	A	20	CO	7	0.107196	4.4584	406.067	16.9195
Munida	Subtropical (4)	B	20	CO	1	2.2572	93.8797	0	0
Munida	Subtropical (4)	B	20	CO	2	1.97631	82.1968	23.75	0.989583
Munida	Subtropical (4)	B	20	CO	3	1.94907	81.0639	71.75	2.98958
Munida	Subtropical (4)	B	20	CO	4	1.63248	67.8967	99.2333	4.13472
Munida	Subtropical (4)	B	20	CO	5	0.417755	17.3749	186.807	7.78363
Munida	Subtropical (4)	B	20	CO	6	0.185616	7.71998	234.252	9.76051
Munida	Subtropical (4)	B	20	CO	7	0.0618066	2.57061	406.242	16.9267
Munida	Subtropical (4)	C	20	CO	1	Erroneous	-	0	0
Munida	Subtropical (4)	C	20	CO	2	1.9578	81.4271	23.75	0.989583
Munida	Subtropical (4)	C	20	CO	3	2.01286	83.7172	71.75	2.98958
Munida	Subtropical (4)	C	20	CO	4	2.02499	84.2216	99.2833	4.13681
Munida	Subtropical (4)	C	20	CO	5	1.38118	57.445	186.981	7.79089
Munida	Subtropical (4)	C	20	CO	6	1.34308	55.8603	234.425	9.7677
Munida	Subtropical (4)	C	20	CO	7	1.32015	54.9066	406.416	16.934
Munida	Coastal (1)	A	20	H2	1	2.39351	99.5488	0	0
Munida	Coastal (1)	A	20	H2	2	2.43303	101.193	23.9333	0.997222
Munida	Coastal (1)	A	20	H2	3	2.33209	96.9942	71.9333	2.99722
Munida	Coastal (1)	A	20	H2	4	2.53703	105.518	99.4333	4.14306
Munida	Coastal (1)	A	20	H2	5	2.65648	110.486	185.41	7.72541
Munida	Coastal (1)	A	20	H2	6	2.53371	105.38	232.852	9.70218
Munida	Coastal (1)	A	20	H2	7	2.60847	108.489	404.824	16.8677
Munida	Coastal (1)	A	20	H2	8	2.34184	97.4	568.484	23.6869
Munida	Coastal (1)	A	20	H2	10	2.27766	94.7303	904.712	37.6964
Munida	Coastal (1)	A	20	H2	11	2.32198	96.5739	1074.45	44.7687
Munida	Coastal (1)	A	20	H2	12	2.19857	91.4411	1242.58	51.7742
Munida	Coastal (1)	B	20	H2	1	1.79314	74.5788	0	0
Munida	Coastal (1)	B	20	H2	2	2.48952	103.542	23.9333	0.997222
Munida	Coastal (1)	B	20	H2	3	2.61978	108.96	71.9333	2.99722
Munida	Coastal (1)	B	20	H2	4	2.59879	108.087	99.4333	4.14306
Munida	Coastal (1)	B	20	H2	5	2.75231	114.472	185.583	7.73262
Munida	Coastal (1)	B	20	H2	6	2.63388	109.546	233.025	9.70936
Munida	Coastal (1)	B	20	H2	7	3.23109	134.385	404.998	16.8749
Munida	Coastal (1)	B	20	H2	8	3.17799	132.176	568.668	23.6945
Munida	Coastal (1)	B	20	H2	10	3.31047	137.686	904.886	37.7036
Munida	Coastal (1)	B	20	H2	11	3.32394	138.247	1074.62	44.776
Munida	Coastal (1)	B	20	H2	12	3.21333	133.646	1242.76	51.7816
Munida	Coastal (1)	C	20	H2	1	2.50602	104.228	0	0
Munida	Coastal (1)	C	20	H2	2	2.28274	94.9416	23.9333	0.997222
Munida	Coastal (1)	C	20	H2	3	2.296	95.4933	71.9333	2.99722
Munida	Coastal (1)	C	20	H2	4	2.59683	108.005	99.4333	4.14306
Munida	Coastal (1)	C	20	H2	5	2.6131	108.682	185.756	7.73981
Munida	Coastal (1)	C	20	H2	6	2.50166	104.047	233.198	9.71657
Munida	Coastal (1)	C	20	H2	7	2.58017	107.312	405.186	16.8828
Munida	Coastal (1)	C	20	H2	8	2.59043	107.739	568.841	23.7017
Munida	Coastal (1)	C	20	H2	10	2.53003	105.227	905.063	37.711
Munida	Coastal (1)	C	20	H2	11	2.47428	102.908	1074.8	44.7832
Munida	Coastal (1)	C	20	H2	12	2.50653	104.25	1242.93	51.7888
Munida	Coastal (2)	A	20	H2	1	2.4174	100.543	0	0
Munida	Coastal (2)	A	20	H2	2	2.46531	102.535	23.85	0.99375
Munida	Coastal (2)	A	20	H2	3	2.35113	97.7863	71.85	2.99375
Munida	Coastal (2)	A	20	H2	4	2.52331	104.947	99.35	4.13958
Munida	Coastal (2)	A	20	H2	5	2.64639	110.066	185.796	7.74149
Munida	Coastal (2)	A	20	H2	6	2.54674	105.922	233.237	9.71821
Munida	Coastal (2)	A	20	H2	7	2.63385	109.545	405.226	16.8844
Munida	Coastal (2)	A	20	H2	8	2.6651	110.845	568.881	23.7034
Munida	Coastal (2)	A	20	H2	10	2.52227	104.904	905.102	37.7126
Munida	Coastal (2)	A	20	H2	11	2.52137	104.867	1074.85	44.7853
Munida	Coastal (2)	A	20	H2	12	2.02591	84.26	1242.97	51.7906
Munida	Coastal (2)	B	20	H2	1	2.509	104.352	0	0
Munida	Coastal (2)	B	20	H2	2	2.36041	98.172	23.85	0.99375
Munida	Coastal (2)	B	20	H2	3	2.52154	104.874	71.85	2.99375
Munida	Coastal (2)	B	20	H2	4	2.56546	106.7	99.35	4.13958
Munida	Coastal (2)	B	20	H2	5	2.66455	110.822	185.969	7.7487
Munida	Coastal (2)	B	20	H2	6	2.54573	105.88	233.411	9.72545
Munida	Coastal (2)	B	20	H2	7	2.42696	100.94	405.403	16.8918
Munida	Coastal (2)	B	20	H2	8	2.31532	96.2966	569.054	23.7106
Munida	Coastal (2)	B	20	H2	10	1.98645	82.6187	905.275	37.7198
Munida	Coastal (2)	B	20	H2	11	1.79295	74.5707	1075.02	44.7926
Munida	Coastal (2)	B	20	H2	12	1.68968	70.2757	1243.15	51.7977
Munida	Coastal (2)	C	20	H2	1	2.46818	102.655	0	0
Munida	Coastal (2)	C	20	H2	2	2.4986	103.92	23.85	0.99375
Munida	Coastal (2)	C	20	H2	3	2.55462	106.25	71.85	2.99375
Munida	Coastal (2)	C	20	H2	4	2.68898	111.838	99.35	4.13958
Munida	Coastal (2)	C	20	H2	5	2.74222	114.052	186.142	7.7559
Munida	Coastal (2)	C	20	H2	6	2.5858	107.546	233.585	9.73271
Munida	Coastal (2)	C	20	H2	7	2.64263	109.91	405.576	16.899
Munida	Coastal (2)	C	20	H2	8	2.62678	109.251	569.227	23.7178
Munida	Coastal (2)	C	20	H2	10	2.43879	101.432	905.448	37.727
Munida	Coastal (2)	C	20	H2	11	2.41516	100.449	1075.19	44.7998
Munida	Coastal (2)	C	20	H2	12	2.42878	101.016	1243.32	51.8051
Munida	Heat-killed	A	20	H2	1	2.46022	102.323	0	0
Munida	Heat-killed	A	20	H2	2	2.38361	99.1369	23.9667	0.998611
Munida	Heat-killed	A	20	H2	3	2.31003	96.077	71.9667	2.99861
Munida	Heat-killed	A	20	H2	4	2.46743	102.623	99.4667	4.14444
Munida	Heat-killed	A	20	H2	5	2.64942	110.192	184.971	7.70711
Munida	Heat-killed	A	20	H2	6	2.55375	106.213	232.416	9.68402
Munida	Heat-killed	A	20	H2	7	2.6436	109.951	404.214	16.8423
Munida	Heat-killed	A	20	H2	8	2.65921	110.599	567.648	23.652
Munida	Heat-killed	A	20	H2	10	2.63293	109.506	904.277	37.6782
Munida	Heat-killed	A	20	H2	11	2.69972	112.284	1072.55	44.6897
Munida	Heat-killed	A	20	H2	12	2.66405	110.801	1242.14	51.7557
Munida	Heat-killed	B	20	H2	1	2.4184	100.584	0	0
Munida	Heat-killed	B	20	H2	2	2.31501	96.2841	23.9667	0.998611
Munida	Heat-killed	B	20	H2	3	2.30202	95.7435	71.9667	2.99861
Munida	Heat-killed	B	20	H2	4	2.4341	101.237	99.4667	4.14444
Munida	Heat-killed	B	20	H2	5	2.57981	107.297	185.146	7.71441
Munida	Heat-killed	B	20	H2	6	2.45959	102.297	232.589	9.6912
Munida	Heat-killed	B	20	H2	7	2.55773	106.379	404.561	16.8567
Munida	Heat-killed	B	20	H2	8	2.59239	107.821	567.821	23.6592
Munida	Heat-killed	B	20	H2	10	2.57371	107.044	904.45	37.6854
Munida	Heat-killed	B	20	H2	11	2.53941	105.617	1074.17	44.757
Munida	Heat-killed	B	20	H2	12	2.63376	109.541	1242.31	51.7629
Munida	Heat-killed	C	20	H2	1	2.45325	102.033	0	0
Munida	Heat-killed	C	20	H2	2	2.38159	99.053	23.9667	0.998611
Munida	Heat-killed	C	20	H2	3	2.30602	95.9102	71.9667	2.99861
Munida	Heat-killed	C	20	H2	4	2.50958	104.376	99.4667	4.14444
Munida	Heat-killed	C	20	H2	5	2.66858	110.989	185.32	7.72167
Munida	Heat-killed	C	20	H2	6	2.54173	105.713	232.762	9.69844
Munida	Heat-killed	C	20	H2	7	2.6358	109.626	404.733	16.8639
Munida	Heat-killed	C	20	H2	8	2.67198	111.131	567.994	23.6664
Munida	Heat-killed	C	20	H2	10	2.62225	109.062	904.623	37.6926
Munida	Heat-killed	C	20	H2	11	2.64161	109.867	1074.34	44.7642
Munida	Heat-killed	C	20	H2	12	2.38032	99.0002	1242.49	51.7704
Munida	Subantarctic (5)	A	20	H2	1	2.54285	105.76	0	0
Munida	Subantarctic (5)	A	20	H2	2	0.636502	26.4728	23.6667	0.986111
Munida	Subantarctic (5)	A	20	H2	4	0.638178	26.5425	99.15	4.13125
Munida	Subantarctic (5)	A	20	H2	5	0.491752	20.4525	187.004	7.79183
Munida	Subantarctic (5)	A	20	H2	6	0.440231	18.3097	234.464	9.76934
Munida	Subantarctic (5)	B	20	H2	1	2.35966	98.1409	0	0
Munida	Subantarctic (5)	B	20	H2	2	2.39571	99.6404	23.6667	0.986111
Munida	Subantarctic (5)	B	20	H2	3	2.34712	97.6195	71.6667	2.98611
Munida	Subantarctic (5)	B	20	H2	5	2.08655	86.7819	187.177	7.79903
Munida	Subantarctic (5)	B	20	H2	6	1.58013	65.7193	234.637	9.77653
Munida	Subantarctic (5)	B	20	H2	7	1.18759	49.3932	406.455	16.9356
Munida	Subantarctic (5)	B	20	H2	8	0.868021	36.102	570.111	23.7546
Munida	Subantarctic (5)	B	20	H2	10	0.203299	8.45542	906.324	37.7635
Munida	Subantarctic (5)	B	20	H2	11.2	0.0642029	2.67027	1097.36	45.7233
Munida	Subantarctic (5)	B	20	H2	12	0.0943448	3.92391	1245.76	51.9067
Munida	Subantarctic (5)	C	20	H2	1	2.45922	102.282	0	0
Munida	Subantarctic (5)	C	20	H2	2	2.37352	98.7174	23.6667	0.986111
Munida	Subantarctic (5)	C	20	H2	3	2.47744	103.039	71.6667	2.98611
Munida	Subantarctic (5)	C	20	H2	4	2.51546	104.621	99.15	4.13125
Munida	Subantarctic (5)	C	20	H2	5	2.59091	107.759	187.35	7.80624
Munida	Subantarctic (5)	C	20	H2	6	2.38346	99.131	234.809	9.78372
Munida	Subantarctic (5)	C	20	H2	7	2.55675	106.338	406.996	16.9582
Munida	Subantarctic (5)	C	20	H2	8	2.63661	109.66	570.284	23.7618
Munida	Subantarctic (5)	C	20	H2	10	2.49606	103.814	906.499	37.7708
Munida	Subantarctic (5)	C	20	H2	11.2	2.26037	94.0114	1097.53	45.7305
Munida	Subantarctic (5)	C	20	H2	12	1.60386	66.7062	1245.95	51.9148
Munida	Subantarctic (6)	A	20	H2	1	2.44926	101.868	0	0
Munida	Subantarctic (6)	A	20	H2	2	2.59039	107.737	23.6333	0.984722
Munida	Subantarctic (6)	A	20	H2	3	1.15426	48.0072	71.6333	2.98472
Munida	Subantarctic (6)	A	20	H2	4	0.48427	20.1413	99.1167	4.12986
Munida	Subantarctic (6)	A	20	H2	5	-0.0590117	-2.45436	187.439	7.80997
Munida	Subantarctic (6)	A	20	H2	6	-0.0465788	-1.93726	234.898	9.78741
Munida	Subantarctic (6)	A	20	H2	7	0.0262882	1.09336	407.085	16.9619
Munida	Subantarctic (6)	A	20	H2	8	0.0397322	1.65251	570.387	23.7661
Munida	Subantarctic (6)	A	20	H2	10	0.181943	7.56723	906.589	37.7745
Munida	Subantarctic (6)	A	20	H2	11.2	0.130999	5.44839	1097.62	45.7341
Munida	Subantarctic (6)	A	20	H2	12	0.230655	9.59321	1246.07	51.9198
Munida	Subantarctic (6)	B	20	H2	1	2.55182	106.133	0	0
Munida	Subantarctic (6)	B	20	H2	2	2.43404	101.235	23.6333	0.984722
Munida	Subantarctic (6)	B	20	H2	3	2.48345	103.29	71.6333	2.98472
Munida	Subantarctic (6)	B	20	H2	4	2.61349	108.698	99.1167	4.12986
Munida	Subantarctic (6)	B	20	H2	5	2.64639	110.066	187.612	7.81715
Munida	Subantarctic (6)	B	20	H2	6	2.45759	102.214	235.07	9.79459
Munida	Subantarctic (6)	B	20	H2	7	2.62897	109.342	407.257	16.9691
Munida	Subantarctic (6)	B	20	H2	8	2.56881	106.84	570.56	23.7733
Munida	Subantarctic (6)	B	20	H2	10	2.10584	87.5844	906.761	37.7817
Munida	Subantarctic (6)	B	20	H2	11.2	1.97902	82.3096	1097.79	45.7414
Munida	Subantarctic (6)	B	20	H2	12	1.80277	74.9791	1246.25	51.927
Munida	Subantarctic (6)	C	20	H2	1	2.52991	105.222	0	0
Munida	Subantarctic (6)	C	20	H2	2	2.59039	107.737	23.6333	0.984722
Munida	Subantarctic (6)	C	20	H2	3	2.33008	96.9108	71.6333	2.98472
Munida	Subantarctic (6)	C	20	H2	4	1.87924	78.1599	99.1167	4.12986
Munida	Subantarctic (6)	C	20	H2	5	0.243606	10.1318	187.784	7.82434
Munida	Subantarctic (6)	C	20	H2	6	0.0295479	1.22893	235.242	9.80176
Munida	Subantarctic (6)	C	20	H2	7	0.0633718	2.6357	407.431	16.9763
Munida	Subantarctic (6)	C	20	H2	8	0.0495577	2.06116	570.734	23.7806
Munida	Subantarctic (6)	C	20	H2	10	0.16253	6.7598	906.933	37.7889
Munida	Subantarctic (6)	C	20	H2	11.2	0.083432	3.47003	1097.97	45.7486
Munida	Subantarctic (6)	C	20	H2	12	0.130694	5.43572	1246.43	51.9345
Munida	Subantarctic (7)	A	20	H2	1	2.84254	118.225	0	0
Munida	Subantarctic (7)	A	20	H2	2	2.59544	107.947	23.5333	0.980556
Munida	Subantarctic (7)	A	20	H2	3	2.5887	107.667	71.5333	2.98056
Munida	Subantarctic (7)	A	20	H2	4	2.74485	114.162	99.0167	4.12569
Munida	Subantarctic (7)	A	20	H2	5	2.81989	117.282	187.808	7.82531
Munida	Subantarctic (7)	A	20	H2	6	2.62787	109.296	235.265	9.8027
Munida	Subantarctic (7)	A	20	H2	7	2.81243	116.972	407.454	16.9773
Munida	Subantarctic (7)	A	20	H2	8	2.85474	118.732	570.757	23.7815
Munida	Subantarctic (7)	A	20	H2	10	2.73873	113.907	906.954	37.7898
Munida	Subantarctic (7)	A	20	H2	11.2	2.89999	120.614	1097.99	45.7495
Munida	Subantarctic (7)	A	20	H2	12	2.88416	119.956	1246.66	51.9441
Munida	Subantarctic (7)	B	20	H2	1	2.54385	105.802	0	0
Munida	Subantarctic (7)	B	20	H2	2	2.20809	91.837	23.5333	0.980556
Munida	Subantarctic (7)	B	20	H2	3	2.55763	106.375	71.5333	2.98056
Munida	Subantarctic (7)	B	20	H2	4	2.66545	110.859	99.0167	4.12569
Munida	Subantarctic (7)	B	20	H2	5	2.76945	115.185	187.985	7.83271
Munida	Subantarctic (7)	B	20	H2	6	2.59982	108.13	235.438	9.8099
Munida	Subantarctic (7)	B	20	H2	7	2.75583	114.618	407.627	16.9845
Munida	Subantarctic (7)	B	20	H2	8	2.81347	117.015	570.929	23.7887
Munida	Subantarctic (7)	B	20	H2	10	2.70864	112.655	907.126	37.7969
Munida	Subantarctic (7)	B	20	H2	11.2	2.86761	119.267	1098.16	45.7567
Munida	Subantarctic (7)	B	20	H2	12	2.81853	117.226	1246.84	51.9517
Munida	Subantarctic (7)	C	20	H2	1	2.57272	107.003	0	0
Munida	Subantarctic (7)	C	20	H2	2	2.54198	105.724	23.5333	0.980556
Munida	Subantarctic (7)	C	20	H2	3	2.41629	100.496	71.5333	2.98056
Munida	Subantarctic (7)	C	20	H2	4	2.61349	108.698	99.0167	4.12569
Munida	Subantarctic (7)	C	20	H2	5	2.71397	112.877	188.157	7.8399
Munida	Subantarctic (7)	C	20	H2	6	2.56577	106.713	235.61	9.81709
Munida	Subantarctic (7)	C	20	H2	7	2.73241	113.644	407.799	16.9916
Munida	Subantarctic (7)	C	20	H2	8	2.75452	114.563	571.144	23.7977
Munida	Subantarctic (7)	C	20	H2	10	2.60963	108.537	907.298	37.8041
Munida	Subantarctic (7)	C	20	H2	11.2	2.77247	115.31	1098.33	45.7639
Munida	Subantarctic (7)	C	20	H2	12	2.65092	110.255	1247.01	51.9589
Munida	Subantarctic (8)	A	20	H2	1	2.93314	121.993	0	0
Munida	Subantarctic (8)	A	20	H2	2	2.64285	109.919	23.4667	0.977778
Munida	Subantarctic (8)	A	20	H2	3	3.38461	140.77	71.4667	2.97778
Munida	Subantarctic (8)	A	20	H2	4	5.0868	211.566	98.9667	4.12361
Munida	Subantarctic (8)	A	20	H2	5	10.9502	455.432	188.23	7.84293
Munida	Subantarctic (8)	A	20	H2	6.2	12.0053	499.314	258.257	10.7607
Munida	Subantarctic (8)	A	20	H2	7	7.68892	319.791	407.872	16.9947
Munida	Subantarctic (8)	A	20	H2	8	1.9331	80.4	571.217	23.8007
Munida	Subantarctic (8)	A	20	H2	10	0.782798	32.5575	907.37	37.8071
Munida	Subantarctic (8)	A	20	H2	11.2	0.599582	24.9373	1098.41	45.7669
Munida	Subantarctic (8)	A	20	H2	12	0.537606	22.3596	1247.09	51.9619
Munida	Subantarctic (8)	B	20	H2	1	2.60259	108.245	0	0
Munida	Subantarctic (8)	B	20	H2	2	2.77297	115.331	23.4667	0.977778
Munida	Subantarctic (8)	B	20	H2	3	2.68694	111.753	71.4667	2.97778
Munida	Subantarctic (8)	B	20	H2	4	2.69486	112.082	98.9667	4.12361
Munida	Subantarctic (8)	B	20	H2	5	1.25838	52.3376	188.403	7.85012
Munida	Subantarctic (8)	B	20	H2	6.2	0.65858	27.3911	258.429	10.7679
Munida	Subantarctic (8)	B	20	H2	7	0.354185	14.7309	408.049	17.0021
Munida	Subantarctic (8)	B	20	H2	8	0.256876	10.6837	571.391	23.8079
Munida	Subantarctic (8)	B	20	H2	10	0.253774	10.5548	907.541	37.8142
Munida	Subantarctic (8)	B	20	H2	11.2	0.253458	10.5416	1098.58	45.7741
Munida	Subantarctic (8)	B	20	H2	12	0.274072	11.399	1247.27	51.9696
Munida	Subantarctic (8)	C	20	H2	1	2.54385	105.802	0	0
Munida	Subantarctic (8)	C	20	H2	2	2.63579	109.625	23.4667	0.977778
Munida	Subantarctic (8)	C	20	H2	3	2.37319	98.7035	71.4667	2.97778
Munida	Subantarctic (8)	C	20	H2	4	2.0606	85.7027	98.9667	4.12361
Munida	Subantarctic (8)	C	20	H2	5	0.331365	13.7819	188.576	7.85731
Munida	Subantarctic (8)	C	20	H2	6.2	0.0910951	3.78875	258.605	10.7752
Munida	Subantarctic (8)	C	20	H2	7	0.0750824	3.12276	408.221	17.0092
Munida	Subantarctic (8)	C	20	H2	8	0.276527	11.5011	571.574	23.8156
Munida	Subantarctic (8)	C	20	H2	10	0.144087	5.99273	907.714	37.8214
Munida	Subantarctic (8)	C	20	H2	11.2	0.0905164	3.76468	1098.76	45.7817
Munida	Subantarctic (8)	C	20	H2	12	0.125646	5.22575	1247.45	51.977
Munida	Subtropical (3)	A	20	H2	1	2.44429	101.661	0	0
Munida	Subtropical (3)	A	20	H2	2	2.51071	104.423	23.8167	0.992361
Munida	Subtropical (3)	A	20	H2	3	2.44436	101.664	71.8167	2.99236
Munida	Subtropical (3)	A	20	H2	4	2.58408	107.475	99.3167	4.13819
Munida	Subtropical (3)	A	20	H2	5	2.67766	111.367	186.231	7.75964
Munida	Subtropical (3)	A	20	H2	6.2	2.55717	106.356	257.725	10.7386
Munida	Subtropical (3)	A	20	H2	7	2.64751	110.113	405.666	16.9028
Munida	Subtropical (3)	A	20	H2	8	2.64349	109.946	569.316	23.7215
Munida	Subtropical (3)	A	20	H2	10	2.11652	88.0285	905.537	37.7307
Munida	Subtropical (3)	A	20	H2	11	1.87811	78.1129	1075.29	44.8036
Munida	Subtropical (3)	A	20	H2	12	1.61294	67.0841	1243.41	51.8088
Munida	Subtropical (3)	B	20	H2	1	2.60658	108.41	0	0
Munida	Subtropical (3)	B	20	H2	2	2.49255	103.668	23.8167	0.992361
Munida	Subtropical (3)	B	20	H2	3	2.72102	113.17	71.8167	2.99236
Munida	Subtropical (3)	B	20	H2	4	2.74289	114.08	99.3167	4.13819
Munida	Subtropical (3)	B	20	H2	5	2.99541	124.582	186.405	7.76689
Munida	Subtropical (3)	B	20	H2	6	2.8252	117.503	233.847	9.74361
Munida	Subtropical (3)	B	20	H2	7	3.29354	136.982	405.839	16.91
Munida	Subtropical (3)	B	20	H2	8	3.27232	136.099	569.49	23.7287
Munida	Subtropical (3)	B	20	H2	10	1.83308	76.2399	905.71	37.7379
Munida	Subtropical (3)	B	20	H2	11	1.34607	55.9847	1075.46	44.8108
Munida	Subtropical (3)	B	20	H2	12	0.955624	39.7455	1243.59	51.8161
Munida	Subtropical (3)	C	20	H2	1	2.27204	94.4968	0	0
Munida	Subtropical (3)	C	20	H2	2	2.48347	103.29	23.8167	0.992361
Munida	Subtropical (3)	C	20	H2	3	2.50049	103.998	71.8167	2.99236
Munida	Subtropical (3)	C	20	H2	4	2.75074	114.406	99.3167	4.13819
Munida	Subtropical (3)	C	20	H2	5	2.85116	118.583	186.578	7.7741
Munida	Subtropical (3)	C	20	H2	6.2	2.71945	113.105	257.9	10.7458
Munida	Subtropical (3)	C	20	H2	7	2.84952	118.515	406.011	16.9171
Munida	Subtropical (3)	C	20	H2	8	2.91958	121.429	569.664	23.736
Munida	Subtropical (3)	C	20	H2	10	4.35298	181.046	905.883	37.7451
Munida	Subtropical (3)	C	20	H2	11	4.52229	188.087	1075.64	44.8183
Munida	Subtropical (3)	C	20	H2	12	4.26847	177.531	1243.77	51.8236
Munida	Subtropical (4)	A	20	H2	1	2.66233	110.729	0	0
Munida	Subtropical (4)	A	20	H2	2	2.25449	93.7669	23.75	0.989583
Munida	Subtropical (4)	A	20	H2	3	2.70799	112.628	71.75	2.98958
Munida	Subtropical (4)	A	20	H2	4	2.79191	116.119	99.2333	4.13472
Munida	Subtropical (4)	A	20	H2	5	2.85217	118.625	186.635	7.77645
Munida	Subtropical (4)	A	20	H2	6	2.63689	109.671	234.076	9.75315
Munida	Subtropical (4)	A	20	H2	7	2.83097	117.743	406.067	16.9195
Munida	Subtropical (4)	A	20	H2	8	2.96871	123.472	569.72	23.7383
Munida	Subtropical (4)	A	20	H2	10	2.17476	90.4509	905.939	37.7474
Munida	Subtropical (4)	A	20	H2	11	2.23782	93.0734	1075.7	44.8208
Munida	Subtropical (4)	A	20	H2	12	2.26925	94.3808	1245.26	51.8858
Munida	Subtropical (4)	B	20	H2	1	2.6922	111.972	0	0
Munida	Subtropical (4)	B	20	H2	2	2.70236	112.394	23.75	0.989583
Munida	Subtropical (4)	B	20	H2	3	2.77314	115.338	71.75	2.98958
Munida	Subtropical (4)	B	20	H2	4	2.84288	118.239	99.2333	4.13472
Munida	Subtropical (4)	B	20	H2	5	2.95405	122.862	186.807	7.78363
Munida	Subtropical (4)	B	20	H2	6	2.70901	112.671	234.252	9.76051
Munida	Subtropical (4)	B	20	H2	7	2.91783	121.356	406.242	16.9267
Munida	Subtropical (4)	B	20	H2	8	2.46368	102.467	569.894	23.7456
Munida	Subtropical (4)	B	20	H2	10	3.14351	130.742	906.11	37.7546
Munida	Subtropical (4)	B	20	H2	11	3.22976	134.329	1075.88	44.8282
Munida	Subtropical (4)	B	20	H2	12	3.08913	128.481	1245.43	51.893
Munida	Subtropical (4)	C	20	H2	1	Erroneous	-	0	0
Munida	Subtropical (4)	C	20	H2	2	2.60855	108.493	23.75	0.989583
Munida	Subtropical (4)	C	20	H2	3	2.74608	114.213	71.75	2.98958
Munida	Subtropical (4)	C	20	H2	4	2.78113	115.67	99.2833	4.13681
Munida	Subtropical (4)	C	20	H2	5	2.83704	117.996	186.981	7.79089
Munida	Subtropical (4)	C	20	H2	6	2.60383	108.296	234.425	9.7677
Munida	Subtropical (4)	C	20	H2	7	2.78706	115.917	406.416	16.934
Munida	Subtropical (4)	C	20	H2	8	2.84491	118.323	570.071	23.753
Munida	Subtropical (4)	C	20	H2	10	2.9251	121.658	906.286	37.7619
Munida	Subtropical (4)	C	20	H2	11	2.98528	124.161	1076.06	44.8357
Munida	Subtropical (4)	C	20	H2	12	3.00836	125.121	1245.64	51.9017

## Sheet: S1 - Model selection
Table S1 Model selection (first order vs zero order kinetics)
Transect	Seawater sample	Replicate	Gas	First order rate constant k1	Standard error k1	Zero order rate constant k0	Standard error k0	AIC (exponential)	First order reaction equation	AIC (linear)	Zero order reaction equation	Delta.AIC	Best kinetics model	Net uptake?
Port Phillip Bay	Shore	A	CO	0.00823343	0.000641637	-0.214309	0.0347064	67.3505	\y\" == c(a = \"86.2\") * \"e\"^paste(-c(k = 0.00823), \"x\")"	90.1949	\y\" == c(Incubation.time = 0.21) * \"x\" ~ +~c(`(Intercept)` = \"68.8\") * \",\" ~ ~\"R\"^2 ~ \"=\" ~ 0.79"	22.8444	First order kinetics	Yes
Port Phillip Bay	Shore	B	CO	0.00866934	0.000985873	-0.242323	0.0405235	70.556	\y\" == c(a = \"93\") * \"e\"^paste(-c(k = 0.00867), \"x\")"	84.7894	\y\" == c(Incubation.time = 0.24) * \"x\" ~ +~c(`(Intercept)` = \"72.9\") * \",\" ~ ~\"R\"^2 ~ \"=\" ~ 0.79"	14.2334
Port Phillip Bay	Shore	C	CO	0.0128995	0.0015521	-0.238713	0.054144	86.6202	\y\" == c(a = \"95.3\") * \"e\"^paste(-c(k = 0.0129), \"x\")"	109.362	\y\" == c(Incubation.time = 0.24) * \"x\" ~ +~c(`(Intercept)` = \"66.2\") * \",\" ~ ~\"R\"^2 ~ \"=\" ~ 0.63"	22.7415
Port Phillip Bay	Shore surface microlayer	A	CO	0.00901449	0.000261327	-0.188808	0.0332181	43.8072	\y\" == c(a = \"78.8\") * \"e\"^paste(-c(k = 0.00901), \"x\")"	89.2185	\y\" == c(Incubation.time = 0.19) * \"x\" ~ +~c(`(Intercept)` = \"60.7\") * \",\" ~ ~\"R\"^2 ~ \"=\" ~ 0.76"	45.4114	First order kinetics	Yes
Port Phillip Bay	Shore surface microlayer	B	CO	0.00991951	0.000440169	-0.207579	0.0382098	54.7543	\y\" == c(a = \"83.9\") * \"e\"^paste(-c(k = 0.00992), \"x\")"	92.2877	\y\" == c(Incubation.time = 0.21) * \"x\" ~ +~c(`(Intercept)` = \"63.1\") * \",\" ~ ~\"R\"^2 ~ \"=\" ~ 0.74"	37.5334
Port Phillip Bay	Shore surface microlayer	C	CO	0.00767861	0.000298413	-0.192373	0.0310977	50.8443	\y\" == c(a = \"82.3\") * \"e\"^paste(-c(k = 0.00768), \"x\")"	87.7876	\y\" == c(Incubation.time = 0.19) * \"x\" ~ +~c(`(Intercept)` = \"66.2\") * \",\" ~ ~\"R\"^2 ~ \"=\" ~ 0.79"	36.9433
Port Phillip Bay	Intermediate	A	CO	0.0092322	0.000780517	-0.219426	0.0407483	70.2408	\y\" == c(a = \"89.6\") * \"e\"^paste(-c(k = 0.00923), \"x\")"	93.7196	\y\" == c(Incubation.time = 0.22) * \"x\" ~ +~c(`(Intercept)` = \"68.8\") * \",\" ~ ~\"R\"^2 ~ \"=\" ~ 0.74"	23.4787	First order kinetics	Yes
Port Phillip Bay	Intermediate	B	CO	0.0068292	0.000265627	-0.197194	0.0267225	50.5855	\y\" == c(a = \"82.5\") * \"e\"^paste(-c(k = 0.00683), \"x\")"	84.4377	\y\" == c(Incubation.time = 0.2) * \"x\" ~ +~c(`(Intercept)` = \"69\") * \",\" ~ ~\"R\"^2 ~ \"=\" ~ 0.84"	33.8521
Port Phillip Bay	Intermediate	C	CO	0.00554761	0.000970807	-0.259249	0.0254368	86.465	\y\" == c(a = \"96.9\") * \"e\"^paste(-c(k = 0.00555), \"x\")"	83.367	\y\" == c(Incubation.time = 0.26) * \"x\" ~ +~c(`(Intercept)` = \"87.8\") * \",\" ~ ~\"R\"^2 ~ \"=\" ~ 0.91"	-3.098
Port Phillip Bay	Bay centre	A	CO	0.00933383	0.000687594	-0.231413	0.0384199	60.2796	\y\" == c(a = \"88.4\") * \"e\"^paste(-c(k = 0.00933), \"x\")"	84.236	\y\" == c(Incubation.time = 0.23) * \"x\" ~ +~c(`(Intercept)` = \"69.5\") * \",\" ~ ~\"R\"^2 ~ \"=\" ~ 0.8"	23.9564	First order kinetics	Yes
Port Phillip Bay	Bay centre	B	CO	0.00886599	0.000539792	-0.230019	0.0360645	63.0377	\y\" == c(a = \"90\") * \"e\"^paste(-c(k = 0.00887), \"x\")"	91.0394	\y\" == c(Incubation.time = 0.23) * \"x\" ~ +~c(`(Intercept)` = \"70.7\") * \",\" ~ ~\"R\"^2 ~ \"=\" ~ 0.8"	28.0017
Port Phillip Bay	Bay centre	C	CO	0.0112096	0.000766498	-0.233733	0.0471375	74.2283	\y\" == c(a = \"95.9\") * \"e\"^paste(-c(k = 0.0112), \"x\")"	105.539	\y\" == c(Incubation.time = 0.23) * \"x\" ~ +~c(`(Intercept)` = \"67.9\") * \",\" ~ ~\"R\"^2 ~ \"=\" ~ 0.68"	31.3108
Munida	Coastal (1)	A	CO	0.00632276	0.00152199	-0.201508	0.0349135	56.8557	\y\" == c(a = \"79.6\") * \"e\"^paste(-c(k = 0.00632), \"x\")"	58.4056	\y\" == c(Incubation.time = 0.2) * \"x\" ~ +~c(`(Intercept)` = \"69.6\") * \",\" ~ ~\"R\"^2 ~ \"=\" ~ 0.84"	1.54986	First order kinetics	Yes
Munida	Coastal (1)	B	CO	0.00625539	0.00316385	-0.148212	0.0563442	63.8824	\y\" == c(a = \"62.6\") * \"e\"^paste(-c(k = 0.00626), \"x\")"	65.1139	\y\" == c(Incubation.time = 0.15) * \"x\" ~ +~c(`(Intercept)` = \"53.7\") * \",\" ~ ~\"R\"^2 ~ \"=\" ~ 0.5"	1.23149
Munida	Coastal (1)	C	CO	0.00892214	0.00186809	-0.19866	0.045922	54.5333	\y\" == c(a = \"79.1\") * \"e\"^paste(-c(k = 0.00892), \"x\")"	62.2587	\y\" == c(Incubation.time = 0.2) * \"x\" ~ +~c(`(Intercept)` = \"62.4\") * \",\" ~ ~\"R\"^2 ~ \"=\" ~ 0.75"	7.7254
Munida	Coastal (2)	A	CO	0.0147465	0.00114539	-0.171834	0.0629072	40.6278	\y\" == c(a = \"85.5\") * \"e\"^paste(-c(k = 0.0147), \"x\")"	66.6689	\y\" == c(Incubation.time = 0.17) * \"x\" ~ +~c(`(Intercept)` = \"55.2\") * \",\" ~ ~\"R\"^2 ~ \"=\" ~ 0.52"	26.0411	First order kinetics	Yes
Munida	Coastal (2)	B	CO	0.0108139	0.000955125	-0.164712	0.0441875	41.0815	\y\" == c(a = \"73.5\") * \"e\"^paste(-c(k = 0.0108), \"x\")"	61.7317	\y\" == c(Incubation.time = 0.16) * \"x\" ~ +~c(`(Intercept)` = \"53.7\") * \",\" ~ ~\"R\"^2 ~ \"=\" ~ 0.68"	20.6503
Munida	Coastal (2)	C	CO	0.00952708	0.000703037	-0.16767	0.0409268	38.6618	\y\" == c(a = \"72.8\") * \"e\"^paste(-c(k = 0.00953), \"x\")"	60.6663	\y\" == c(Incubation.time = 0.17) * \"x\" ~ +~c(`(Intercept)` = \"55.3\") * \",\" ~ ~\"R\"^2 ~ \"=\" ~ 0.72"	22.0045
Munida	Subtropical (3)	A	CO	0.00560182	0.000893341	-0.178297	0.0311796	50.9758	\y\" == c(a = \"79.5\") * \"e\"^paste(-c(k = 0.0056), \"x\")"	57.1318	\y\" == c(Incubation.time = 0.18) * \"x\" ~ +~c(`(Intercept)` = \"69.6\") * \",\" ~ ~\"R\"^2 ~ \"=\" ~ 0.84"	6.15608	First order kinetics	Yes
Munida	Subtropical (3)	B	CO	0.00895213	0.00178902	-0.232076	0.0532776	56.2056	\y\" == c(a = \"93.5\") * \"e\"^paste(-c(k = 0.00895), \"x\")"	64.3713	\y\" == c(Incubation.time = 0.23) * \"x\" ~ +~c(`(Intercept)` = \"73.7\") * \",\" ~ ~\"R\"^2 ~ \"=\" ~ 0.75"	8.16571
Munida	Subtropical (3)	C	CO	0.00948051	0.00158592	-0.220097	0.0503179	52.9842	\y\" == c(a = \"90.8\") * \"e\"^paste(-c(k = 0.00948), \"x\")"	63.8456	\y\" == c(Incubation.time = 0.22) * \"x\" ~ +~c(`(Intercept)` = \"70.3\") * \",\" ~ ~\"R\"^2 ~ \"=\" ~ 0.75"	10.8614
Munida	Subtropical (4)	A	CO	0.00666059	0.00178141	-0.214522	0.0485928	59.8446	\y\" == c(a = \"88.8\") * \"e\"^paste(-c(k = 0.00666), \"x\")"	63.095	\y\" == c(Incubation.time = 0.21) * \"x\" ~ +~c(`(Intercept)` = \"75.6\") * \",\" ~ ~\"R\"^2 ~ \"=\" ~ 0.75"	3.25038	First order kinetics	Yes
Munida	Subtropical (4)	B	CO	0.00662059	0.0016213	-0.254877	0.0492423	60.515	\y\" == c(a = \"102\") * \"e\"^paste(-c(k = 0.00662), \"x\")"	63.2887	\y\" == c(Incubation.time = 0.25) * \"x\" ~ +~c(`(Intercept)` = \"87.6\") * \",\" ~ ~\"R\"^2 ~ \"=\" ~ 0.81"	2.77374
Munida	Subtropical (4)	C	CO	0.00146735	0.000445274	-0.0903944	0.0286661	45.9161	\y\" == c(a = \"87.8\") * \"e\"^paste(-c(k = 0.00147), \"x\")"	46.8259	\y\" == c(Incubation.time = 0.09) * \"x\" ~ +~c(`(Intercept)` = \"85\") * \",\" ~ ~\"R\"^2 ~ \"=\" ~ 0.64"	0.909852
Munida	Subantarctic (5)	A	CO	0.11333	0.0133266	-0.267909	0.196625	25.3785	\y\" == c(a = \"101\") * \"e\"^paste(-c(k = 0.113), \"x\")"	54.4877	\y\" == c(Incubation.time = 0.27) * \"x\" ~ +~c(`(Intercept)` = \"51.5\") * \",\" ~ ~\"R\"^2 ~ \"=\" ~ 0.18"	29.1093	First order kinetics	Yes
Munida	Subantarctic (5)	B	CO	0.00381102	0.000828037	-0.171676	0.0208719	47.1645	\y\" == c(a = \"79.9\") * \"e\"^paste(-c(k = 0.00381), \"x\")"	44.2743	\y\" == c(Incubation.time = 0.17) * \"x\" ~ +~c(`(Intercept)` = \"76.3\") * \",\" ~ ~\"R\"^2 ~ \"=\" ~ 0.93"	-2.89014
Munida	Subantarctic (5)	C	CO	0.000921345	0.000206449	-0.0617445	0.0130723	44.74	\y\" == c(a = \"79.9\") * \"e\"^paste(-c(k = 0.000921), \"x\")"	44.7544	\y\" == c(Incubation.time = 0.062) * \"x\" ~ +~c(`(Intercept)` = \"79.3\") * \",\" ~ ~\"R\"^2 ~ \"=\" ~ 0.78"	0.0143827
Munida	Subantarctic (6)	A	CO	0.000292181	0.000250287	-0.0212684	0.019085	49.9571	\y\" == c(a = \"81.5\") * \"e\"^paste(-c(k = 0.000292), \"x\")"	50.0571	\y\" == c(Incubation.time = 0.021) * \"x\" ~ +~c(`(Intercept)` = \"81.3\") * \",\" ~ ~\"R\"^2 ~ \"=\" ~ 0.039"	0.0999609	First order kinetics	Yes
Munida	Subantarctic (6)	B	CO	0.0063752	0.0020506	-0.247375	0.0520898	63.5315	\y\" == c(a = \"96.1\") * \"e\"^paste(-c(k = 0.00638), \"x\")"	64.1217	\y\" == c(Incubation.time = 0.25) * \"x\" ~ +~c(`(Intercept)` = \"84.2\") * \",\" ~ ~\"R\"^2 ~ \"=\" ~ 0.78"	0.590227
Munida	Subantarctic (6)	C	CO	0.000411629	0.000384593	-0.0287154	0.0284176	55.5371	\y\" == c(a = \"81.4\") * \"e\"^paste(-c(k = 0.000412), \"x\")"	55.646	\y\" == c(Incubation.time = 0.029) * \"x\" ~ +~c(`(Intercept)` = \"81\") * \",\" ~ ~\"R\"^2 ~ \"=\" ~ 0.0035"	0.108881
Munida	Subantarctic (7)	A	CO	-0.00061731	0.000287314	0.0498802	0.0255296	45.1967	\y\" == c(a = \"73.8\") * \"e\"^paste(-c(k = -0.000617), \"x\")"	45.4832	\y\" == c(Incubation.time = 0.05) * \"x\" ~ +~c(`(Intercept)` = \"73.8\") * \",\" ~ ~\"R\"^2 ~ \"=\" ~ 0.36"	0.286497	First order kinetics	Inconclusive
Munida	Subantarctic (7)	B	CO	-0.000528509	0.000475761	0.0422594	0.0415592	60.8916	\y\" == c(a = \"76\") * \"e\"^paste(-c(k = -0.000529), \"x\")"	60.9792	\y\" == c(Incubation.time = 0.042) * \"x\" ~ +~c(`(Intercept)` = \"76.1\") * \",\" ~ ~\"R\"^2 ~ \"=\" ~ 0.0056"	0.0876088
Munida	Subantarctic (7)	C	CO	0.00113946	0.000396639	-0.0742435	0.0268311	54.1644	\y\" == c(a = \"85.9\") * \"e\"^paste(-c(k = 0.00114), \"x\")"	54.8611	\y\" == c(Incubation.time = 0.074) * \"x\" ~ +~c(`(Intercept)` = \"84.4\") * \",\" ~ ~\"R\"^2 ~ \"=\" ~ 0.53"	0.696718
Munida	Subantarctic (8)	A	CO	-0.000598108	0.000295608	0.0476889	0.0254967	45.4677	\y\" == c(a = \"72.7\") * \"e\"^paste(-c(k = -0.000598), \"x\")"	45.6892	\y\" == c(Incubation.time = 0.048) * \"x\" ~ +~c(`(Intercept)` = \"72.7\") * \",\" ~ ~\"R\"^2 ~ \"=\" ~ 0.33"	0.221501	First order kinetics	Inconclusive
Munida	Subantarctic (8)	B	CO	-0.000447136	0.000210092	0.0342539	0.0172629	48.7437	\y\" == c(a = \"72.5\") * \"e\"^paste(-c(k = -0.000447), \"x\")"	48.9504	\y\" == c(Incubation.time = 0.034) * \"x\" ~ +~c(`(Intercept)` = \"72.5\") * \",\" ~ ~\"R\"^2 ~ \"=\" ~ 0.33"	0.206621
Munida	Subantarctic (8)	C	CO	0.00024461	0.00041845	-0.019335	0.0343466	58.5671	\y\" == c(a = \"87.1\") * \"e\"^paste(-c(k = 0.000245), \"x\")"	58.5893	\y\" == c(Incubation.time = 0.019) * \"x\" ~ +~c(`(Intercept)` = \"86.9\") * \",\" ~ ~\"R\"^2 ~ \"=\" ~ -0.13"	0.0222306
Port Phillip Bay	Heat-killed	A	CO	-0.000688142	5.10305e-05	0.0654472	0.00543255	48.1078	\y\" == c(a = \"83.9\") * \"e\"^paste(-c(k = -0.000688), \"x\")"	49.3674	\y\" == c(Incubation.time = 0.065) * \"x\" ~ +~c(`(Intercept)` = \"83.6\") * \",\" ~ ~\"R\"^2 ~ \"=\" ~ 0.94"	1.25963	First order kinetics	No
Port Phillip Bay	Heat-killed	B	CO	-0.000564111	4.05581e-05	0.0529148	0.00414128	42.5264	\y\" == c(a = \"84.6\") * \"e\"^paste(-c(k = -0.000564), \"x\")"	43.4052	\y\" == c(Incubation.time = 0.053) * \"x\" ~ +~c(`(Intercept)` = \"84.4\") * \",\" ~ ~\"R\"^2 ~ \"=\" ~ 0.94"	0.878756
Port Phillip Bay	Heat-killed	C	CO	-0.000422297	4.5603e-05	0.0389639	0.00447365	44.5879	\y\" == c(a = \"85.7\") * \"e\"^paste(-c(k = -0.000422), \"x\")"	45.1311	\y\" == c(Incubation.time = 0.039) * \"x\" ~ +~c(`(Intercept)` = \"85.5\") * \",\" ~ ~\"R\"^2 ~ \"=\" ~ 0.88"	0.543198
Munida	Heat-killed	A	CO	-0.000634376	0.000250037	0.0474846	0.0205817	50.6462	\y\" == c(a = \"68.6\") * \"e\"^paste(-c(k = -0.000634), \"x\")"	50.9811	\y\" == c(Incubation.time = 0.047) * \"x\" ~ +~c(`(Intercept)` = \"68.6\") * \",\" ~ ~\"R\"^2 ~ \"=\" ~ 0.42"	0.33487	First order kinetics	No
Munida	Heat-killed	B	CO	-0.000715232	0.000208964	0.0517766	0.0168611	47.6613	\y\" == c(a = \"64.9\") * \"e\"^paste(-c(k = -0.000715), \"x\")"	48.2026	\y\" == c(Incubation.time = 0.052) * \"x\" ~ +~c(`(Intercept)` = \"64.8\") * \",\" ~ ~\"R\"^2 ~ \"=\" ~ 0.58"	0.541317
Munida	Heat-killed	C	CO	-0.000754235	0.000202109	0.0556868	0.0167316	47.4805	\y\" == c(a = \"65.6\") * \"e\"^paste(-c(k = -0.000754), \"x\")"	48.1026	\y\" == c(Incubation.time = 0.056) * \"x\" ~ +~c(`(Intercept)` = \"65.5\") * \",\" ~ ~\"R\"^2 ~ \"=\" ~ 0.63"	0.622027
Port Phillip Bay	Shore	A	H2	0.000891903	5.32284e-05	-0.0597888	0.00437312	64.5179	\y\" == c(a = \"91.8\") * \"e\"^paste(-c(k = 0.000892), \"x\")"	73.1218	\y\" == c(Incubation.time = 0.06) * \"x\" ~ +~c(`(Intercept)` = \"90.2\") * \",\" ~ ~\"R\"^2 ~ \"=\" ~ 0.94"	8.60388	First order kinetics	Yes
Port Phillip Bay	Shore	B	H2	0.00361758	0.00036539	-0.129356	0.0159035	81.9656	\y\" == c(a = \"102\") * \"e\"^paste(-c(k = 0.00362), \"x\")"	98.1746	\y\" == c(Incubation.time = 0.13) * \"x\" ~ +~c(`(Intercept)` = \"87.5\") * \",\" ~ ~\"R\"^2 ~ \"=\" ~ 0.86"	16.2091
Port Phillip Bay	Shore	C	H2	0.000891779	4.89054e-05	-0.0616276	0.00406285	67.9681	\y\" == c(a = \"94\") * \"e\"^paste(-c(k = 0.000892), \"x\")"	76.973	\y\" == c(Incubation.time = 0.062) * \"x\" ~ +~c(`(Intercept)` = \"92.5\") * \",\" ~ ~\"R\"^2 ~ \"=\" ~ 0.95"	9.00496
Port Phillip Bay	Shore surface microlayer	A	H2	0.00170478	6.46858e-05	-0.0932887	0.00376736	59.6291	\y\" == c(a = \"91.9\") * \"e\"^paste(-c(k = 0.0017), \"x\")"	69.2454	\y\" == c(Incubation.time = 0.093) * \"x\" ~ +~c(`(Intercept)` = \"88.2\") * \",\" ~ ~\"R\"^2 ~ \"=\" ~ 0.98"	9.61632	First order kinetics	Yes
Port Phillip Bay	Shore surface microlayer	B	H2	0.00435897	0.000485207	-0.120715	0.0189161	90.8077	\y\" == c(a = \"99.1\") * \"e\"^paste(-c(k = 0.00436), \"x\")"	111.197	\y\" == c(Incubation.time = 0.12) * \"x\" ~ +~c(`(Intercept)` = \"81.8\") * \",\" ~ ~\"R\"^2 ~ \"=\" ~ 0.77"	20.3891
Port Phillip Bay	Shore surface microlayer	C	H2	0.00120831	8.09864e-05	-0.0710146	0.00602022	70.8514	\y\" == c(a = \"89.7\") * \"e\"^paste(-c(k = 0.00121), \"x\")"	81.4333	\y\" == c(Incubation.time = 0.071) * \"x\" ~ +~c(`(Intercept)` = \"87.1\") * \",\" ~ ~\"R\"^2 ~ \"=\" ~ 0.92"	10.582
Port Phillip Bay	Intermediate	A	H2	0.000517596	1.93094e-05	-0.0418703	0.00153855	44.1568	\y\" == c(a = \"96.1\") * \"e\"^paste(-c(k = 0.000518), \"x\")"	45.9619	\y\" == c(Incubation.time = 0.042) * \"x\" ~ +~c(`(Intercept)` = \"95.6\") * \",\" ~ ~\"R\"^2 ~ \"=\" ~ 0.98"	1.80509	First order kinetics	Yes
Port Phillip Bay	Intermediate	B	H2	0.00052296	2.73505e-05	-0.04316	0.00182743	53.5056	\y\" == c(a = \"97.4\") * \"e\"^paste(-c(k = 0.000523), \"x\")"	50.4357	\y\" == c(Incubation.time = 0.043) * \"x\" ~ +~c(`(Intercept)` = \"97\") * \",\" ~ ~\"R\"^2 ~ \"=\" ~ 0.98"	-3.06988
Port Phillip Bay	Intermediate	C	H2	0.000479505	2.33136e-05	-0.0398695	0.00197663	50.0246	\y\" == c(a = \"97.8\") * \"e\"^paste(-c(k = 0.00048), \"x\")"	52.4764	\y\" == c(Incubation.time = 0.04) * \"x\" ~ +~c(`(Intercept)` = \"97.4\") * \",\" ~ ~\"R\"^2 ~ \"=\" ~ 0.97"	2.45176
Port Phillip Bay	Bay centre	A	H2	0.000769258	7.23164e-05	-0.059042	0.00518732	70.3185	\y\" == c(a = \"99\") * \"e\"^paste(-c(k = 0.000769), \"x\")"	71.5827	\y\" == c(Incubation.time = 0.059) * \"x\" ~ +~c(`(Intercept)` = \"97.9\") * \",\" ~ ~\"R\"^2 ~ \"=\" ~ 0.92"	1.2642	First order kinetics	Yes
Port Phillip Bay	Bay centre	B	H2	0.000578023	3.66881e-05	-0.0460292	0.00307952	60.412	\y\" == c(a = \"97.4\") * \"e\"^paste(-c(k = 0.000578), \"x\")"	64.0036	\y\" == c(Incubation.time = 0.046) * \"x\" ~ +~c(`(Intercept)` = \"96.6\") * \",\" ~ ~\"R\"^2 ~ \"=\" ~ 0.95"	3.59165
Port Phillip Bay	Bay centre	C	H2	0.000461917	2.63176e-05	-0.0399924	0.00226474	58.4068	\y\" == c(a = \"101\") * \"e\"^paste(-c(k = 0.000462), \"x\")"	60.3318	\y\" == c(Incubation.time = 0.04) * \"x\" ~ +~c(`(Intercept)` = \"101\") * \",\" ~ ~\"R\"^2 ~ \"=\" ~ 0.96"	1.92495
Munida	Coastal (1)	A	H2	-1.88601e-05	0.000100585	0.00200911	0.0103973	53.584	\y\" == c(a = \"103\") * \"e\"^paste(-c(k = -1.89e-05), \"x\")"	53.5825	\y\" == c(Incubation.time = 0.002) * \"x\" ~ +~c(`(Intercept)` = \"103\") * \",\" ~ ~\"R\"^2 ~ \"=\" ~ -0.16"	-0.00154321	Zero order kinetics	No
Munida	Coastal (1)	B	H2	-0.000647751	0.000178036	0.0781974	0.0206633	65.2462	\y\" == c(a = \"96.6\") * \"e\"^paste(-c(k = -0.000648), \"x\")"	64.5777	\y\" == c(Incubation.time = 0.078) * \"x\" ~ +~c(`(Intercept)` = \"95.1\") * \",\" ~ ~\"R\"^2 ~ \"=\" ~ 0.66"	-0.668406
Munida	Coastal (1)	C	H2	-0.000143803	9.0504e-05	0.0152559	0.00957691	52.3169	\y\" == c(a = \"101\") * \"e\"^paste(-c(k = -0.000144), \"x\")"	52.2798	\y\" == c(Incubation.time = 0.015) * \"x\" ~ +~c(`(Intercept)` = \"101\") * \",\" ~ ~\"R\"^2 ~ \"=\" ~ 0.18"	-0.0370823
Munida	Coastal (2)	A	H2	-0.0001777	5.46444e-05	0.0191411	0.00585789	44.5524	\y\" == c(a = \"102\") * \"e\"^paste(-c(k = -0.000178), \"x\")"	44.4181	\y\" == c(Incubation.time = 0.019) * \"x\" ~ +~c(`(Intercept)` = \"101\") * \",\" ~ ~\"R\"^2 ~ \"=\" ~ 0.58"	-0.134324	Zero order kinetics	Inconclusive
Munida	Coastal (2)	B	H2	0.000100636	8.6317e-05	-0.010589	0.00876138	50.9126	\y\" == c(a = \"106\") * \"e\"^paste(-c(k = 0.000101), \"x\")"	50.8651	\y\" == c(Incubation.time = 0.011) * \"x\" ~ +~c(`(Intercept)` = \"106\") * \",\" ~ ~\"R\"^2 ~ \"=\" ~ 0.062"	-0.0474252
Munida	Coastal (2)	C	H2	-7.76437e-05	6.51349e-05	0.00858429	0.00711382	47.5694	\y\" == c(a = \"106\") * \"e\"^paste(-c(k = -7.76e-05), \"x\")"	47.5381	\y\" == c(Incubation.time = 0.0086) * \"x\" ~ +~c(`(Intercept)` = \"106\") * \",\" ~ ~\"R\"^2 ~ \"=\" ~ 0.061"	-0.031272
Munida	Subtropical (3)	A	H2	-0.000124718	5.01044e-05	0.0135529	0.00540723	43.3019	\y\" == c(a = \"104\") * \"e\"^paste(-c(k = -0.000125), \"x\")"	43.2159	\y\" == c(Incubation.time = 0.014) * \"x\" ~ +~c(`(Intercept)` = \"104\") * \",\" ~ ~\"R\"^2 ~ \"=\" ~ 0.43"	-0.0859641	Zero order kinetics	No
Munida	Subtropical (3)	B	H2	-0.000457192	7.48791e-05	0.0574096	0.00906717	52.2361	\y\" == c(a = \"108\") * \"e\"^paste(-c(k = -0.000457), \"x\")"	51.4299	\y\" == c(Incubation.time = 0.057) * \"x\" ~ +~c(`(Intercept)` = \"108\") * \",\" ~ ~\"R\"^2 ~ \"=\" ~ 0.85"	-0.806236
Munida	Subtropical (3)	C	H2	-0.000325512	9.99145e-05	0.0379428	0.0113229	55.4293	\y\" == c(a = \"104\") * \"e\"^paste(-c(k = -0.000326), \"x\")"	55.053	\y\" == c(Incubation.time = 0.038) * \"x\" ~ +~c(`(Intercept)` = \"103\") * \",\" ~ ~\"R\"^2 ~ \"=\" ~ 0.59"	-0.376308
Munida	Subtropical (4)	A	H2	-0.000255097	0.000117699	0.0295966	0.0137473	58.1501	\y\" == c(a = \"107\") * \"e\"^paste(-c(k = -0.000255), \"x\")"	58.0983	\y\" == c(Incubation.time = 0.03) * \"x\" ~ +~c(`(Intercept)` = \"107\") * \",\" ~ ~\"R\"^2 ~ \"=\" ~ 0.34"	-0.0517477	Zero order kinetics	Inconclusive
Munida	Subtropical (4)	B	H2	8.58884e-05	0.000110905	-0.0101112	0.0125153	56.6308	\y\" == c(a = \"117\") * \"e\"^paste(-c(k = 8.59e-05), \"x\")"	56.6021	\y\" == c(Incubation.time = 0.01) * \"x\" ~ +~c(`(Intercept)` = \"117\") * \",\" ~ ~\"R\"^2 ~ \"=\" ~ -0.052"	-0.0286138
Munida	Subtropical (4)	C	H2	-9.32585e-05	7.0392e-05	0.0107006	0.0081301	42.6579	\y\" == c(a = \"112\") * \"e\"^paste(-c(k = -9.33e-05), \"x\")"	42.6589	\y\" == c(Incubation.time = 0.011) * \"x\" ~ +~c(`(Intercept)` = \"112\") * \",\" ~ ~\"R\"^2 ~ \"=\" ~ 0.11"	0.00100234
Munida	Subantarctic (5)	A	H2	0.0558602	0.034006	-0.246371	0.157057	48.4951	\y\" == c(a = \"105\") * \"e\"^paste(-c(k = 0.0559), \"x\")"	52.2408	\y\" == c(Incubation.time = 0.25) * \"x\" ~ +~c(`(Intercept)` = \"66.3\") * \",\" ~ ~\"R\"^2 ~ \"=\" ~ 0.27"	3.74569	First order kinetics	Yes
Munida	Subantarctic (5)	B	H2	0.00172597	0.000223751	-0.120203	0.0113431	50.087	\y\" == c(a = \"105\") * \"e\"^paste(-c(k = 0.00173), \"x\")"	48.2742	\y\" == c(Incubation.time = 0.12) * \"x\" ~ +~c(`(Intercept)` = \"102\") * \",\" ~ ~\"R\"^2 ~ \"=\" ~ 0.95"	-1.8128
Munida	Subantarctic (5)	C	H2	-0.000126534	5.57058e-05	0.0132452	0.00590632	44.5914	\y\" == c(a = \"101\") * \"e\"^paste(-c(k = -0.000127), \"x\")"	44.6072	\y\" == c(Incubation.time = 0.013) * \"x\" ~ +~c(`(Intercept)` = \"101\") * \",\" ~ ~\"R\"^2 ~ \"=\" ~ 0.37"	0.0158096
Munida	Subantarctic (6)	A	H2	0.0135321	0.00297489	-0.166701	0.0664841	67.7521	\y\" == c(a = \"116\") * \"e\"^paste(-c(k = 0.0135), \"x\")"	83.3464	\y\" == c(Incubation.time = 0.17) * \"x\" ~ +~c(`(Intercept)` = \"67.7\") * \",\" ~ ~\"R\"^2 ~ \"=\" ~ 0.43"	15.5943	First order kinetics	Yes
Munida	Subantarctic (6)	B	H2	-5.71792e-05	6.0298e-05	0.00611744	0.00644112	46.0109	\y\" == c(a = \"105\") * \"e\"^paste(-c(k = -5.72e-05), \"x\")"	46.0042	\y\" == c(Incubation.time = 0.0061) * \"x\" ~ +~c(`(Intercept)` = \"105\") * \",\" ~ ~\"R\"^2 ~ \"=\" ~ -0.014"	-0.00663654
Munida	Subantarctic (6)	C	H2	0.00725811	0.00198036	-0.210595	0.0570716	73.4277	\y\" == c(a = \"123\") * \"e\"^paste(-c(k = 0.00726), \"x\")"	80.9159	\y\" == c(Incubation.time = 0.21) * \"x\" ~ +~c(`(Intercept)` = \"92.5\") * \",\" ~ ~\"R\"^2 ~ \"=\" ~ 0.64"	7.48819
Munida	Subantarctic (7)	A	H2	-9.99291e-05	7.37488e-05	0.0113783	0.00852555	50.4833	\y\" == c(a = \"111\") * \"e\"^paste(-c(k = -9.99e-05), \"x\")"	50.4992	\y\" == c(Incubation.time = 0.011) * \"x\" ~ +~c(`(Intercept)` = \"111\") * \",\" ~ ~\"R\"^2 ~ \"=\" ~ 0.1"	0.0158837	Zero order kinetics	No
Munida	Subantarctic (7)	B	H2	-0.000249053	0.000104284	0.0280322	0.0116748	55.6549	\y\" == c(a = \"103\") * \"e\"^paste(-c(k = -0.000249), \"x\")"	55.535	\y\" == c(Incubation.time = 0.028) * \"x\" ~ +~c(`(Intercept)` = \"103\") * \",\" ~ ~\"R\"^2 ~ \"=\" ~ 0.41"	-0.119835
Munida	Subantarctic (7)	C	H2	-0.000161813	5.79741e-05	0.0178445	0.00644747	46.0636	\y\" == c(a = \"105\") * \"e\"^paste(-c(k = -0.000162), \"x\")"	46.0419	\y\" == c(Incubation.time = 0.018) * \"x\" ~ +~c(`(Intercept)` = \"105\") * \",\" ~ ~\"R\"^2 ~ \"=\" ~ 0.49"	-0.0216949
Munida	Subantarctic (8)	A	H2	-0.000309048	0.00130321	0.113461	0.328754	109.063	\y\" == c(a = \"227\") * \"e\"^paste(-c(k = -0.000309), \"x\")"	109.011	\y\" == c(Incubation.time = 0.11) * \"x\" ~ +~c(`(Intercept)` = \"219\") * \",\" ~ ~\"R\"^2 ~ \"=\" ~ -0.14"	-0.0517294	First order kinetics	Yes
Munida	Subantarctic (8)	B	H2	0.00416568	0.000961492	-0.215964	0.0386155	71.9931	\y\" == c(a = \"128\") * \"e\"^paste(-c(k = 0.00417), \"x\")"	74.7504	\y\" == c(Incubation.time = 0.22) * \"x\" ~ +~c(`(Intercept)` = \"113\") * \",\" ~ ~\"R\"^2 ~ \"=\" ~ 0.81"	2.75729
Munida	Subantarctic (8)	C	H2	0.00656504	0.00179565	-0.204959	0.0564925	73.5548	\y\" == c(a = \"123\") * \"e\"^paste(-c(k = 0.00657), \"x\")"	80.8439	\y\" == c(Incubation.time = 0.2) * \"x\" ~ +~c(`(Intercept)` = \"95.5\") * \",\" ~ ~\"R\"^2 ~ \"=\" ~ 0.63"	7.28912
Port Phillip Bay	Heat-killed	A	H2	-5.5567e-05	2.86458e-05	0.00583232	0.00301117	63.4436	\y\" == c(a = \"102\") * \"e\"^paste(-c(k = -5.56e-05), \"x\")"	63.4184	\y\" == c(Incubation.time = 0.0058) * \"x\" ~ +~c(`(Intercept)` = \"102\") * \",\" ~ ~\"R\"^2 ~ \"=\" ~ 0.19"	-0.025206	Zero order kinetics	No
Port Phillip Bay	Heat-killed	B	H2	9.42054e-06	2.39727e-05	-0.000948464	0.00240017	57.524	\y\" == c(a = \"101\") * \"e\"^paste(-c(k = 9.42e-06), \"x\")"	57.5232	\y\" == c(Incubation.time = 0.00095) * \"x\" ~ +~c(`(Intercept)` = \"101\") * \",\" ~ ~\"R\"^2 ~ \"=\" ~ -0.076"	-0.000761844
Port Phillip Bay	Heat-killed	C	H2	2.81113e-05	2.1375e-05	-0.00276653	0.00209458	53.9835	\y\" == c(a = \"99.4\") * \"e\"^paste(-c(k = 2.81e-05), \"x\")"	53.9834	\y\" == c(Incubation.time = 0.0028) * \"x\" ~ +~c(`(Intercept)` = \"99.4\") * \",\" ~ ~\"R\"^2 ~ \"=\" ~ 0.058"	-0.000142472
Munida	Heat-killed	A	H2	-0.000201732	6.52518e-05	0.0216658	0.00697629	47.3081	\y\" == c(a = \"100\") * \"e\"^paste(-c(k = -0.000202), \"x\")"	47.1715	\y\" == c(Incubation.time = 0.022) * \"x\" ~ +~c(`(Intercept)` = \"100\") * \",\" ~ ~\"R\"^2 ~ \"=\" ~ 0.55"	-0.136666	Zero order kinetics	No
Munida	Heat-killed	B	H2	-0.000178308	5.74867e-05	0.0186138	0.00599682	44.8573	\y\" == c(a = \"98.6\") * \"e\"^paste(-c(k = -0.000178), \"x\")"	44.7589	\y\" == c(Incubation.time = 0.019) * \"x\" ~ +~c(`(Intercept)` = \"98.5\") * \",\" ~ ~\"R\"^2 ~ \"=\" ~ 0.55"	-0.0983609
Munida	Heat-killed	C	H2	-0.000201932	6.94009e-05	0.0217329	0.00744212	48.3414	\y\" == c(a = \"101\") * \"e\"^paste(-c(k = -0.000202), \"x\")"	48.2197	\y\" == c(Incubation.time = 0.022) * \"x\" ~ +~c(`(Intercept)` = \"100\") * \",\" ~ ~\"R\"^2 ~ \"=\" ~ 0.52"	-0.121655

## Sheet: S1 - Rate & Power (CO)
Table S1 Gas oxidation rate and energy yield at first order reaction kinetics											At average in situ concentration						At average atmospheric concentration (0.009 ppmv)					At 20X oversaturation					At 200X oversaturation					At 2000X oversaturation
Transect	Seawater sample	Replicate	Temperature (°C)	Gas	Volume (L)	Average direct cell count (L-1)	Corresponding metagenome	Carboxydovore (%)	k (hr-1)	Net consumption?	Bulk oxidation rate (mol hr-1 L-1)	Cell-specific oxidation rate (mol hr-1 cell-1)	Gibbs free energy (kJ mol-1)	Bulk energy yield (W L-1)	Cell specific energy yield (W cell-1)	Theoretical number of cells for which maintenance energy requirements could be supported (cell L-1)	Bulk oxidation rate (mol hr-1 L-1)	Cell-specific oxidation rate (mol hr-1 cell-1)	Gibbs free energy (kJ mol-1)	Bulk energy yield (W L-1)	Cell specific energy yield (W cell-1)	Bulk oxidation rate (mol hr-1 L-1)	Cell-specific oxidation rate (mol hr-1 cell-1)	Gibbs free energy (kJ mol-1)	Bulk energy yield (W L-1)	Cell specific energy yield (W cell-1)	Bulk oxidation rate (mol hr-1 L-1)	Cell-specific oxidation rate (mol hr-1 cell-1)	Gibbs free energy (kJ mol-1)	Bulk energy yield (W L-1)	Cell specific energy yield (W cell-1)	Bulk oxidation rate (mol hr-1 L-1)	Cell-specific oxidation rate (mol hr-1 cell-1)	Gibbs free energy (kJ mol-1)	Bulk energy yield (W L-1)	Cell specific energy yield (W cell-1)
Port Phillip Bay	Shore	A	20	CO	0.06	-	SC6753	31.5025	0.00823343	Yes	3.74047e-09	NA	-229.057	2.37994e-07	NA	1.2526e+08	3.07908e-12	NA	-211.743	1.81104e-10	NA	6.15816e-11	NA	-219.046	3.747e-09	NA	6.15816e-10	NA	-224.659	3.84302e-08	NA	6.15816e-09	NA	-230.272	3.93903e-07	NA
Port Phillip Bay	Shore	B	20	CO	0.06	-	SC6753	31.5025	0.00866934		3.94045e-09	NA	-229.057	2.50718e-07	NA	1.31957e+08	3.2437e-12	NA	-211.743	1.90786e-10	NA	6.48739e-11	NA	-219.046	3.94733e-09	NA	6.48739e-10	NA	-224.659	4.04848e-08	NA	6.48739e-09	NA	-230.272	4.14962e-07	NA
Port Phillip Bay	Shore	C	20	CO	0.06	-	SC6753	31.5025	0.0128995		5.86295e-09	NA	-229.057	3.73041e-07	NA	1.96337e+08	4.82626e-12	NA	-211.743	2.83869e-10	NA	9.65252e-11	NA	-219.046	5.87318e-09	NA	9.65252e-10	NA	-224.659	6.02368e-08	NA	9.65252e-09	NA	-230.272	6.17418e-07	NA
Port Phillip Bay	Shore surface microlayer	A	20	CO	0.06	-	SC6756	28.5748	0.00901449	Yes	4.09498e-09	NA	-229.057	2.6055e-07	NA	1.37132e+08	3.3709e-12	NA	-211.743	1.98268e-10	NA	6.7418e-11	NA	-219.046	4.10212e-09	NA	6.7418e-10	NA	-224.659	4.20724e-08	NA	6.7418e-09	NA	-230.272	4.31235e-07	NA
Port Phillip Bay	Shore surface microlayer	B	20	CO	0.06	-	SC6756	28.5748	0.00991951		4.50856e-09	NA	-229.057	2.86866e-07	NA	1.50982e+08	3.71136e-12	NA	-211.743	2.18293e-10	NA	7.42271e-11	NA	-219.046	4.51643e-09	NA	7.42271e-10	NA	-224.659	4.63217e-08	NA	7.42271e-09	NA	-230.272	4.7479e-07	NA
Port Phillip Bay	Shore surface microlayer	C	20	CO	0.06	-	SC6756	28.5748	0.00767861		3.4905e-09	NA	-229.057	2.2209e-07	NA	1.16889e+08	2.87331e-12	NA	-211.743	1.69001e-10	NA	5.74662e-11	NA	-219.046	3.49659e-09	NA	5.74662e-10	NA	-224.659	3.58619e-08	NA	5.74662e-09	NA	-230.272	3.67579e-07	NA
Port Phillip Bay	Intermediate	A	20	CO	0.06	-	SC6754	20.1532	0.0092322	Yes	4.19496e-09	NA	-229.057	2.66912e-07	NA	1.4048e+08	3.45321e-12	NA	-211.743	2.03109e-10	NA	6.90642e-11	NA	-219.046	4.20229e-09	NA	6.90642e-10	NA	-224.659	4.30997e-08	NA	6.90642e-09	NA	-230.272	4.41765e-07	NA
Port Phillip Bay	Intermediate	B	20	CO	0.06	-	SC6754	20.1532	0.0068292		3.10418e-09	NA	-229.057	1.97509e-07	NA	1.03952e+08	2.5553e-12	NA	-211.743	1.50297e-10	NA	5.1106e-11	NA	-219.046	3.1096e-09	NA	5.1106e-10	NA	-224.659	3.18928e-08	NA	5.1106e-09	NA	-230.272	3.26897e-07	NA
Port Phillip Bay	Intermediate	C	20	CO	0.06	-	SC6754	20.1532	0.00554761		2.52243e-09	NA	-229.057	1.60494e-07	NA	8.44707e+07	2.07641e-12	NA	-211.743	1.2213e-10	NA	4.15283e-11	NA	-219.046	2.52684e-09	NA	4.15283e-10	NA	-224.659	2.59158e-08	NA	4.15283e-09	NA	-230.272	2.65633e-07	NA
Port Phillip Bay	Bay centre	A	20	CO	0.06	1910000000	SC6755	19.276	0.00933383	Yes	4.24041e-09	1.15151e-17	-229.057	2.69804e-07	7.3267e-16	1.42002e+08	3.49062e-12	9.479e-21	-211.743	2.0531e-10	5.57532e-19	6.98124e-11	1.8958e-19	-219.046	4.24781e-09	1.15352e-17	6.98124e-10	1.8958e-18	-224.659	4.35666e-08	1.18308e-16	6.98124e-09	1.8958e-17	-230.272	4.46551e-07	1.21264e-15
Port Phillip Bay	Bay centre	B	20	CO	0.06	1910000000	SC6755	19.276	0.00886599		4.03135e-09	1.09474e-17	-229.057	2.56502e-07	6.96546e-16	1.35001e+08	3.31852e-12	9.01165e-21	-211.743	1.95187e-10	5.30044e-19	6.63704e-11	1.80233e-19	-219.046	4.03838e-09	1.09665e-17	6.63704e-10	1.80233e-18	-224.659	4.14187e-08	1.12475e-16	6.63704e-09	1.80233e-17	-230.272	4.24535e-07	1.15285e-15
Port Phillip Bay	Bay centre	C	20	CO	0.06	1910000000	SC6755	19.276	0.0112096		5.09031e-09	1.38231e-17	-229.057	3.23881e-07	8.79518e-16	1.70463e+08	4.19024e-12	1.13789e-20	-211.743	2.4646e-10	6.69277e-19	8.38048e-11	2.27577e-19	-219.046	5.0992e-09	1.38472e-17	8.38048e-10	2.27577e-18	-224.659	5.22986e-08	1.4202e-16	8.38048e-09	2.27577e-17	-230.272	5.36053e-07	1.45568e-15
Munida	Coastal (1)	A	20	CO	0.05	6.84849e+08	SC9738	9.82627	0.00632276	Yes	1.70316e-10	2.52936e-18	-221.349	1.0472e-08	1.5552e-16	5.5116e+06	3.31029e-12	4.91612e-20	-211.743	1.94703e-10	2.89154e-18	6.62058e-11	9.83223e-19	-219.046	4.02837e-09	5.98253e-17	6.62058e-10	9.83223e-18	-224.659	4.13159e-08	6.13583e-16	6.62058e-09	9.83223e-17	-230.272	4.23482e-07	6.28913e-15
Munida	Coastal (1)	B	20	CO	0.05	6.84849e+08	SC9738	9.82627	0.00625539		1.68699e-10	2.50535e-18	-221.349	1.03726e-08	1.54044e-16	5.45927e+06	3.27886e-12	4.86944e-20	-211.743	1.92855e-10	2.86409e-18	6.55773e-11	9.73889e-19	-219.046	3.99012e-09	5.92573e-17	6.55773e-10	9.73889e-18	-224.659	4.09237e-08	6.07758e-16	6.55773e-09	9.73889e-17	-230.272	4.19461e-07	6.22942e-15
Munida	Coastal (1)	C	20	CO	0.05	6.84849e+08	SC9738	9.82627	0.00892214		2.40383e-10	3.56992e-18	-221.349	1.47801e-08	2.195e-16	7.77902e+06	4.67212e-12	6.93857e-20	-211.743	2.74803e-10	4.0811e-18	9.34424e-11	1.38771e-18	-219.046	5.68561e-09	8.4437e-17	9.34424e-10	1.38771e-17	-224.659	5.8313e-08	8.66007e-16	9.34424e-09	1.38771e-16	-230.272	5.97699e-07	8.87643e-15
Munida	Coastal (2)	A	20	CO	0.05	6.93814e+08	SC9739	7.01394	0.0147465	Yes	3.96146e-10	8.14288e-18	-221.349	2.43574e-08	5.00672e-16	1.28197e+07	7.69957e-12	1.58266e-19	-211.743	4.5287e-10	9.30885e-18	1.53991e-10	3.16533e-18	-219.046	9.36978e-09	1.92598e-16	1.53991e-09	3.16533e-17	-224.659	9.60988e-08	1.97533e-15	1.53991e-08	3.16533e-16	-230.272	9.84997e-07	2.02469e-14
Munida	Coastal (2)	B	20	CO	0.05	6.93814e+08	SC9739	7.01394	0.0108139		2.91046e-10	5.98252e-18	-221.349	1.78952e-08	3.67841e-16	9.41855e+06	5.65683e-12	1.16277e-19	-211.743	3.32721e-10	6.83916e-18	1.13137e-10	2.32555e-18	-219.046	6.88392e-09	1.41501e-16	1.13137e-09	2.32555e-17	-224.659	7.06032e-08	1.45126e-15	1.13137e-08	2.32555e-16	-230.272	7.23671e-07	1.48752e-14
Munida	Coastal (2)	C	20	CO	0.05	6.93814e+08	SC9739	7.01394	0.00952708		2.56821e-10	5.27902e-18	-221.349	1.57909e-08	3.24586e-16	8.311e+06	4.99163e-12	1.02604e-19	-211.743	2.93595e-10	6.03492e-18	9.98325e-11	2.05208e-18	-219.046	6.07442e-09	1.24861e-16	9.98325e-10	2.05208e-17	-224.659	6.23008e-08	1.28061e-15	9.98325e-09	2.05208e-16	-230.272	6.38573e-07	1.3126e-14
Munida	Subtropical (3)	A	20	CO	0.05	6.17998e+08	SC9740	7.36818	0.00560182	Yes	1.50913e-10	3.31337e-18	-221.349	9.27902e-09	2.03726e-16	4.88369e+06	2.93317e-12	6.43993e-20	-211.743	1.72522e-10	3.78781e-18	5.86634e-11	1.28799e-18	-219.046	3.56944e-09	7.83689e-17	5.86634e-10	1.28799e-17	-224.659	3.6609e-08	8.03771e-16	5.86634e-09	1.28799e-16	-230.272	3.75237e-07	8.23853e-15
Munida	Subtropical (3)	B	20	CO	0.05	6.17998e+08	SC9740	7.36818	0.00895213		2.41191e-10	5.29548e-18	-221.349	1.48299e-08	3.25597e-16	7.80519e+06	4.68783e-12	1.02924e-19	-211.743	2.75727e-10	6.05374e-18	9.37567e-11	2.05848e-18	-219.046	5.70473e-09	1.2525e-16	9.37567e-10	2.05848e-17	-224.659	5.85091e-08	1.2846e-15	9.37567e-09	2.05848e-16	-230.272	5.99709e-07	1.31669e-14
Munida	Subtropical (3)	C	20	CO	0.05	6.17998e+08	SC9740	7.36818	0.00948051		2.55474e-10	5.60907e-18	-221.349	1.5708e-08	3.44879e-16	8.26739e+06	4.96544e-12	1.09019e-19	-211.743	2.92055e-10	6.41223e-18	9.93087e-11	2.18038e-18	-219.046	6.04255e-09	1.32667e-16	9.93087e-10	2.18038e-17	-224.659	6.19739e-08	1.36067e-15	9.93087e-09	2.18038e-16	-230.272	6.35223e-07	1.39467e-14
Munida	Subtropical (4)	A	20	CO	0.05	4.30277e+08	SC9741	1.94562	0.00666059	Yes	1.79478e-10	2.14047e-17	-221.349	1.10354e-08	1.31609e-15	5.80811e+06	3.48838e-12	4.16026e-19	-211.743	2.05178e-10	2.44696e-17	6.97675e-11	8.32052e-18	-219.046	4.24508e-09	5.06271e-16	6.97675e-10	8.32052e-17	-224.659	4.35386e-08	5.19244e-15	6.97675e-09	8.32052e-16	-230.272	4.46264e-07	5.32217e-14
Munida	Subtropical (4)	B	20	CO	0.05	4.30277e+08	SC9741	1.94562	0.00662059		1.78401e-10	2.12762e-17	-221.349	1.09691e-08	1.30818e-15	5.77322e+06	3.46743e-12	4.13527e-19	-211.743	2.03946e-10	2.43227e-17	6.93485e-11	8.27054e-18	-219.046	4.21959e-09	5.0323e-16	6.93485e-10	8.27054e-17	-224.659	4.32771e-08	5.16126e-15	6.93485e-09	8.27054e-16	-230.272	4.43584e-07	5.29021e-14
Munida	Subtropical (4)	C	20	CO	0.05	4.30277e+08	SC9741	1.94562	0.00146735		3.96146e-11	4.72446e-18	-221.349	2.43574e-09	2.90488e-16	1.28197e+06	7.69957e-13	9.18255e-20	-211.743	4.5287e-11	5.40096e-18	1.53991e-11	1.83651e-18	-219.046	9.36978e-10	1.11745e-16	1.53991e-10	1.83651e-17	-224.659	9.60988e-09	1.14608e-15	1.53991e-09	1.83651e-16	-230.272	9.84997e-08	1.17471e-14
Munida	Subantarctic (5)	A	20	CO	0.05	4.40988e+08	SC9742	6.79158	0.11333	Yes	3.04521e-09	1.01697e-16	-221.349	1.87237e-07	6.25294e-15	9.85459e+07	5.91872e-11	1.9766e-18	-211.743	3.48125e-09	1.16259e-16	1.18374e-09	3.9532e-17	-219.046	7.20262e-08	2.40537e-15	1.18374e-08	3.9532e-16	-224.659	7.38718e-07	2.46701e-14	1.18374e-07	3.9532e-15	-230.272	7.57175e-06	2.52864e-13
Munida	Subantarctic (5)	B	20	CO	0.05	4.40988e+08	SC9742	6.79158	0.00381102		1.02675e-10	3.4289e-18	-221.349	6.31304e-09	2.10829e-16	3.32265e+06	1.9956e-12	6.66447e-20	-211.743	1.17377e-10	3.91988e-18	3.99121e-11	1.33289e-18	-219.046	2.42849e-09	8.11014e-17	3.99121e-10	1.33289e-17	-224.659	2.49072e-08	8.31796e-16	3.99121e-09	1.33289e-16	-230.272	2.55295e-07	8.52578e-15
Munida	Subantarctic (5)	C	20	CO	0.05	4.40988e+08	SC9742	6.79158	0.000921345		2.48198e-11	8.28876e-19	-221.349	1.52607e-09	5.09642e-17	803193	4.82402e-13	1.61102e-20	-211.743	2.83737e-11	9.47562e-19	9.64803e-12	3.22204e-19	-219.046	5.87045e-10	1.96048e-17	9.64803e-11	3.22204e-18	-224.659	6.02088e-09	2.01072e-16	9.64803e-10	3.22204e-17	-230.272	6.17131e-08	2.06096e-15
Munida	Subantarctic (6)	A	20	CO	0.05	4.10425e+08	SC9743	3.33612	0.000292181	Yes	7.86903e-12	5.74633e-19	-221.349	4.83834e-10	3.53319e-17	254650	1.52944e-13	1.11687e-20	-211.743	8.99579e-12	6.56915e-19	3.05888e-12	2.23374e-19	-219.046	1.86121e-10	1.35914e-17	3.05888e-11	2.23374e-18	-224.659	1.9089e-09	1.39397e-16	3.05888e-10	2.23374e-17	-230.272	1.95659e-08	1.4288e-15
Munida	Subantarctic (6)	B	20	CO	0.05	4.10425e+08	SC9743	3.33612	0.0063752		1.71933e-10	1.25553e-17	-221.349	1.05714e-08	7.71977e-16	5.56392e+06	3.34172e-12	2.44028e-19	-211.743	1.96552e-10	1.43531e-17	6.68344e-11	4.88056e-18	-219.046	4.06661e-09	2.96963e-16	6.68344e-10	4.88056e-17	-224.659	4.17082e-08	3.04573e-15	6.68344e-09	4.88056e-16	-230.272	4.27502e-07	3.12182e-14
Munida	Subantarctic (6)	C	20	CO	0.05	4.10425e+08	SC9743	3.33612	0.000411629		1.11029e-11	8.10784e-19	-221.349	6.8267e-10	4.98518e-17	359300	2.15797e-13	1.57585e-20	-211.743	1.26927e-11	9.26879e-19	4.31595e-12	3.15171e-19	-219.046	2.62609e-10	1.91769e-17	4.31595e-11	3.15171e-18	-224.659	2.69338e-09	1.96683e-16	4.31595e-10	3.15171e-17	-230.272	2.76067e-08	2.01597e-15
Munida	Subantarctic (7)	A	20	CO	0.05	4.19943e+08	SC9744	5.08953	-0.00061731	Inconclusive	-1.66274e-11	-7.77779e-19	-221.349	-1.02235e-09	-4.78225e-17		-3.23172e-13	-1.51171e-20	-211.743	-1.90082e-11	-8.89149e-19	-6.46345e-12	-3.02341e-19	-219.046	-3.93276e-10	-1.83963e-17	-6.46345e-11	-3.02341e-18	-224.659	-4.03353e-09	-1.88677e-16	-6.46345e-10	-3.02341e-17	-230.272	-4.13431e-08	-1.93391e-15
Munida	Subantarctic (7)	B	20	CO	0.05	4.19943e+08	SC9744	5.08953	-0.000528509		-1.42559e-11	-6.66848e-19	-221.349	-8.76536e-10	-4.10018e-17		-2.7708e-13	-1.2961e-20	-211.743	-1.62972e-11	-7.62333e-19	-5.5416e-12	-2.5922e-19	-219.046	-3.37185e-10	-1.57725e-17	-5.5416e-11	-2.5922e-18	-224.659	-3.45825e-09	-1.61767e-16	-5.5416e-10	-2.5922e-17	-230.272	-3.54465e-08	-1.65808e-15
Munida	Subantarctic (7)	C	20	CO	0.05	4.19943e+08	SC9744	5.08953	0.00113946		3.07215e-11	1.43706e-18	-221.349	1.88894e-09	8.83592e-17		5.9711e-13	2.7931e-20	-211.743	3.51205e-11	1.64284e-18	1.19422e-11	5.58621e-19	-219.046	7.26636e-10	3.39899e-17	1.19422e-10	5.58621e-18	-224.659	7.45256e-09	3.48609e-16	1.19422e-09	5.58621e-17	-230.272	7.63875e-08	3.57318e-15
Munida	Subantarctic (8)	A	20	CO	0.05	5.10897e+08	SC9745	5.49684	-0.000598108	Inconclusive	-1.61153e-11	-5.73397e-19	-221.349	-9.90866e-10	-3.52559e-17		-3.13221e-13	-1.11447e-20	-211.743	-1.84229e-11	-6.55502e-19	-6.26441e-12	-2.22893e-19	-219.046	-3.81165e-10	-1.35622e-17	-6.26441e-11	-2.22893e-18	-224.659	-3.90932e-09	-1.39097e-16	-6.26441e-10	-2.22893e-17	-230.272	-4.007e-08	-1.42572e-15
Munida	Subantarctic (8)	B	20	CO	0.05	5.10897e+08	SC9745	5.49684	-0.000447136		-1.20461e-11	-4.2861e-19	-221.349	-7.40664e-10	-2.63535e-17		-2.3413e-13	-8.33054e-21	-211.743	-1.3771e-11	-4.89982e-19	-4.6826e-12	-1.66611e-19	-219.046	-2.84918e-10	-1.01376e-17	-4.6826e-11	-1.66611e-18	-224.659	-2.92219e-09	-1.03974e-16	-4.6826e-10	-1.66611e-17	-230.272	-2.9952e-08	-1.06572e-15
Munida	Subantarctic (8)	C	20	CO	0.05	5.10897e+08	SC9745	5.49684	0.00024461		6.60244e-12	2.3492e-19	-221.349	4.05957e-10	1.44443e-17		1.28326e-13	4.56596e-21	-211.743	7.54784e-12	2.68558e-19	2.56652e-12	9.13191e-20	-219.046	1.56163e-10	5.55641e-18	2.56652e-11	9.13191e-19	-224.659	1.60165e-09	5.69879e-17	2.56652e-10	9.13191e-18	-230.272	1.64166e-08	5.84117e-16

## Sheet: S1 - Rate & Power (H2)
Table S1 Gas oxidation rate and energy yield at first order reaction kinetics											At average in situ concentration						At average atmospheric concentration (0.53 ppmv)					At 2X oversaturation					At 5X oversaturation					At 15X oversaturation
Transect	Seawater sample	Replicate	Temperature (°C)	Gas	Volume (L)	Average direct cell count (L-1)	Corresponding metagenome	Hydrogenotroph (%)	k (hr-1)	Net consumption?	Bulk oxidation rate (mol hr-1 L-1)	Cell-specific oxidation rate (mol hr-1 cell-1)	Gibbs free energy (kJ mol-1)	Bulk energy yield (W L-1)	Cell specific energy yield (W cell-1)	Theoretical number of cells for which maintenance energy requirements could be supported (cell L-1)	Bulk oxidation rate (mol hr-1 L-1)	Cell-specific oxidation rate (mol hr-1 cell-1)	Gibbs free energy (kJ mol-1)	Bulk energy yield (W L-1)	Cell specific energy yield (W cell-1)	Bulk oxidation rate (mol hr-1 L-1)	Cell-specific oxidation rate (mol hr-1 cell-1)	Gibbs free energy (kJ mol-1)	Bulk energy yield (W L-1)	Cell specific energy yield (W cell-1)	Bulk oxidation rate (mol hr-1 L-1)	Cell-specific oxidation rate (mol hr-1 cell-1)	Gibbs free energy (kJ mol-1)	Bulk energy yield (W L-1)	Cell specific energy yield (W cell-1)	Bulk oxidation rate (mol hr-1 L-1)	Cell-specific oxidation rate (mol hr-1 cell-1)	Gibbs free energy (kJ mol-1)	Bulk energy yield (W L-1)	Cell specific energy yield (W cell-1)
Port Phillip Bay	Shore	A	20	H2	0.06	-	SC6753	1.73565	0.000891903	Yes	9.51556e-11	NA	-177.838	4.70062e-09	NA	2.47401e+06	1.96526e-11	NA	-173.993	9.49833e-10	NA	3.93051e-11	NA	-175.682	1.91811e-09	NA	9.82628e-11	NA	-177.916	4.85625e-09	NA	2.94789e-10	NA	-180.594	1.47881e-08	NA
Port Phillip Bay	Shore	B	20	H2	0.06	-	SC6753	1.73565	0.00361758		3.8617e-10	NA	-177.838	1.90765e-08	NA	1.00403e+07	7.97559e-11	NA	-173.993	3.8547e-09	NA	1.59512e-10	NA	-175.682	7.78428e-09	NA	3.9878e-10	NA	-177.916	1.97081e-08	NA	1.19634e-09	NA	-180.594	6.00143e-08	NA
Port Phillip Bay	Shore	C	20	H2	0.06	-	SC6753	1.73565	0.000891779		9.51556e-11	NA	-177.838	4.70062e-09	NA	2.47401e+06	1.96526e-11	NA	-173.993	9.49833e-10	NA	3.93051e-11	NA	-175.682	1.91811e-09	NA	9.82628e-11	NA	-177.916	4.85625e-09	NA	2.94789e-10	NA	-180.594	1.47881e-08	NA
Port Phillip Bay	Shore surface microlayer	A	20	H2	0.06	-	SC6756	1.98878	0.00170478	Yes	1.8135e-10	NA	-177.838	8.95858e-09	NA	4.71504e+06	3.74544e-11	NA	-173.993	1.81022e-09	NA	7.49089e-11	NA	-175.682	3.6556e-09	NA	1.87272e-10	NA	-177.916	9.25519e-09	NA	5.61817e-10	NA	-180.594	2.81835e-08	NA
Port Phillip Bay	Shore surface microlayer	B	20	H2	0.06	-	SC6756	1.98878	0.00435897		4.6511e-10	NA	-177.838	2.29761e-08	NA	1.20927e+07	9.60596e-11	NA	-173.993	4.64268e-09	NA	1.92119e-10	NA	-175.682	9.37554e-09	NA	4.80298e-10	NA	-177.916	2.37368e-08	NA	1.44089e-09	NA	-180.594	7.22824e-08	NA
Port Phillip Bay	Shore surface microlayer	C	20	H2	0.06	-	SC6756	1.98878	0.00120831		1.29079e-10	NA	-177.838	6.3764e-09	NA	3.356e+06	2.66588e-11	NA	-173.993	1.28845e-09	NA	5.33175e-11	NA	-175.682	2.60193e-09	NA	1.33294e-10	NA	-177.916	6.58752e-09	NA	3.99881e-10	NA	-180.594	2.006e-08	NA
Port Phillip Bay	Intermediate	A	20	H2	0.06	-	SC6754	0.801711	0.000517596	Yes	5.52585e-11	NA	-177.838	2.72973e-09	NA	1.4367e+06	1.14126e-11	NA	-173.993	5.51585e-10	NA	2.28252e-11	NA	-175.682	1.11388e-09	NA	5.7063e-11	NA	-177.916	2.82011e-09	NA	1.71189e-10	NA	-180.594	8.58768e-09	NA
Port Phillip Bay	Intermediate	B	20	H2	0.06	-	SC6754	0.801711	0.00052296		5.57919e-11	NA	-177.838	2.75608e-09	NA	1.45057e+06	1.15228e-11	NA	-173.993	5.56909e-10	NA	2.30455e-11	NA	-175.682	1.12463e-09	NA	5.76138e-11	NA	-177.916	2.84733e-09	NA	1.72841e-10	NA	-180.594	8.67058e-09	NA
Port Phillip Bay	Intermediate	C	20	H2	0.06	-	SC6754	0.801711	0.000479505		5.12048e-11	NA	-177.838	2.52948e-09	NA	1.33131e+06	1.05754e-11	NA	-173.993	5.11121e-10	NA	2.11507e-11	NA	-175.682	1.03217e-09	NA	5.28769e-11	NA	-177.916	2.61323e-09	NA	1.58631e-10	NA	-180.594	7.9577e-09	NA
Port Phillip Bay	Bay centre	A	20	H2	0.06	1910000000	SC6755	1.15329	0.000769258	Yes	8.20344e-11	3.73478e-18	-177.838	4.05244e-09	1.84495e-16	2.13286e+06	1.69426e-11	7.71347e-19	-173.993	8.18859e-10	3.72802e-17	3.38853e-11	1.54269e-18	-175.682	1.65362e-09	7.52844e-17	8.47131e-11	3.85673e-18	-177.916	4.18661e-09	1.90604e-16	2.54139e-10	1.15702e-17	-180.594	1.27489e-08	5.80419e-16
Port Phillip Bay	Bay centre	B	20	H2	0.06	1910000000	SC6755	1.15329	0.000578023		6.16591e-11	2.80715e-18	-177.838	3.04592e-09	1.38671e-16	1.60311e+06	1.27345e-11	5.79764e-19	-173.993	6.15475e-10	2.80207e-17	2.5469e-11	1.15953e-18	-175.682	1.2429e-09	5.65857e-17	6.36726e-11	2.89882e-18	-177.916	3.14677e-09	1.43263e-16	1.91018e-10	8.69646e-18	-180.594	9.5824e-09	4.36258e-16
Port Phillip Bay	Bay centre	C	20	H2	0.06	1910000000	SC6755	1.15329	0.000461917		4.92846e-11	2.24378e-18	-177.838	2.43463e-09	1.10841e-16	1.28138e+06	1.01788e-11	4.6341e-19	-173.993	4.91954e-10	2.23972e-17	2.03576e-11	9.2682e-19	-175.682	9.93463e-10	4.52294e-17	5.0894e-11	2.31705e-18	-177.916	2.51523e-09	1.14511e-16	1.52682e-10	6.95115e-18	-180.594	7.65929e-09	3.48704e-16
Munida	Coastal (1)	A	20	H2	0.05	6.84849e+08	SC9738	0.0957608	-1.88601e-05	No	-3.13629e-12	-4.57853e-18	-178.094	-1.55155e-10	-2.26503e-16		-5.82967e-13	-8.51047e-19	-173.993	-2.81756e-11	-4.11322e-17	-1.16593e-12	-1.70209e-18	-175.682	-5.68983e-11	-8.30633e-17	-2.91484e-12	-4.25524e-18	-177.916	-1.44054e-10	-2.10298e-16	-8.74451e-12	-1.27657e-17	-180.594	-4.38668e-10	-6.40392e-16
Munida	Coastal (1)	B	20	H2	0.05	6.84849e+08	SC9738	0.0957608	-0.000647751		-1.0753e-10	-1.56978e-16	-178.094	-5.31958e-09	-7.76582e-15		-1.99875e-11	-2.91788e-17	-173.993	-9.66019e-10	-1.41025e-15	-3.99749e-11	-5.83575e-17	-175.682	-1.9508e-09	-2.84788e-15	-9.99373e-11	-1.45894e-16	-177.916	-4.93901e-09	-7.21023e-15	-2.99812e-10	-4.37681e-16	-180.594	-1.50401e-08	-2.19563e-14
Munida	Coastal (1)	C	20	H2	0.05	6.84849e+08	SC9738	0.0957608	-0.000143803		-2.38956e-11	-3.4884e-17	-178.094	-1.18213e-09	-1.72574e-15		-4.44166e-12	-6.48417e-18	-173.993	-2.14671e-10	-3.13388e-16	-8.88331e-12	-1.29683e-17	-175.682	-4.33511e-10	-6.32863e-16	-2.22083e-11	-3.24209e-17	-177.916	-1.09756e-09	-1.60227e-15	-6.66249e-11	-9.72626e-17	-180.594	-3.34223e-09	-4.87917e-15
Munida	Coastal (2)	A	20	H2	0.05	6.93814e+08	SC9739	0.0806857	-0.0001777	Inconclusive	-2.95376e-11	-5.32017e-17	-178.094	-1.46124e-09	-2.63192e-15		-5.49038e-12	-9.88902e-18	-173.993	-2.65357e-10	-4.77949e-16	-1.09808e-11	-1.9778e-17	-175.682	-5.35868e-10	-9.6518e-16	-2.74519e-11	-4.94451e-17	-177.916	-1.3567e-09	-2.44363e-15	-8.23557e-11	-1.48335e-16	-180.594	-4.13137e-09	-7.44123e-15
Munida	Coastal (2)	B	20	H2	0.05	6.93814e+08	SC9739	0.0806857	0.000100636		1.67601e-11	3.01875e-17	-178.094	8.29133e-10	1.49339e-15		3.11533e-12	5.61118e-18	-173.993	1.50568e-10	2.71196e-16	6.23066e-12	1.12224e-17	-175.682	3.0406e-10	5.47658e-16	1.55766e-11	2.80559e-17	-177.916	7.69814e-10	1.38655e-15	4.67299e-11	8.41677e-17	-180.594	2.34421e-09	4.22227e-15
Munida	Coastal (2)	C	20	H2	0.05	6.93814e+08	SC9739	0.0806857	-7.76437e-05		-1.28771e-11	-2.31936e-17	-178.094	-6.37037e-10	-1.1474e-15		-2.39356e-12	-4.31117e-18	-173.993	-1.15684e-10	-2.08364e-16	-4.78712e-12	-8.62233e-18	-175.682	-2.33614e-10	-4.20775e-16	-1.19678e-11	-2.15558e-17	-177.916	-5.91461e-10	-1.06531e-15	-3.59034e-11	-6.46675e-17	-180.594	-1.80109e-09	-3.24404e-15
Munida	Subtropical (3)	A	20	H2	0.05	6.17998e+08	SC9740	0.159934	-0.000124718	No	-2.07427e-11	-2.09776e-17	-178.094	-1.02615e-09	-1.03778e-15		-3.8556e-12	-3.89928e-18	-173.993	-1.86346e-10	-1.88457e-16	-7.71121e-12	-7.79855e-18	-175.682	-3.76312e-10	-3.80574e-16	-1.9278e-11	-1.94964e-17	-177.916	-9.52741e-10	-9.63532e-16	-5.78341e-11	-5.84891e-17	-180.594	-2.90124e-09	-2.93411e-15
Munida	Subtropical (3)	B	20	H2	0.05	6.17998e+08	SC9740	0.159934	-0.000457192		-7.58353e-11	-7.66942e-17	-178.094	-3.75162e-09	-3.79411e-15		-1.40961e-11	-1.42558e-17	-173.993	-6.81282e-10	-6.88999e-16	-2.81922e-11	-2.85115e-17	-175.682	-1.3758e-09	-1.39138e-15	-7.04805e-11	-7.12788e-17	-177.916	-3.48322e-09	-3.52267e-15	-2.11441e-10	-2.13836e-16	-180.594	-1.0607e-08	-1.07271e-14
Munida	Subtropical (3)	C	20	H2	0.05	6.17998e+08	SC9740	0.159934	-0.000325512		-5.40969e-11	-5.47097e-17	-178.094	-2.67621e-09	-2.70652e-15		-1.00554e-11	-1.01693e-17	-173.993	-4.85991e-10	-4.91496e-16	-2.01108e-11	-2.03386e-17	-175.682	-9.81421e-10	-9.92537e-16	-5.02771e-11	-5.08466e-17	-177.916	-2.48475e-09	-2.51289e-15	-1.50831e-10	-1.5254e-16	-180.594	-7.56645e-09	-7.65215e-15
Munida	Subtropical (4)	A	20	H2	0.05	4.30277e+08	SC9741	0.0142418	-0.000255097	Inconclusive	-4.23151e-11	-9.84072e-16	-178.094	-2.09335e-09	-4.86827e-14		-7.86543e-12	-1.82917e-16	-173.993	-3.80146e-10	-8.84061e-15	-1.57309e-11	-3.65834e-16	-175.682	-7.67676e-10	-1.78529e-14	-3.93272e-11	-9.14585e-16	-177.916	-1.94359e-09	-4.51998e-14	-1.17982e-10	-2.74376e-15	-180.594	-5.91854e-09	-1.3764e-13
Munida	Subtropical (4)	B	20	H2	0.05	4.30277e+08	SC9741	0.0142418	8.58884e-05		1.42544e-11	3.31497e-16	-178.094	7.05173e-10	1.63994e-14		2.64957e-12	6.16179e-17	-173.993	1.28057e-10	2.97807e-15	5.29914e-12	1.23236e-16	-175.682	2.58601e-10	6.01399e-15	1.32479e-11	3.0809e-16	-177.916	6.54723e-10	1.52261e-14	3.97436e-11	9.24269e-16	-180.594	1.99374e-09	4.63659e-14
Munida	Subtropical (4)	C	20	H2	0.05	4.30277e+08	SC9741	0.0142418	-9.32585e-05		-1.54823e-11	-3.60054e-16	-178.094	-7.65921e-10	-1.78121e-14		-2.87782e-12	-6.69261e-17	-173.993	-1.39089e-10	-3.23462e-15	-5.75565e-12	-1.33852e-16	-175.682	-2.80879e-10	-6.53207e-15	-1.43891e-11	-3.34631e-16	-177.916	-7.11126e-10	-1.65378e-14	-4.31674e-11	-1.00389e-15	-180.594	-2.16549e-09	-5.03602e-14
Munida	Subantarctic (5)	A	20	H2	0.05	4.40988e+08	SC9742	0.193957	0.0558602	Yes	9.27613e-09	1.10707e-14	-178.094	4.58896e-07	5.47674e-13	2.41524e+08	1.72423e-09	2.0578e-15	-173.993	8.3334e-08	9.94558e-14	3.44845e-09	4.11559e-15	-175.682	1.68287e-07	2.00843e-13	8.62113e-09	1.0289e-14	-177.916	4.26066e-07	5.08492e-13	2.58634e-08	3.08669e-14	-180.594	1.29744e-06	1.54844e-12
Munida	Subantarctic (5)	B	20	H2	0.05	4.40988e+08	SC9742	0.193957	0.00172597		2.87079e-10	3.42617e-16	-178.094	1.4202e-08	1.69495e-14	7.47472e+06	5.33616e-11	6.36849e-17	-173.993	2.57903e-09	3.07797e-15	1.06723e-10	1.2737e-16	-175.682	5.20815e-09	6.21572e-15	2.66808e-10	3.18424e-16	-177.916	1.31859e-08	1.57369e-14	8.00424e-10	9.55273e-16	-180.594	4.01532e-08	4.79213e-14
Munida	Subantarctic (5)	C	20	H2	0.05	4.40988e+08	SC9742	0.193957	-0.000126534		-2.10746e-11	-2.51517e-17	-178.094	-1.04257e-09	-1.24427e-15	-548722	-3.91729e-12	-4.67513e-18	-173.993	-1.89328e-10	-2.25955e-16	-7.83459e-12	-9.35027e-18	-175.682	-3.82333e-10	-4.56299e-16	-1.95865e-11	-2.33757e-17	-177.916	-9.67984e-10	-1.15525e-15	-5.87594e-11	-7.0127e-17	-180.594	-2.94766e-09	-3.51792e-15
Munida	Subantarctic (6)	A	20	H2	0.05	4.10425e+08	SC9743	0.532251	0.0135321	Yes	2.24021e-09	1.03093e-15	-178.094	1.10825e-07	5.10008e-14	5.83288e+07	4.16405e-10	1.91627e-16	-173.993	2.01254e-08	9.26157e-15	8.32811e-10	3.83254e-16	-175.682	4.06417e-08	1.8703e-14	2.08203e-09	9.58135e-16	-177.916	1.02896e-07	4.7352e-14	6.24608e-09	2.8744e-15	-180.594	3.13334e-07	1.44194e-13
Munida	Subantarctic (6)	B	20	H2	0.05	4.10425e+08	SC9743	0.532251	-5.71792e-05		-9.49185e-12	-4.36809e-18	-178.094	-4.69568e-10	-2.16092e-16	-247141	-1.76432e-12	-8.1193e-19	-173.993	-8.5272e-11	-3.92416e-17	-3.52865e-12	-1.62386e-18	-175.682	-1.722e-10	-7.92454e-17	-8.82162e-12	-4.05965e-18	-177.916	-4.35974e-10	-2.00632e-16	-2.64649e-11	-1.2179e-17	-180.594	-1.32761e-09	-6.10957e-16
Munida	Subantarctic (6)	C	20	H2	0.05	4.10425e+08	SC9743	0.532251	0.00725811		1.20474e-09	5.54411e-16	-178.094	5.9599e-08	2.74271e-14	3.13679e+07	2.23934e-10	1.03053e-16	-173.993	1.0823e-08	4.98067e-15	4.47867e-10	2.06105e-16	-175.682	2.18562e-08	1.00581e-14	1.11967e-09	5.15264e-16	-177.916	5.53352e-08	2.54649e-14	3.359e-09	1.54579e-15	-180.594	1.68504e-07	7.75445e-14
Munida	Subantarctic (7)	A	20	H2	0.05	4.19943e+08	SC9744	0.177617	-9.99291e-05	No	-1.65776e-11	-2.1928e-17	-178.094	-8.20102e-10	-1.08479e-15		-3.0814e-12	-4.07593e-18	-173.993	-1.48928e-10	-1.96995e-16	-6.1628e-12	-8.15185e-18	-175.682	-3.00748e-10	-3.97815e-16	-1.5407e-11	-2.03796e-17	-177.916	-7.6143e-10	-1.00718e-15	-4.6221e-11	-6.11389e-17	-180.594	-2.31867e-09	-3.06703e-15
Munida	Subantarctic (7)	B	20	H2	0.05	4.19943e+08	SC9744	0.177617	-0.000249053		-4.13194e-11	-5.46553e-17	-178.094	-2.0441e-09	-2.70383e-15		-7.68036e-12	-1.01592e-17	-173.993	-3.71202e-10	-4.91008e-16	-1.53607e-11	-2.03184e-17	-175.682	-7.49613e-10	-9.91552e-16	-3.84018e-11	-5.07961e-17	-177.916	-1.89786e-09	-2.5104e-15	-1.15205e-10	-1.52388e-16	-180.594	-5.77928e-09	-7.64455e-15
Munida	Subantarctic (7)	C	20	H2	0.05	4.19943e+08	SC9744	0.177617	-0.000161813		-2.68825e-11	-3.55589e-17	-178.094	-1.3299e-09	-1.75912e-15		-4.99686e-12	-6.60961e-18	-173.993	-2.41505e-10	-3.19451e-16	-9.99373e-12	-1.32192e-17	-175.682	-4.877e-10	-6.45106e-16	-2.49843e-11	-3.3048e-17	-177.916	-1.23475e-09	-1.63327e-15	-7.4953e-11	-9.91441e-17	-180.594	-3.76001e-09	-4.97356e-15
Munida	Subantarctic (8)	A	20	H2	0.05	5.10897e+08	SC9745	0.294029	-0.000309048	Yes	-5.12759e-11	-3.46015e-17	-178.094	-2.53665e-09	-1.71176e-15	-1.33508e+06	-9.53105e-12	-6.43165e-18	-173.993	-4.60648e-10	-3.1085e-16	-1.90621e-11	-1.28633e-17	-175.682	-9.30243e-10	-6.27736e-16	-4.76553e-11	-3.21582e-17	-177.916	-2.35517e-09	-1.58929e-15	-1.42966e-10	-9.64747e-17	-180.594	-7.17188e-09	-4.83965e-15
Munida	Subantarctic (8)	B	20	H2	0.05	5.10897e+08	SC9745	0.294029	0.00416568		6.91976e-10	4.66952e-16	-178.094	3.42325e-08	2.31004e-14	1.80171e+07	1.28623e-10	8.6796e-17	-173.993	6.21651e-09	4.19496e-15	2.57246e-10	1.73592e-16	-175.682	1.25538e-08	8.47139e-15	6.43115e-10	4.3398e-16	-177.916	3.17834e-08	2.14478e-14	1.92934e-09	1.30194e-15	-180.594	9.67855e-08	6.53118e-14
Munida	Subantarctic (8)	C	20	H2	0.05	5.10897e+08	SC9745	0.294029	0.00656504		1.09024e-09	7.35701e-16	-178.094	5.39347e-08	3.63956e-14	2.83867e+07	2.02651e-10	1.36751e-16	-173.993	9.79436e-09	6.60932e-15	4.05301e-10	2.73501e-16	-175.682	1.97789e-08	1.3347e-14	1.01325e-09	6.83753e-16	-177.916	5.0076e-08	3.37918e-14	3.03976e-09	2.05126e-15	-180.594	1.52489e-07	1.02901e-13

## Sheet: S2 - Read summary
Table S2
Sample Name	Description	Raw read pairs	High quality read pairs	Percentage high quality reads
SC6753	PPB Shore	17758621	17525089	98.685
SC6754	PPB Intermediate	21140753	20795064	98.3648
SC6755	PPB Bay centre	27495795	26927807	97.9343
SC6756	PPB Shore SML	25996209	25661689	98.7132
SC9736	Heron Shore	19933283	19619269	98.4247
SC9737	Heron Shore SML	17693834	15725038	88.873
SC9738	Munida Neritic 1	20261750	20063163	99.0199
SC9739	Munida Neritic 2	16144208	15937809	98.7215
SC9740	Munida STW 1	18740299	18527588	98.865
SC9741	Munida STW 2	16484800	15880840	96.3363
SC9742	Munida SAW 1	23013796	22584057	98.1327
SC9743	Munida SAW 2	14550561	14197021	97.5703
SC9744	Munida SAW 3	18487383	18144143	98.1434
SC9745	Munida SAW 4	24014074	23644436	98.4607
SC9746	Control	827868	98511	11.8994

## Sheet: S3 - Abundance (local)
Table S3
		Trace gas metabolism								Nitrogen metabolism											Sulfur metabolism						Carbon fixation							Respiration							Phototrophy			Alternative electron acceptors					Alternative electron donors
Sample	Description	CoxL	Fe	FeFe	NiFe	MmoA	PmoA	McrA	IsoA	AmoA	HzsA	NifH	NxrA	NarG	NapA	NrfA	NirK	NirS	NorB	NosZ	AsrA	FCC	Sqr	DsrA	Sor	SoxB	AclB	AcsB	CooS	HbsC	HbsT	Mcr	RbcL	AtpA	CcoN	CoxA	CydA	CyoA	NuoF	SdhA-FrdA	PsaA	PsbA	RHO	ArsC	RdhA	MtrB	OmcB	YgfK	ARO
SC6753	PPB Shore	0.315025	0	0.0010643	0.0341839	0	0	0	0	0	0	0.107655	7.2066e-05	0.0062383	0.00499291	0.00267887	0.0252232	0.00253049	0.00191303	0.00189793	0	0.221081	0.0822397	0.0114489	0	0.258802	0.00132031	0.000906022	0.00139829	0	0	0.0223598	0.0887882	1.49326	0.0686372	1.64619	0.0811894	0.0110064	0.755309	1.50733	0.0605004	0.607746	0.93083	0.27987	0.0842024	0.000329171	0	0.000566953	0.000379242
SC6754	PPB Intermediate	0.201532	0	0.00340376	0.0301041	0	0	0	0.000158448	0	0	0.0937854	0.000331408	0.00754725	0.010696	0.00195702	0.0218866	0.00511339	0.00173885	0.00518951	0	0.0971846	0.0526857	0.0232237	0	0.153367	0.00199262	0.00117941	0.0037697	0	0.000789742	0.0281023	0.156582	1.51878	0.0600226	1.60906	0.0739754	0.0123986	0.860946	1.48076	0.13614	0.870158	0.95368	0.240178	0.0372536	0.000104441	0	0.000592984	0.000447281
SC6755	PPB Bay centre	0.19276	0	0.00270142	0.028035	0	0	0	0	0	0	0.106329	0.00017238	0.0053818	0.00760321	0.000797606	0.0265204	0.00433803	0.001193	0.00224146	0	0.114292	0.0563383	0.0186892	0	0.172059	0.00215084	0.000181068	0.00141476	0.000280006	9.50736e-05	0.0294834	0.146071	1.48395	0.0604058	1.52751	0.0711423	0.0137989	0.799047	1.40616	0.133014	0.886508	0.843625	0.252105	0.0327444	8.80125e-05	0	0.000510219	0.000285007
SC6756	PPB Shore SML	0.285748	0	0.00277963	0.0400968	0	0	0	9.59046e-05	0	0	0.133254	0	0.00815243	0.00656602	0.00133503	0.0236879	0.00357106	0.00143526	0.00204272	0	0.20509	0.10236	0.0182076	0.000913699	0.267584	0.000545311	0.00142682	0.00130817	0	0	0.0358942	0.0964308	1.48561	0.125988	1.53393	0.132816	0.0118249	0.82985	1.51501	0.0745491	0.566765	0.874257	0.295322	0.0734141	6.32157e-05	0	0.000415345	0.000285907
SC9736	Heron Shore	0.0846263	0	0.0136129	0.0717123	0	0	0	0	0.00309492	0.00023668	0.101368	0.000415174	0.0137682	0.0433822	0.0134891	0.0145776	0.00430178	0.00492422	0.00720848	0.000272858	0.0779191	0.0401494	0.0163867	0	0.0928639	0.00220684	0.0036354	0.0064137	0.000402955	0.0054728	0.00491546	0.270223	1.43366	0.100546	1.44675	0.0631989	0.0370756	0.549276	1.31263	0.283406	4.197	0.634367	0.197314	0.0189288	0.000886608	0	0.00217049	0.00230569
SC9737	Heron Shore SML	0.157425	0	0.0186626	0.208228	0	0	0	0	0	0	0.0848128	0.00160148	0.0454257	0.0686889	0.0145388	0.0227566	0.0170061	0.0175909	0.027698	0.00979047	0.0982213	0.0778515	0.0328596	0	0.0940692	0	0.0181844	0.0273266	0	0.00173014	0.00690279	0.110934	1.44198	0.257417	1.63426	0.191339	0.0226285	0.854668	1.19543	0.103515	3.50606	0.865559	0.233485	0.0419376	0.00526253	0	0.00126982	0.00458037
SC9738	Munida Neritic 1	0.0982627	0	0.00806912	0.0101549	0.000123628	0.000260608	0	0	0.0914842	0	0.0349634	0.00492237	0.00920787	0.00618898	0.00108695	0.0155614	0.00172166	0.000929361	0.00122828	0	0.0803079	0.0263206	0.0152132	0	0.086891	0.00185588	0.000268717	0.000479712	0	0.0509642	0.00489219	0.340705	1.52591	0.0186779	1.71121	0.0170632	0.0100691	0.601224	1.33015	0.291634	0.885561	1.04233	0.171435	0.0475107	0.000610604	0	0.000258932	0.000787812
SC9739	Munida Neritic 2	0.0701394	0	0.00838903	0.0115906	0	0.000734559	0	0	0.189925	0	0.0194612	0.00465243	0.00700783	0.00569747	0.00112602	0.0194841	0.00152421	0.00243097	0.00320959	0	0.0640252	0.0328903	0.0210402	0	0.0757661	0.0042116	0.000893397	0.00129771	0	0.0810919	0.00253453	0.364012	1.56145	0.0224639	1.77905	0.0155598	0.0102471	0.604866	1.3737	0.273396	0.916431	1.09039	0.170573	0.0398002	0.000249399	0	0.000252911	0.000454769
SC9740	Munida STW 1	0.0736818	0	0.00238767	0.00797221	0	0.000392855	0	0	0.267578	0	0.0217611	0.0105736	0.017987	0.00327738	0	0.0261976	0.000432648	0.00179257	0.000735637	0	0.041422	0.0342784	0.024547	0	0.0547299	0.00421206	0.000401107	0	0	0.130577	0.00208404	0.315854	1.60546	0.00528324	1.92213	0.0163272	0.0129417	0.696058	1.52561	0.241697	0.785919	1.17553	0.151541	0.0311817	0	0	0.000180706	0.00130635
SC9741	Munida STW 2	0.0194562	0	0.00134571	0.00176325	0	0.00250496	0	0	0.408711	0	0.00709071	0.00379422	0.0710225	0.000107673	0	0.0113923	0	0.000229481	0.00026894	0	0.011387	0.0127913	0.0123358	0	0.0155489	0	0	0	0	0.0567109	0.000365683	0.196258	2.22608	0.000741402	2.26403	0.077327	0.00370188	0.414846	1.71747	0.230201	1.11979	1.9738	0.135818	0.00605464	0	0	8.2018e-05	0.000215607
SC9742	Munida SAW 1	0.0679158	0	0.000916161	0.00785359	0	0.00064742	0	0	0.105461	0	0.0157333	0.00519702	0.008018	0.000617634	0	0.0143036	0.000468138	0.000283538	0.000249791	0	0.0373305	0.0259496	0.0531073	0	0.047705	0.00282912	0	0	0	0.0744348	0.00198489	0.225487	1.57221	0.00741753	1.75682	0.00736727	0.0200052	0.711189	1.48251	0.20415	0.832716	1.20363	0.183986	0.0180792	0	0	0.000162017	0.000376248
SC9743	Munida SAW 2	0.0333612	0	0.00439669	0.00881843	0	0	0	0	0.0727061	0	0.191231	0.000697625	0.0344871	0.00229073	0.000225031	0.0208715	0.000331215	0.00247003	0.00088092	0	0.029483	0.0164726	0.054855	0	0.0558419	0.00177816	0	0	0	0.0471889	0.00196675	0.230493	2.2113	0.00491853	1.53884	0.0108592	0.0105969	0.593054	2.18042	0.309977	0.975019	1.47804	0.0962155	0.0765512	0	0	0.000211745	0
SC9744	Munida SAW 3	0.0508953	0	0.0016928	0.0048901	0	0	0	0	0.100115	0	0.0337729	0.00163041	0.00416098	0.000428799	0	0.0129711	0.00202255	0	0	0	0.0287651	0.0198155	0.0532484	0	0.0407157	0.0018994	0	0	0	0.0725644	0.00204296	0.265485	1.6248	0.00385704	1.59258	0.00245835	0.0324824	0.706537	1.46786	0.212006	0.738234	1.27966	0.114941	0.0263471	0	0	0	0.000168026
SC9745	Munida SAW 4	0.0549684	0	0.00215372	0.00512154	0	0.000245364	0	0	0.113402	0	0.0219283	0.00346109	0.006199	0.000628619	0	0.0126877	0	0.00015987	0	0	0.0262611	0.0281489	0.0436862	0	0.0422081	0.00201858	0	0	0.000130235	0.0938568	0.00175159	0.176035	1.5065	0.00410331	1.79331	0.00588762	0.0203312	0.712565	1.40956	0.156416	0.678684	1.21966	0.123027	0.0183414	0	0	0	0.000148256
SC9746	Control	0	0	0	0	0	0	0	0	0	0	0	0	0.0373856	0	0	0.052045	0	0.183463	0	0	0	0	0	0	0	0	0	0	0	0	0	0	0.262043	0	1.12644	0	0	0.211187	0.140791	0	0	0	0	0	0	0	0	0.0571806
[truncated: 2 more columns]

## Sheet: S3 - Hydrogenases (local)
Table S3
Sample	Description	[FeFe] Group A1	[FeFe] Group A2	[FeFe] Group A3	[FeFe] Group A4	[FeFe] Group B	[FeFe] Group C1	[FeFe] Group C3	Sum of uptake hydrogenases (NiFe 1f, 1h, 1l, 2a)	[NiFe] Group 1a	[NiFe] Group 1b	[NiFe] Group 1c	[NiFe] Group 1d	[NiFe] Group 1e	[NiFe] Group 1f	[NiFe] Group 1h	[NiFe] Group 1i	[NiFe] Group 1k	[NiFe] Group 1l	[NiFe] Group 2a	[NiFe] Group 2b	[NiFe] Group 2c	[NiFe] Group 3b	[NiFe] Group 3c	[NiFe] Group 3d	[NiFe] Group 4a	[NiFe] Group 4b	[NiFe] Group 4c	[NiFe] Group 4d	[NiFe] Group 4e	[NiFe] Group 4f	[NiFe] Group 4g	[NiFe] Group 4h
SC6753	PPB Shore	0.000688248	0	0.000376053	0	0	0	0	0.0173565	0	0	0.000291313	0.00112463	0.00243926	0.00043774	0	0	0	0.00277598	0.0141427	0	0	0.00346667	0.00173944	0.00474005	0	0.00164659	0.000228541	0	0.000460901	0	0.000690071	0
SC6754	PPB Intermediate	0.00124944	0	0.00215432	0	0	0	0	0.00801711	0.00143474	0.000139132	0.00111281	0.00187413	0.00175403	0.000553356	0	0	0	0.00717121	0.000292547	0	0.000155938	0.00692755	0.00160191	0.00242444	0.000272959	0.000718778	0.000435075	0	0.000437492	0	0.00279799	0
SC6755	PPB Bay centre	0.00270142	0	0	0	0	0	0	0.0115329	0.000509248	0.000958223	0	0.00147844	0.000808285	0.000232643	0	0	0	0.0101778	0.00112244	0	0.000784846	0.00767861	0.000407961	0.000963603	0	0.00201781	0	0	0	0	0.00071809	0.000176964
SC6756	PPB Shore SML	0.000658958	0	0.00190402	0.000216657	0	0	0	0.0198878	0.000101199	0.000337648	0.0008485	0.00207822	0.0010667	0	0.000955843	8.7458e-05	0	0.0049492	0.0139828	0.00019882	0	0.00494436	0.00118592	0.0044939	0.000246685	0.00121594	0.000130231	0.00022758	0.000529607	0	0.00238911	0.000127106
SC9736	Heron Shore	0.000360379	0.000422568	0.00848904	0	0.00434093	0	0	0.0124007	0.000785761	0.00376724	0.00438168	0.00759457	0.00296809	0.00235391	0	0	0	0.0070176	0.00302922	0.00159975	0.000186524	0.013871	0.00334504	0.0154039	0.000989641	0.00154189	0	0.000223654	0	0	0.00265279	0
SC9737	Heron Shore SML	0	0.00233134	0.0114011	0	0	0.00193842	0.00299167	0.0171061	0.00298274	0.00274856	0.00637474	0.0339845	0.0074774	0.00271448	0	0	0	0	0.0143916	0.00250256	0	0.0373461	0.0191781	0.0658835	0	0.000958441	0.00479221	0	0.00192222	0	0.00497102	0
SC9738	Munida Neritic 1	0.00748341	0	0.000289565	0.000296146	0	0	0	0.000957608	0	0.000458123	0.000229411	0.000340524	0.00067932	0.000228404	0	0	0.000109499	0.000729205	0	0.000136874	0	0.00046031	0.000398354	0.00212299	0.000112525	0.000685792	0	0.00092281	0.000361956	0.000247256	0.00193151	0
SC9739	Munida Neritic 2	0.00786956	0	0	0	0	0.000519467	0	0.000806857	0	0.00017252	0	0.000164665	0.00276457	0.000329907	0	0	0	0.000300876	0.000176074	0	0	0.0030612	0.00119711	0.00152078	0	0.000498719	0	0.000881816	0	0	0.000522353	0
SC9740	Munida STW 1	0.00238767	0	0	0	0	0	0	0.00159934	0	0	0	0	0	0	0	0	0	0.00141403	0.000185309	0	0	0.000228404	0	0.000400063	0.00050888	0.00155542	0.000271309	0.000691107	0.000272816	0.00167728	0.000767596	0
SC9741	Munida STW 2	0.00134571	0	0	0	0	0	0	0.000142418	0	0	0	0.000897519	0	0	0	0	0	0.000142418	0	0	0	0.000398007	0	0	0.000156136	0	0	0	0	0.000169172	0	0
SC9742	Munida SAW 1	0.000916161	0	0	0	0	0	0	0.00193957	0	0	0	0	0	0	0	0	0	0.00193957	0	0	0	0.000188642	0	0	0	0.00116063	0	0.00254708	0	0.00138206	0.000635599	0
SC9743	Munida SAW 2	0.00439669	0	0	0	0	0	0	0.00532251	0	0	0	0	0	0	0	0	0	0.00532251	0	0	0	0	0	0	0	0.00158846	0	0	0.00190747	0	0	0
SC9744	Munida SAW 3	0.0016928	0	0	0	0	0	0	0.00177617	0	0	0	0	0	0	0	0	0	0.00177617	0	0	0	0	0	0	0	0.000377534	0.00192037	0	0	0.000263676	0.000552351	0
SC9745	Munida SAW 4	0.00215372	0	0	0	0	0	0	0.00294029	0	0	0	0	0	0	0	0	0	0.00294029	0	0	0	0	0	0	0	0.000644638	0	0.0010174	0.000171343	0.000347869	0	0

## Sheet: S3 - Short read hits (local)
Table S3
Number of hits	Closest database match	Sample ID	Gene name	Gene subgroup	RPKM
2	AclB-XP_007782695.1 - Coniosporium apollinis	SC6753	AclB		0.0784185
1	AclB-WP_066062512.1 - Candidatus Desulfofervidus auxilii	SC6753	AclB		0.0449562
1	AclB-WP_014449971.1 - Leptospirillum ferrooxidans	SC6753	AclB		0.0457127
1	AclB-WP_012673604.1 - Sulfurihydrogenibium azorense	SC6753	AclB		0.0437161
1	AclB-RLF30351.1 - Thermoplasmata archaeon	SC6753	AclB		0.0447447
1	AclB-RLD19159.1 - Caldiserica bacterium	SC6753	AclB		0.0459335
2	AcsB-WP_068669953.1 - Thermosulfurimonas dismutans	SC6753	AcsB		0.0513959
2	AcsB-WP_040333241.1 - Candidatus Magnetobacterium casensis	SC6753	AcsB		0.0519576
1	AcsB-WP_096892875.1 - Candidatus Scalindua sp. husup a2	SC6753	AcsB		0.0261935
1	AcsB-WP_068859198.1 - Thermodesulfovibrio sp. N1	SC6753	AcsB		0.0268216
1	AcsB-WP_014808136.1 - Desulfomonile tiedjei	SC6753	AcsB		0.0258728
1	AcsB-WP_006521918.1 - Desulfotomaculum gibsoniae	SC6753	AcsB		0.0260143
1	ARO-WP_142899685.1 arsenate reductase (azurin) large subunit [Rhodospirillaceae bacterium R148]	SC6753	ARO		0.0213429
1	ARO-WP_138162569.1 arsenate reductase (azurin) large subunit [Pelagicola sp. DSW4-44]	SC6753	ARO		0.0213429
1	ARO-WP_097151753.1 arsenate reductase (azurin) large subunit [Cohaesibacter gelatinilyticus]	SC6753	ARO		0.0212951
1	ARO-WP_074254414.1 arsenate reductase (azurin) large subunit [Oceanicola litoreus]	SC6753	ARO		0.0231908
36	ArsC-WP_008866798.1 arsenate reductase [Flavobacteria bacterium MS024-2A]	SC6753	ArsC		5.80164
21	ArsC-WP_108845818.1 arsenate reductase (glutaredoxin) [Phyllobacteriaceae bacterium Water-Bin73]	SC6753	ArsC		3.50304
20	ArsC-WP_153624624.1 arsenate reductase (glutaredoxin) [Halieaceae bacterium]	SC6753	ArsC		3.30722
20	ArsC-WP_151667152.1 arsenate reductase (glutaredoxin) [Phaeocystidibacter luteus]	SC6753	ArsC		3.36575
13	ArsC-WP_014202130.1 arsenate reductase (glutaredoxin) [Owenweeksia hongkongensis]	SC6753	ArsC		2.20727
10	ArsC-WP_154015417.1 arsenate reductase (glutaredoxin) [Halieaceae bacterium]	SC6753	ArsC		1.65361
8	ArsC-WP_037923368.1 arsenate reductase family protein [Sulfitobacter pseudonitzschiae]	SC6753	ArsC		1.07895
7	ArsC-WP_151693308.1 arsenate reductase (glutaredoxin) [Phaeocystidibacter marisrubri]	SC6753	ArsC		1.17801
6	ArsC-WP_153995162.1 arsenate reductase (glutaredoxin) [Halieaceae bacterium]	SC6753	ArsC		0.992165
6	ArsC-WP_147126429.1 arsenate reductase family protein [Shimia sp. WX04]	SC6753	ArsC		0.809212
6	ArsC-WP_083908390.1 arsenate reductase [Ilumatobacter coccineus]	SC6753	ArsC		0.975205
5	ArsC-WP_072902558.1 arsenate reductase (glutaredoxin) [Cognatiyoonia sediminum]	SC6753	ArsC		0.84895
5	ArsC-WP_068599077.1 arsenate reductase family protein [Vaginella massiliensis]	SC6753	ArsC		0.81267
4	ArsC-WP_154036906.1 arsenate reductase (glutaredoxin) [Rhodobacteraceae bacterium]	SC6753	ArsC		0.655741
4	ArsC-WP_100924460.1 arsenate reductase (glutaredoxin) [Tenacibaculum sp. SZ-18]	SC6753	ArsC		0.67315
4	ArsC-WP_022385805.1 arsenate reductase (glutaredoxin) [Bacteroides sp. Marseille-P3684]	SC6753	ArsC		0.667245
4	ArsC-WP_009814933.1 arsenate reductase (glutaredoxin) [Roseovarius nubinhibens]	SC6753	ArsC		0.543328
3	ArsC-WP_155415317.1 arsenate reductase (glutaredoxin) [Halieaceae bacterium]	SC6753	ArsC		0.496082
3	ArsC-WP_153995679.1 arsenate reductase (glutaredoxin) [Halieaceae bacterium]	SC6753	ArsC		0.496082
3	ArsC-WP_153691914.1 arsenate reductase (glutaredoxin) [Rhodobacteraceae bacterium]	SC6753	ArsC		0.500434
3	ArsC-WP_151673306.1 arsenate reductase (glutaredoxin) [Ulvibacter marinus]	SC6753	ArsC		0.50937
3	ArsC-WP_141614984.1 arsenate reductase (glutaredoxin) [Echinicola sp. LN3S3]	SC6753	ArsC		0.487602
3	ArsC-WP_139854773.1 arsenate reductase (glutaredoxin) [Aequorivita sp. S1-10]	SC6753	ArsC		0.504863
3	ArsC-WP_138950507.1 arsenate reductase (glutaredoxin) [Flavobacteriaceae bacterium 10Alg115]	SC6753	ArsC		0.504863
3	ArsC-WP_117883580.1 arsenate reductase (glutaredoxin) [Lutibacter sp. SM1352]	SC6753	ArsC		0.504863
3	ArsC-WP_114906935.1 arsenate reductase (glutaredoxin) [Ornithinimicrobium murale]	SC6753	ArsC		0.48347
3	ArsC-WP_105015125.1 arsenate reductase (glutaredoxin) [Polaribacter porphyrae]	SC6753	ArsC		0.504863
3	ArsC-WP_104812440.1 arsenate reductase (glutaredoxin) [Aureitalea marina]	SC6753	ArsC		0.504863
3	ArsC-WP_083914103.1 arsenate reductase [Ilumatobacter nonamiensis]	SC6753	ArsC		0.487602
3	ArsC-WP_077404993.1 arsenate reductase (glutaredoxin) [Microbulbifer agarilyticus]	SC6753	ArsC		0.500434
3	ArsC-WP_071629944.1 MULTISPECIES: arsenate reductase (glutaredoxin) [Francisella]	SC6753	ArsC		0.496082
3	ArsC-WP_069675151.1 arsenate reductase (glutaredoxin) [Formosa sp. Hel3_A1_48]	SC6753	ArsC		0.504863
3	ArsC-WP_031444426.1 MULTISPECIES: arsenate reductase (glutaredoxin) [Arenibacter]	SC6753	ArsC		0.500434
3	ArsC-WP_025897710.1 arsenate reductase (glutaredoxin) [Sneathiella glossodoripedis]	SC6753	ArsC		0.496082
3	ArsC-WP_020411781.1 arsenate reductase (glutaredoxin) [Microbulbifer variabilis]	SC6753	ArsC		0.500434
2	ArsC-WP_150865383.1 arsenate reductase (glutaredoxin) [Wenzhouxiangella sp. W260]	SC6753	ArsC		0.330722
2	ArsC-WP_143961543.1 arsenate reductase (glutaredoxin) [Litoribacter sp. XAAS-A1]	SC6753	ArsC		0.33958
2	ArsC-WP_143783276.1 arsenate reductase (glutaredoxin) [Ornithinimicrobium sp. H23M54]	SC6753	ArsC		0.322313
2	ArsC-WP_137090486.1 arsenate reductase (glutaredoxin) [Fabibacter pacificus]	SC6753	ArsC		0.33958
2	ArsC-WP_136567341.1 arsenate reductase (glutaredoxin) [Muricauda sp. SCR12]	SC6753	ArsC		0.336575
2	ArsC-WP_136481165.1 arsenate reductase (glutaredoxin) [Algibacter sp. XY-114]	SC6753	ArsC		0.336575
2	ArsC-WP_134358060.1 arsenate reductase (glutaredoxin) [Nitrosococcus wardiae]	SC6753	ArsC		0.32787
2	ArsC-WP_129498959.1 arsenate reductase (glutaredoxin) [Candidatus Marinimicrobia bacterium]	SC6753	ArsC		0.322313
2	ArsC-WP_127845451.1 arsenate reductase (glutaredoxin) [Psychroflexus aestuariivivens]	SC6753	ArsC		0.336575
2	ArsC-WP_115901142.1 arsenate reductase (glutaredoxin) [Tenacibaculum gallaicum]	SC6753	ArsC		0.336575
2	ArsC-WP_109681644.1 arsenate reductase (glutaredoxin) [Formosa spongicola]	SC6753	ArsC		0.336575
2	ArsC-WP_106677949.1 arsenate reductase (glutaredoxin) [Mesoflavibacter sabulilitoris]	SC6753	ArsC		0.336575
2	ArsC-WP_100678090.1 arsenate reductase (glutaredoxin) [Flavobacteriaceae bacterium UR159]	SC6753	ArsC		0.336575
2	ArsC-WP_097789200.1 arsenate reductase family protein [Halomonas beimenensis]	SC6753	ArsC		0.336575
2	ArsC-WP_097056941.1 arsenate reductase (glutaredoxin) [Salinimicrobium sediminis]	SC6753	ArsC		0.333623
2	ArsC-WP_093668317.1 arsenate reductase (glutaredoxin) [Tenacibaculum sp. MAR_2009_124]	SC6753	ArsC		0.336575
2	ArsC-WP_090678325.1 arsenate reductase (glutaredoxin) [Myroides guanonis]	SC6753	ArsC		0.336575
2	ArsC-WP_084842757.1 arsenate reductase (glutaredoxin) [Zunongwangia atlantica]	SC6753	ArsC		0.336575
2	ArsC-WP_081210845.1 arsenate reductase (glutaredoxin) [Salegentibacter sediminis]	SC6753	ArsC		0.336575
2	ArsC-WP_078477333.1 arsenate reductase (glutaredoxin) [Solemya elarraichensis gill symbiont]	SC6753	ArsC		0.330722
2	ArsC-WP_076721777.1 arsenate reductase (glutaredoxin) [Motiliproteus sp. MSK22-1]	SC6753	ArsC		0.32787
2	ArsC-WP_075186091.1 arsenate reductase (glutaredoxin) [Alteromonadales bacterium BS08]	SC6753	ArsC		0.322313
2	ArsC-WP_069835238.1 arsenate reductase (glutaredoxin) [Fabibacter misakiensis]	SC6753	ArsC		0.32787
2	ArsC-WP_067514579.1 arsenate reductase (glutaredoxin) [Endozoicomonas ascidiicola]	SC6753	ArsC		0.330722
2	ArsC-WP_067018062.1 arsenate reductase (glutaredoxin) [Marinomonas spartinae]	SC6753	ArsC		0.336575
2	ArsC-WP_066014686.1 arsenate reductase (glutaredoxin) [Endozoicomonas atrinae]	SC6753	ArsC		0.330722
2	ArsC-WP_058509518.1 arsenate reductase (glutaredoxin) [Legionella steelei]	SC6753	ArsC		0.336575
2	ArsC-WP_043315528.1 arsenate reductase (glutaredoxin) [Microbulbifer sp. HZ11]	SC6753	ArsC		0.333623
2	ArsC-WP_042088085.1 MULTISPECIES: arsenate reductase (glutaredoxin) [Alphaproteobacteria]	SC6753	ArsC		0.336575
2	ArsC-WP_042005593.1 MULTISPECIES: arsenate reductase (glutaredoxin) [Capnocytophaga]	SC6753	ArsC		0.333623
2	ArsC-WP_028290857.1 MULTISPECIES: arsenate reductase (glutaredoxin) [unclassified Olleya]	SC6753	ArsC		0.336575
2	ArsC-WP_017185162.1 arsenate reductase family protein [Alkalibacillus haloalkaliphilus]	SC6753	ArsC		0.322313
2	ArsC-WP_013870975.1 arsenate reductase (glutaredoxin) [Lacinutrix sp. 5H-3-7-4]	SC6753	ArsC		0.336575
2	ArsC-WP_013344779.1 arsenate reductase (glutaredoxin) [Ferrimonas balearica]	SC6753	ArsC		0.325068
1	ArsC-WP_163607036.1 arsenate reductase (glutaredoxin) [Leptobacterium flavescens]	SC6753	ArsC		0.168288
1	ArsC-WP_162052429.1 arsenate reductase (glutaredoxin) [Pontibacter sp. TRT317]	SC6753	ArsC		0.168288
1	ArsC-WP_158964999.1 arsenate reductase (glutaredoxin) [Pseudooceanicola sp. CAU 1508]	SC6753	ArsC		0.134869
1	ArsC-WP_158158821.1 arsenate reductase (glutaredoxin) [Pseudomonas fluorescens]	SC6753	ArsC		0.162534
1	ArsC-WP_156813510.1 arsenate reductase (glutaredoxin) [Rhodospirillaceae bacterium]	SC6753	ArsC		0.163935
1	ArsC-WP_155570448.1 arsenate reductase (glutaredoxin) [Halieaceae bacterium]	SC6753	ArsC		0.165361
1	ArsC-WP_155410346.1 arsenate reductase (glutaredoxin) [Rhodospirillaceae bacterium]	SC6753	ArsC		0.165361
1	ArsC-WP_155283441.1 MULTISPECIES: arsenate reductase (glutaredoxin) [unclassified Capnocytophaga]	SC6753	ArsC		0.163935
1	ArsC-WP_154159187.1 arsenate reductase (glutaredoxin) [Enterobacteriaceae bacterium RIT691]	SC6753	ArsC		0.161157
1	ArsC-WP_154098729.1 arsenate reductase (glutaredoxin) [Halieaceae bacterium]	SC6753	ArsC		0.165361
1	ArsC-WP_154046573.1 arsenate reductase (glutaredoxin) [K189A clade bacterium]	SC6753	ArsC		0.163935
1	ArsC-WP_154038457.1 arsenate reductase (glutaredoxin) [Rhodobacteraceae bacterium]	SC6753	ArsC		0.166811
1	ArsC-WP_153897883.1 arsenate reductase (glutaredoxin) [K189A clade bacterium]	SC6753	ArsC		0.163935
1	ArsC-WP_153614955.1 arsenate reductase (glutaredoxin) [Halieaceae bacterium]	SC6753	ArsC		0.165361
1	ArsC-WP_152494402.1 arsenate reductase (glutaredoxin) [Roseovarius sp. THAF27]	SC6753	ArsC		0.168288
1	ArsC-WP_152147080.1 arsenate reductase (glutaredoxin) [Alkalilimnicola sp. S0819]	SC6753	ArsC		0.165361
1	ArsC-WP_149347144.1 arsenate reductase (glutaredoxin) [Pedobacter sp. BS3]	SC6753	ArsC		0.163935
1	ArsC-WP_148065602.1 arsenate reductase (glutaredoxin) [Parahaliea aestuarii]	SC6753	ArsC		0.163935
1	ArsC-WP_146889725.1 arsenate reductase (glutaredoxin) [Gelidibacter salicanalis]	SC6753	ArsC		0.168288
1	ArsC-WP_144075582.1 arsenate reductase (glutaredoxin) [Flammeovirga kamogawensis]	SC6753	ArsC		0.16979
1	ArsC-WP_138852509.1 arsenate reductase (glutaredoxin) [Flavobacteriaceae bacterium F202Z8]	SC6753	ArsC		0.163935
1	ArsC-WP_138434112.1 arsenate reductase (glutaredoxin) [Winogradskyella sp. IMCC33238]	SC6753	ArsC		0.168288
1	ArsC-WP_138380442.1 arsenate reductase (glutaredoxin) [Emcibacter sp. MEBiC09520]	SC6753	ArsC		0.165361
1	ArsC-WP_134821892.1 arsenate reductase (glutaredoxin) [Gammaproteobacteria bacterium LSUCC0057]	SC6753	ArsC		0.161157
1	ArsC-WP_133634104.1 arsenate reductase (glutaredoxin) [Halomonas ventosae]	SC6753	ArsC		0.165361
1	ArsC-WP_133392379.1 arsenate reductase (glutaredoxin) [Luteimonas terrae]	SC6753	ArsC		0.161157
1	ArsC-WP_132005284.1 arsenate reductase (glutaredoxin) [Flavobacterium sp. AR-3-4]	SC6753	ArsC		0.168288
1	ArsC-WP_130092285.1 arsenate reductase (glutaredoxin) [Brumimicrobium glaciale]	SC6753	ArsC		0.16979
1	ArsC-WP_121542867.1 arsenate reductase (glutaredoxin) [Mariprofundus sp. EBB-1]	SC6753	ArsC		0.165361
1	ArsC-WP_119136639.1 arsenate reductase (glutaredoxin) [Gemmobacter lutimaris]	SC6753	ArsC		0.133919
1	ArsC-WP_116881659.1 arsenate reductase (glutaredoxin) [Brumimicrobium aurantiacum]	SC6753	ArsC		0.16979
1	ArsC-WP_116495893.1 arsenate reductase (glutaredoxin) [Balneicella halophila]	SC6753	ArsC		0.166811
1	ArsC-WP_114888848.1 arsenate reductase (glutaredoxin) [Sulfitobacter sp. SK012]	SC6753	ArsC		0.168288
1	ArsC-WP_114337824.1 arsenate reductase (glutaredoxin) [Corallincola sp. C4]	SC6753	ArsC		0.165361
1	ArsC-WP_114293104.1 arsenate reductase (glutaredoxin) [Sulfitobacter sp. PIC-76]	SC6753	ArsC		0.134869
1	ArsC-WP_111659448.1 arsenate reductase (glutaredoxin) [Olleya aquimaris]	SC6753	ArsC		0.168288
1	ArsC-WP_111411875.1 arsenate reductase (glutaredoxin) [Halomonas sp. KCTC 52281]	SC6753	ArsC		0.161157
1	ArsC-WP_111126141.1 arsenate reductase (glutaredoxin) [Mesonia sp. K7]	SC6753	ArsC		0.168288
1	ArsC-WP_108691106.1 arsenate reductase (glutaredoxin) [Pelagivirga sediminicola]	SC6753	ArsC		0.165361
1	ArsC-WP_107808173.1 MULTISPECIES: arsenate reductase (glutaredoxin) [unclassified Elizabethkingia]	SC6753	ArsC		0.165361
1	ArsC-WP_105235486.1 arsenate reductase (glutaredoxin) [Rhodobacteraceae bacterium]	SC6753	ArsC		0.16979
1	ArsC-WP_100323216.1 arsenate reductase (glutaredoxin) [Xanthomonadaceae bacterium NML91-0213]	SC6753	ArsC		0.158471
1	ArsC-WP_099645039.1 arsenate reductase (glutaredoxin) [Leeuwenhoekiella nanhaiensis]	SC6753	ArsC		0.166811
1	ArsC-WP_099277496.1 arsenate reductase (glutaredoxin) [Limimaricola cinnabarinus]	SC6753	ArsC		0.135832
1	ArsC-WP_099123033.1 arsenate reductase (glutaredoxin) [Xenorhabdus sp. KK7.4]	SC6753	ArsC		0.159802
1	ArsC-WP_094196792.1 MULTISPECIES: arsenate reductase (glutaredoxin) [Alcaligenes]	SC6753	ArsC		0.166811
1	ArsC-WP_093974714.1 arsenate reductase (glutaredoxin) [Boseongicola aestuarii]	SC6753	ArsC		0.166811
1	ArsC-WP_091412134.1 arsenate reductase (glutaredoxin) [Aquimarina amphilecti]	SC6753	ArsC		0.168288
1	ArsC-WP_091101765.1 arsenate reductase (glutaredoxin) [Flavobacterium marinum]	SC6753	ArsC		0.168288
1	ArsC-WP_090312746.1 arsenate reductase (glutaredoxin) [Pseudomonas linyingensis]	SC6753	ArsC		0.162534
1	ArsC-WP_088624743.1 arsenate reductase (glutaredoxin) [Oceanicola sp. 22II-s10i]	SC6753	ArsC		0.168288
1	ArsC-WP_087525184.1 arsenate reductase (glutaredoxin) [Gilvibacter sp. SZ-19]	SC6753	ArsC		0.162534
1	ArsC-WP_086476889.1 arsenate reductase (glutaredoxin) [Arenibacter sp. AK53]	SC6753	ArsC		0.168288
1	ArsC-WP_085759065.1 arsenate reductase (glutaredoxin) [Oceanicoccus sagamiensis]	SC6753	ArsC		0.163935
1	ArsC-WP_076501832.1 arsenate reductase (glutaredoxin) [Shewanella morhuae]	SC6753	ArsC		0.163935
1	ArsC-WP_075190109.1 arsenate reductase (glutaredoxin) [Maricaulis sp. W15]	SC6753	ArsC		0.162534
1	ArsC-WP_073353990.1 arsenate reductase [Flavobacterium xanthum]	SC6753	ArsC		0.166811
1	ArsC-WP_073324625.1 arsenate reductase (glutaredoxin) [Marisediminitalea aggregata]	SC6753	ArsC		0.162534
1	ArsC-WP_073271942.1 arsenate reductase (glutaredoxin) [Microbulbifer donghaiensis]	SC6753	ArsC		0.166811
1	ArsC-WP_072659773.1 arsenate reductase (glutaredoxin) [Mariprofundus micogutta]	SC6753	ArsC		0.166811
1	ArsC-WP_072318448.1 arsenate reductase (glutaredoxin) [Sinomicrobium oceani]	SC6753	ArsC		0.168288
1	ArsC-WP_068991658.1 arsenate reductase (glutaredoxin) [Kangiella sediminilitoris]	SC6753	ArsC		0.162534
1	ArsC-WP_068633930.1 arsenate reductase (glutaredoxin) [Oleiphilus sp. HI0043]	SC6753	ArsC		0.162534
1	ArsC-WP_068301117.1 arsenate reductase (glutaredoxin) [Pararhodobacter sp. CCB-MM2]	SC6753	ArsC		0.168288
1	ArsC-WP_067601586.1 arsenate reductase (glutaredoxin) [Altererythrobacter ishigakiensis]	SC6753	ArsC		0.168288
1	ArsC-WP_066965560.1 arsenate reductase (glutaredoxin) [Microbulbifer sp. Q7]	SC6753	ArsC		0.166811
1	ArsC-WP_063092099.1 MULTISPECIES: arsenate reductase (glutaredoxin) [Thalassospira]	SC6753	ArsC		0.168288
1	ArsC-WP_062037280.1 arsenate reductase (glutaredoxin) [Lentimicrobium saccharophilum]	SC6753	ArsC		0.166811
1	ArsC-WP_054951715.1 arsenate reductase family protein [Numidum massiliense]	SC6753	ArsC		0.165361
1	ArsC-WP_054713296.1 arsenate reductase (glutaredoxin) [Rhodococcus sp. SMB37]	SC6753	ArsC		0.165361
1	ArsC-WP_048919827.1 arsenate reductase (glutaredoxin) [Rufibacter sp. DG31D]	SC6753	ArsC		0.168288
1	ArsC-WP_044617541.1 arsenate reductase (glutaredoxin) [Gynuella sunshinyii]	SC6753	ArsC		0.162534
1	ArsC-WP_036123488.1 arsenate reductase (glutaredoxin) [Mangrovimonas yunxiaonensis]	SC6753	ArsC		0.168288
1	ArsC-WP_033157679.1 MULTISPECIES: arsenate reductase (glutaredoxin) [unclassified Methylomonas]	SC6753	ArsC		0.165361
1	ArsC-WP_028282022.1 arsenate reductase (glutaredoxin) [Olleya marilimosa]	SC6753	ArsC		0.168288
1	ArsC-WP_027964323.1 arsenate reductase family protein [Halalkalibacillus halophilus]	SC6753	ArsC		0.161157
1	ArsC-WP_027413384.1 arsenate reductase (glutaredoxin) [Aquimarina muelleri]	SC6753	ArsC		0.168288
1	ArsC-WP_026934943.1 arsenate reductase (glutaredoxin) [Gramella echinicola]	SC6753	ArsC		0.168288
1	ArsC-WP_026811755.1 arsenate reductase (glutaredoxin) [Arenibacter latericius]	SC6753	ArsC		0.168288
1	ArsC-WP_026715605.1 arsenate reductase (glutaredoxin) [Flavobacterium gelidilacus]	SC6753	ArsC		0.168288
1	ArsC-WP_020897864.1 arsenate reductase (glutaredoxin) [Winogradskyella psychrotolerans]	SC6753	ArsC		0.168288
1	ArsC-WP_020647721.1 arsenate reductase (glutaredoxin) [Solimonas variicoloris]	SC6753	ArsC		0.163935
1	ArsC-WP_020026393.1 arsenate reductase (glutaredoxin) [Candidatus Thioglobus singularis]	SC6753	ArsC		0.165361
1	ArsC-WP_015260128.1 arsenate reductase (glutaredoxin) [Thioalkalivibrio nitratireducens]	SC6753	ArsC		0.162534
1	ArsC-WP_014548785.1 arsenate reductase family protein [Francisella hispaniensis]	SC6753	ArsC		0.165361
1	ArsC-WP_012277417.1 arsenate reductase (glutaredoxin) [Shewanella halifaxensis]	SC6753	ArsC		0.163935
1	ArsC-WP_010438909.1 arsenate reductase (glutaredoxin) [Ruegeria conchae]	SC6753	ArsC		0.168288
1	ArsC-WP_008686986.1 arsenate reductase (glutaredoxin) [Rhodopirellula sallentina]	SC6753	ArsC		0.163935
1	ArsC-WP_008172904.1 MULTISPECIES: arsenate reductase (glutaredoxin) [Gammaproteobacteria]	SC6753	ArsC		0.162534
1	ArsC-WP_007234676.1 arsenate reductase (glutaredoxin) [marine gamma proteobacterium HTCC2080]	SC6753	ArsC		0.162534
1	ArsC-WP_007145803.1 arsenate reductase (glutaredoxin) [Methylophaga aminisulfidivorans]	SC6753	ArsC		0.163935
502	AtpA-WP_022573619.1 F0F1 ATP synthase subunit alpha [Rhodobacteraceae bacterium HIMB11]	SC6753	AtpA		18.6451
421	AtpA-WP_075536195.1 F0F1 ATP synthase subunit alpha, partial [Candidatus Pelagibacter ubique]	SC6753	AtpA		17.2915
297	AtpA-WP_028035988.1 F0F1 ATP synthase subunit alpha [Candidatus Pelagibacter ubique]	SC6753	AtpA		11.0526
190	AtpA-WP_008866314.1 F0F1 ATP synthase subunit alpha [Flavobacteria bacterium MS024-2A]	SC6753	AtpA		6.88216
168	AtpA-WP_006997678.1 F0F1 ATP synthase subunit alpha [Candidatus Pelagibacter ubique]	SC6753	AtpA		6.252
140	AtpA-WP_108844437.1 F0F1 ATP synthase subunit alpha [Phyllobacteriaceae bacterium Water-Bin73]	SC6753	AtpA		5.23047
125	AtpA-WP_075533679.1 F0F1 ATP synthase subunit alpha [Candidatus Pelagibacter ubique]	SC6753	AtpA		4.68848
120	AtpA-WP_068354603.1 F0F1 ATP synthase subunit alpha [Rhodobacteraceae bacterium SB2]	SC6753	AtpA		4.45699
120	AtpA-WP_009605545.1 F0F1 ATP synthase subunit alpha [SAR116 cluster alpha proteobacterium HIMB100]	SC6753	AtpA		4.46571
112	AtpA-WP_069674801.1 F0F1 ATP synthase subunit alpha [Formosa sp. Hel3_A1_48]	SC6753	AtpA		4.05685
105	AtpA-WP_013046712.1 F0F1 ATP synthase subunit alpha [Candidatus Puniceispirillum marinum]	SC6753	AtpA		3.9075
96	AtpA-WP_153614986.1 F0F1 ATP synthase subunit alpha [Halieaceae bacterium]	SC6753	AtpA		3.55172
95	AtpA-WP_013186378.1 F0F1 ATP synthase subunit alpha [Croceibacter atlanticus]	SC6753	AtpA		3.44765
83	AtpA-WP_023647885.1 F0F1 ATP synthase subunit alpha [Candidatus Pelagibacter ubique]	SC6753	AtpA		3.08878
75	AtpA-WP_131540420.1 F0F1 ATP synthase subunit alpha [Myroides odoratimimus]	SC6753	AtpA		2.72183
75	AtpA-WP_093021619.1 F0F1 ATP synthase subunit alpha [Pustulibacterium marinum]	SC6753	AtpA		2.71664
74	AtpA-WP_130285106.1 F0F1 ATP synthase subunit alpha [Aquimarina brevivitae]	SC6753	AtpA		2.67025
73	AtpA-WP_149788142.1 F0F1 ATP synthase subunit alpha [Lutimaribacter pacificus]	SC6753	AtpA		2.71664
73	AtpA-WP_130936746.1 F0F1 ATP synthase subunit alpha [Hyunsoonleella pacifica]	SC6753	AtpA		2.64924
66	AtpA-WP_132127598.1 F0F1 ATP synthase subunit alpha [Anseongella ginsenosidimutans]	SC6753	AtpA		2.39979
65	AtpA-WP_151667257.1 F0F1 ATP synthase subunit alpha [Phaeocystidibacter luteus]	SC6753	AtpA		2.34995
64	AtpA-WP_007206507.1 F0F1 ATP synthase subunit alpha [Yoonia vestfoldensis]	SC6753	AtpA		2.38171
63	AtpA-WP_108884257.1 F0F1 ATP synthase subunit alpha [Primorskyibacter insulae]	SC6753	AtpA		2.3445
62	AtpA-WP_161967903.1 F0F1 ATP synthase subunit A [Fimbriiglobus ruber]	SC6753	AtpA		2.29382
62	AtpA-WP_124979042.1 F0F1 ATP synthase subunit alpha [Nonlabens xiamenensis]	SC6753	AtpA		2.25004
62	AtpA-WP_014954233.1 F0F1 ATP synthase subunit alpha [alpha proteobacterium HIMB59]	SC6753	AtpA		2.31635
60	AtpA-WP_152143468.1 F0F1 ATP synthase subunit alpha [Amylibacter sp. SFDW26]	SC6753	AtpA		2.23286
60	AtpA-WP_103724668.1 F0F1 ATP synthase subunit alpha [Flavobacterium croceum]	SC6753	AtpA		2.17331
56	AtpA-WP_009373251.1 F0F1 ATP synthase subunit alpha [alpha proteobacterium HIMB114]	SC6753	AtpA		2.08809
54	AtpA-WP_023576185.1 F0F1 ATP synthase subunit alpha [Flavobacterium saliperosum]	SC6753	AtpA		1.95971
53	AtpA-WP_026980540.1 F0F1 ATP synthase subunit alpha [Flavobacterium suncheonense]	SC6753	AtpA		1.92342
52	AtpA-WP_074421016.1 F0F1 ATP synthase subunit alpha, partial [Hydrotalea flava]	SC6753	AtpA		2.14038
51	AtpA-WP_014952631.1 F0F1 ATP synthase subunit alpha [alpha proteobacterium HIMB5]	SC6753	AtpA		1.90165
45	AtpA-WP_014202693.1 F0F1 ATP synthase subunit alpha [Owenweeksia hongkongensis]	SC6753	AtpA		1.6331
43	AtpA-WP_009472039.1 F0F1 ATP synthase subunit alpha [gamma proteobacterium HIMB55]	SC6753	AtpA		1.59087
42	AtpA-WP_042720931.1 F0F1 ATP synthase subunit alpha [Flavobacterium sp. B17]	SC6753	AtpA		1.55691
40	AtpA-WP_029455935.1 F0F1 ATP synthase subunit alpha [Candidatus Pelagibacter ubique]	SC6753	AtpA		1.48857
39	AtpA-WP_114366200.1 F0F1 ATP synthase subunit alpha [Schleiferia thermophila]	SC6753	AtpA		1.41535
39	AtpA-WP_097441912.1 F0F1 ATP synthase subunit alpha [Sediminicola luteus]	SC6753	AtpA		1.41265
38	AtpA-WP_115460804.1 F0F1 ATP synthase subunit alpha [Winogradskyella aurantiaca]	SC6753	AtpA		1.37643
36	AtpA-WP_153617136.1 F0F1 ATP synthase subunit alpha [Rhodobacteraceae bacterium]	SC6753	AtpA		1.3371
35	AtpA-WP_072349751.1 F0F1 ATP synthase subunit alpha [Flavobacteriaceae bacterium A100]	SC6753	AtpA		1.26536
35	AtpA-WP_054408757.1 F0F1 ATP synthase subunit alpha [Flavobacterium akiainvivens]	SC6753	AtpA		1.27019
35	AtpA-WP_009853150.1 F0F1 ATP synthase subunit alpha [beta proteobacterium KB13]	SC6753	AtpA		1.29742
34	AtpA-WP_115122242.1 F0F1 ATP synthase subunit alpha [Marinirhabdus gelatinilytica]	SC6753	AtpA		1.2292
33	AtpA-WP_115775960.1 F0F1 ATP synthase subunit alpha, partial [Bifidobacterium breve]	SC6753	AtpA		1.5306
32	AtpA-WP_159801301.1 F0F1 ATP synthase subunit alpha [Flavobacterium sp. MK4S-17]	SC6753	AtpA		1.16131
32	AtpA-WP_076484878.1 MULTISPECIES: F0F1 ATP synthase subunit alpha [Rhodobacter]	SC6753	AtpA		1.19554
32	AtpA-WP_055411415.1 MULTISPECIES: F0F1 ATP synthase subunit alpha [Nonlabens]	SC6753	AtpA		1.16131
31	AtpA-WP_131740025.1 F0F1 ATP synthase subunit alpha [Actinomadura roseirufa]	SC6753	AtpA		1.08167
31	AtpA-WP_042276664.1 MULTISPECIES: F0F1 ATP synthase subunit alpha [Nonlabens]	SC6753	AtpA		1.12502
31	AtpA-WP_022700630.1 F0F1 ATP synthase subunit alpha [Oceanicaulis alexandrii]	SC6753	AtpA		1.15818
30	AtpA-WP_147012578.1 F0F1 ATP synthase subunit alpha [Luteibaculum oceani]	SC6753	AtpA		1.08459
30	AtpA-WP_106746098.1 F0F1 ATP synthase subunit alpha [Yoonia maritima]	SC6753	AtpA		1.11643
30	AtpA-WP_091554770.1 F0F1 ATP synthase subunit alpha [Micromonospora pattaloongensis]	SC6753	AtpA		1.07438
29	AtpA-WP_055084918.1 MULTISPECIES: F0F1 ATP synthase subunit alpha [Kocuria]	SC6753	AtpA		1.01937
28	AtpA-WP_097044402.1 F0F1 ATP synthase subunit alpha [Flagellimonas pacifica]	SC6753	AtpA		1.01421
28	AtpA-WP_008867360.1 F0F1 ATP synthase subunit alpha [Flavobacteria bacterium MS024-3C]	SC6753	AtpA		1.01615
27	AtpA-WP_153624714.1 F0F1 ATP synthase subunit alpha [Halieaceae bacterium]	SC6753	AtpA		0.998921
26	AtpA-WP_163489723.1 F0F1 ATP synthase subunit alpha [Fluviicola sp. SGL-29]	SC6753	AtpA		0.943566
26	AtpA-WP_042855023.1 F0F1 ATP synthase subunit alpha [Staphylococcus aureus]	SC6753	AtpA		0.975205
25	AtpA-WP_015047826.1 F0F1 ATP synthase subunit alpha [Simiduia agarivorans]	SC6753	AtpA		0.924926
25	AtpA-WP_010136962.1 F0F1 ATP synthase subunit alpha [Ochrovirga pacifica]	SC6753	AtpA		0.90901
24	AtpA-WP_159244703.1 F0F1 ATP synthase subunit alpha [Tenacibaculum maritimum]	SC6753	AtpA		0.867672
24	AtpA-WP_133671323.1 F0F1 ATP synthase subunit alpha [Maribacter caenipelagi]	SC6753	AtpA		0.869325
24	AtpA-WP_131748339.1 F0F1 ATP synthase subunit alpha [Frankia symbiont of Coriaria arborea]	SC6753	AtpA		0.82981
23	AtpA-WP_111063676.1 F0F1 ATP synthase subunit alpha [Crocinitomix sp. SM1701]	SC6753	AtpA		0.834693
23	AtpA-WP_048599426.1 F0F1 ATP synthase subunit alpha [Nereida ignava]	SC6753	AtpA		0.855928
23	AtpA-WP_029036341.1 F0F1 ATP synthase subunit alpha [Salinimicrobium xinjiangense]	SC6753	AtpA		0.831519
23	AtpA-WP_020023681.1 F0F1 ATP synthase subunit alpha [Candidatus Thioglobus singularis]	SC6753	AtpA		0.852591
23	AtpA-WP_010516224.1 F0F1 ATP synthase subunit alpha [Croceivirga radicis]	SC6753	AtpA		0.831519
22	AtpA-WP_151693957.1 F0F1 ATP synthase subunit alpha [Phaeocystidibacter marisrubri]	SC6753	AtpA		0.795366
22	AtpA-WP_143158162.1 F0F1 ATP synthase subunit alpha [Rubritalea squalenifaciens]	SC6753	AtpA		0.820319
22	AtpA-WP_129214240.1 F0F1 ATP synthase subunit alpha [Candidatus Marinimicrobia bacterium]	SC6753	AtpA		0.825173
22	AtpA-WP_129166186.1 F0F1 ATP synthase subunit alpha [Candidatus Marinimicrobia bacterium]	SC6753	AtpA		0.825173
22	AtpA-WP_069407338.1 F0F1 ATP synthase subunit alpha [Mycolicibacterium holsaticum]	SC6753	AtpA		0.763436
21	AtpA-WP_113654428.1 F0F1 ATP synthase subunit alpha [Pedobacter namyangjuensis]	SC6753	AtpA		0.763568
21	AtpA-WP_089283287.1 F0F1 ATP synthase subunit alpha [Anaerovirgula multivorans]	SC6753	AtpA		0.793929
20	AtpA-WP_027950000.1 F0F1 ATP synthase subunit alpha [Haliea salexigens]	SC6753	AtpA		0.739941
19	AtpA-WP_107940182.1 F0F1 ATP synthase subunit alpha [Sinobacteraceae bacterium GT1R17]	SC6753	AtpA		0.70569
19	AtpA-WP_071671021.1 F0F1 ATP synthase subunit alpha [Flavobacteriaceae bacterium UJ101]	SC6753	AtpA		0.688216
19	AtpA-WP_017928911.1 F0F1 ATP synthase subunit alpha [Limimaricola hongkongensis]	SC6753	AtpA		0.70569
18	AtpA-WP_160631800.1 F0F1 ATP synthase subunit alpha [Cryomorphaceae bacterium S-15]	SC6753	AtpA		0.650754
18	AtpA-WP_147101611.1 F0F1 ATP synthase subunit alpha [Vicingus serpentipes]	SC6753	AtpA		0.650754
18	AtpA-WP_136334848.1 F0F1 ATP synthase subunit alpha [Robertkochia marina]	SC6753	AtpA		0.650754
18	AtpA-WP_135218666.1 MULTISPECIES: F0F1 ATP synthase subunit alpha [unclassified Flavobacterium]	SC6753	AtpA		0.653238
18	AtpA-WP_131290520.1 F0F1 ATP synthase subunit alpha [Acinetobacter sp. ANC 4862]	SC6753	AtpA		0.665947
18	AtpA-WP_130963964.1 F0F1 ATP synthase subunit alpha [Hyunsoonleella sp. T58]	SC6753	AtpA		0.653238
18	AtpA-WP_114492256.1 F0F1 ATP synthase subunit alpha [Candidatus Ulvibacter alkanivorans]	SC6753	AtpA		0.650754
18	AtpA-WP_043142500.1 F0F1 ATP synthase subunit alpha [Mameliella alba]	SC6753	AtpA		0.669857
18	AtpA-WP_010521320.1 F0F1 ATP synthase subunit alpha [Aquimarina agarivorans]	SC6753	AtpA		0.651994
17	AtpA-WP_155494647.1 F0F1 ATP synthase subunit alpha [Rhodobacteraceae bacterium]	SC6753	AtpA		0.631407
17	AtpA-WP_153619798.1 F0F1 ATP synthase subunit alpha [Halieaceae bacterium]	SC6753	AtpA		0.62895
17	AtpA-WP_127743895.1 F0F1 ATP synthase subunit alpha [Sphingomonas sp. CCP-7]	SC6753	AtpA		0.635128
17	AtpA-WP_046758528.1 F0F1 ATP synthase subunit alpha [Kordia jejudonensis]	SC6753	AtpA		0.615772
17	AtpA-WP_007231136.1 F0F1 ATP synthase subunit alpha [gamma proteobacterium HTCC2207]	SC6753	AtpA		0.62895
17	AtpA-WP_006854321.1 MULTISPECIES: F0F1 ATP synthase subunit alpha [unclassified Synechococcus]	SC6753	AtpA		0.638894
16	AtpA-WP_156872737.1 F0F1 ATP synthase subunit alpha [Ketobacter sp. MCCC 1A13808]	SC6753	AtpA		0.591953
16	AtpA-WP_154099390.1 F0F1 ATP synthase subunit alpha [Halieaceae bacterium]	SC6753	AtpA		0.591953
16	AtpA-WP_133869284.1 F0F1 ATP synthase subunit alpha [Ilumatobacter fluminis]	SC6753	AtpA		0.575168
16	AtpA-WP_114301943.1 F0F1 ATP synthase subunit alpha [Winogradskyella sp. KYW1333]	SC6753	AtpA		0.578448
16	AtpA-WP_072914088.1 F0F1 ATP synthase subunit alpha [Desulfotomaculum aeronauticum]	SC6753	AtpA		0.607313
16	AtpA-WP_053970731.1 F0F1 ATP synthase subunit alpha [Mangrovimonas sp. ST2L15]	SC6753	AtpA		0.578448
16	AtpA-WP_047948325.1 ATP synthase [Pseudomonas aeruginosa]	SC6753	AtpA		0.729649
16	AtpA-WP_027885195.1 F0F1 ATP synthase subunit alpha [Mesonia mobilis]	SC6753	AtpA		0.578448
16	AtpA-WP_008106096.1 F0F1 ATP synthase subunit alpha [Methylophilales bacterium HTCC2181]	SC6753	AtpA		0.593107
15	AtpA-WP_154011822.1 F0F1 ATP synthase subunit alpha [Rhodobacteraceae bacterium]	SC6753	AtpA		0.557124
15	AtpA-WP_109565705.1 F0F1 ATP synthase subunit alpha [Jannaschia seohaensis]	SC6753	AtpA		0.558214
15	AtpA-WP_084052836.1 F0F1 ATP synthase subunit alpha [Desulfonispora thiosulfatigenes]	SC6753	AtpA		0.565967
15	AtpA-WP_072316885.1 F0F1 ATP synthase subunit alpha [Sinomicrobium oceani]	SC6753	AtpA		0.543328
14	AtpA-WP_155421208.1 F0F1 ATP synthase subunit alpha [Halieaceae bacterium]	SC6753	AtpA		0.517959
14	AtpA-WP_155173469.1 F0F1 ATP synthase subunit alpha, partial [Fulvivirga kasyanovii]	SC6753	AtpA		0.514953
14	AtpA-WP_153896669.1 F0F1 ATP synthase subunit alpha [K189A clade bacterium]	SC6753	AtpA		0.517959
14	AtpA-WP_110027803.1 F0F1 ATP synthase subunit alpha [Mangrovibacter plantisponsor]	SC6753	AtpA		0.518968
14	AtpA-WP_109359243.1 F0F1 ATP synthase subunit alpha [Brumimicrobium sp. C305]	SC6753	AtpA		0.508074
14	AtpA-WP_101894462.1 F0F1 ATP synthase subunit alpha [Ketobacter alkanivorans]	SC6753	AtpA		0.517959
14	AtpA-WP_090158445.1 F0F1 ATP synthase subunit alpha [Loktanella sp. DSM 29012]	SC6753	AtpA		0.521
14	AtpA-WP_062774046.1 MULTISPECIES: F0F1 ATP synthase subunit alpha [Streptomyces]	SC6753	AtpA		0.503272
14	AtpA-WP_055680956.1 F0F1 ATP synthase subunit alpha [Jannaschia rubra]	SC6753	AtpA		0.521
14	AtpA-WP_046329192.1 F0F1 ATP synthase subunit alpha [Sneathia amnii]	SC6753	AtpA		0.531399
14	AtpA-WP_013069581.1 F0F1 ATP synthase subunit alpha [Zunongwangia profunda]	SC6753	AtpA		0.506142
14	AtpA-WP_010548290.1 F0F1 ATP synthase subunit alpha [gamma proteobacterium HIMB30]	SC6753	AtpA		0.517959
14	AtpA-WP_006508200.1 F0F1 ATP synthase subunit alpha [Xenococcus sp. PCC 7305]	SC6753	AtpA		0.529286
13	AtpA-WP_160816220.1 F0F1 ATP synthase subunit alpha [Flavobacteriaceae bacterium Ap0902]	SC6753	AtpA		0.468209
13	AtpA-WP_090110634.1 F0F1 ATP synthase subunit alpha [Limimaricola pyoseonensis]	SC6753	AtpA		0.482841
13	AtpA-WP_089747837.1 MULTISPECIES: F0F1 ATP synthase subunit alpha [unclassified Candidatus Frackibacter]	SC6753	AtpA		0.484734
13	AtpA-WP_085115037.1 F0F1 ATP synthase subunit alpha [Candidatus Pelagibacter sp. HIMB1321]	SC6753	AtpA		0.484734
13	AtpA-WP_072860075.1 F0F1 ATP synthase subunit alpha [Arenibacter palladensis]	SC6753	AtpA		0.471783
13	AtpA-WP_030169453.1 F0F1 ATP synthase subunit alpha [Spirillospora albida]	SC6753	AtpA		0.454438
13	AtpA-WP_022830202.1 F0F1 ATP synthase subunit alpha [Mucilaginibacter oryzae]	SC6753	AtpA		0.471783
13	AtpA-WP_007096046.1 F0F1 ATP synthase subunit alpha [Kordia algicida]	SC6753	AtpA		0.470884
12	AtpA-WP_159585455.1 F0F1 ATP synthase subunit alpha [Marinoscillum sp. 108]	SC6753	AtpA		0.434663
12	AtpA-WP_155187125.1 F0F1 ATP synthase subunit alpha [Fulvivirga lutimaris]	SC6753	AtpA		0.435492
12	AtpA-WP_151169175.1 F0F1 ATP synthase subunit alpha [Salibacter halophilus]	SC6753	AtpA		0.435492
12	AtpA-WP_133642779.1 F0F1 ATP synthase subunit alpha [Zeaxanthinibacter enoshimensis]	SC6753	AtpA		0.433836
12	AtpA-WP_132795178.1 F0F1 ATP synthase subunit alpha [Tenacibaculum skagerrakense]	SC6753	AtpA		0.433836
12	AtpA-WP_132465464.1 F0F1 ATP synthase subunit alpha [Rhodovulum marinum]	SC6753	AtpA		0.445699
12	AtpA-WP_123215450.1 F0F1 ATP synthase subunit alpha [Sinomicrobium pectinilyticum]	SC6753	AtpA		0.434663
12	AtpA-WP_013043849.1 F0F1 ATP synthase subunit alpha [Coraliomargarita akajimensis]	SC6753	AtpA		0.443965
12	AtpA-WP_011359305.1 F0F1 ATP synthase subunit alpha [Synechococcus sp. CC9902]	SC6753	AtpA		0.450984
12	AtpA-WP_002988862.1 F0F1 ATP synthase subunit alpha [Myroides odoratus]	SC6753	AtpA		0.435492
11	AtpA-WP_163285937.1 F0F1 ATP synthase subunit alpha [Cryomorpha ignava]	SC6753	AtpA		0.399201
11	AtpA-WP_155595257.1 F0F1 ATP synthase subunit alpha [Zobellia laminariae]	SC6753	AtpA		0.397683
11	AtpA-WP_116777163.1 F0F1 ATP synthase subunit alpha [Sphingobacterium sp. 2c-3]	SC6753	AtpA		0.399201
11	AtpA-WP_102248234.1 F0F1 ATP synthase subunit alpha [Azoarcus sp. SY39]	SC6753	AtpA		0.408557
11	AtpA-WP_045371637.1 F0F1 ATP synthase subunit alpha [Jejuia pallidilutea]	SC6753	AtpA		0.399201
11	AtpA-WP_028870624.1 F0F1 ATP synthase subunit alpha [Psychroserpens burtonensis]	SC6753	AtpA		0.397683
11	AtpA-WP_027394414.1 MULTISPECIES: F0F1 ATP synthase subunit alpha [Aquimarina]	SC6753	AtpA		0.398441
11	AtpA-WP_026968904.1 F0F1 ATP synthase subunit alpha [Algoriphagus terrigena]	SC6753	AtpA		0.398441
11	AtpA-WP_024544909.1 MULTISPECIES: F0F1 ATP synthase subunit alpha [unclassified Synechococcus]	SC6753	AtpA		0.414221
11	AtpA-WP_022606136.1 F0F1 ATP synthase subunit alpha [Rubidibacter lacunae]	SC6753	AtpA		0.412587
11	AtpA-WP_018918435.1 F0F1 ATP synthase subunit alpha [Halomonas zhanjiangensis]	SC6753	AtpA		0.406968
11	AtpA-WP_014032718.1 F0F1 ATP synthase subunit alpha [Muricauda ruestringensis]	SC6753	AtpA		0.397683
11	AtpA-WP_006849812.1 MULTISPECIES: F0F1 ATP synthase subunit alpha [unclassified Synechococcus]	SC6753	AtpA		0.413402
10	AtpA-WP_151892767.1 F0F1 ATP synthase subunit alpha [Ulvibacter sp. KK4]	SC6753	AtpA		0.36153
10	AtpA-WP_145197181.1 F0F1 ATP synthase subunit alpha [Planctomycetes bacterium Poly30]	SC6753	AtpA		0.363604
10	AtpA-WP_144067215.1 F0F1 ATP synthase subunit alpha [Ferrovibrio sp. K5]	SC6753	AtpA		0.37434
10	AtpA-WP_138504953.1 F0F1 ATP synthase subunit alpha [Spirosoma lacussanchae]	SC6753	AtpA		0.36291
10	AtpA-WP_129306544.1 F0F1 ATP synthase subunit alpha [Streptomyces sp. L2]	SC6753	AtpA		0.358802
10	AtpA-WP_121530268.1 F0F1 ATP synthase subunit alpha [Rhodobacter sp. BO-81]	SC6753	AtpA		0.373605
10	AtpA-WP_117358454.1 F0F1 ATP synthase subunit alpha [Actinomadura sp. NEAU-G17]	SC6753	AtpA		0.349568
10	AtpA-WP_112551628.1 F0F1 ATP synthase subunit alpha [Rhizobiales bacterium]	SC6753	AtpA		0.373605
10	AtpA-WP_105215627.1 F0F1 ATP synthase subunit alpha [Aureitalea sp. RR4-38]	SC6753	AtpA		0.362219
10	AtpA-WP_068489493.1 F0F1 ATP synthase subunit alpha [Magnetospirillum marisnigri]	SC6753	AtpA		0.373605
10	AtpA-WP_035489808.1 F0F1 ATP synthase subunit alpha [Gammaproteobacteria bacterium MOLA455]	SC6753	AtpA		0.369971
10	AtpA-WP_034878944.1 F0F1 ATP synthase subunit alpha [Endozoicomonas montiporae]	SC6753	AtpA		0.370692
10	AtpA-WP_031426798.1 F0F1 ATP synthase subunit alpha [Flavimarina sp. Hel_I_48]	SC6753	AtpA		0.36291
10	AtpA-WP_027138147.1 F0F1 ATP synthase subunit alpha [Gaetbulibacter saemankumensis]	SC6753	AtpA		0.36153
10	AtpA-WP_011824391.1 F0F1 ATP synthase subunit alpha [Prochlorococcus marinus]	SC6753	AtpA		0.377311
10	AtpA-WP_009634179.1 F0F1 ATP synthase subunit alpha [Synechocystis sp. PCC 7509]	SC6753	AtpA		0.37582
10	AtpA-WP_009023862.1 F0F1 ATP synthase subunit alpha [gamma proteobacterium NOR5-3]	SC6753	AtpA		0.369971
10	AtpA-WP_007101640.1 F0F1 ATP synthase subunit alpha [Synechococcus sp. RS9917]	SC6753	AtpA		0.37582
9	AtpA-WP_155785961.1 F0F1 ATP synthase subunit alpha [Halieaceae bacterium]	SC6753	AtpA		0.332974
9	AtpA-WP_152362807.1 F0F1 ATP synthase subunit alpha [Microlunatus speluncae]	SC6753	AtpA		0.314611
9	AtpA-WP_137857114.1 MULTISPECIES: F0F1 ATP synthase subunit alpha [unclassified Rhizobiales (miscellaneous)]	SC6753	AtpA		0.336244
9	AtpA-WP_135539858.1 F0F1 ATP synthase subunit alpha [Flavobacteriaceae bacterium]	SC6753	AtpA		0.325377
9	AtpA-WP_134248103.1 F0F1 ATP synthase subunit alpha [Gramella jeungdoensis]	SC6753	AtpA		0.325997
9	AtpA-WP_129463689.1 F0F1 ATP synthase subunit alpha [Flavobacterium sp. ICH-30]	SC6753	AtpA		0.325997
9	AtpA-WP_119027574.1 F0F1 ATP synthase subunit alpha [Flavobacteriaceae bacterium MAR_2010_72]	SC6753	AtpA		0.325377
9	AtpA-WP_113912045.1 F0F1 ATP synthase subunit alpha [Roseovarius sp. YLY04]	SC6753	AtpA		0.334274
9	AtpA-WP_092539845.1 F0F1 ATP synthase subunit alpha [Zunongwangia mangrovi]	SC6753	AtpA		0.325377
9	AtpA-WP_092101204.1 F0F1 ATP synthase subunit alpha [Pontibacter chinhatensis]	SC6753	AtpA		0.325377
9	AtpA-WP_091543531.1 F0F1 ATP synthase subunit alpha [Thermoflexibacter ruber]	SC6753	AtpA		0.32476
9	AtpA-WP_090250146.1 F0F1 ATP synthase subunit alpha [Lishizhenia tianjinensis]	SC6753	AtpA		0.326619
9	AtpA-WP_087107042.1 F0F1 ATP synthase subunit alpha [Halomonas sp. JB380]	SC6753	AtpA		0.332974
9	AtpA-WP_072563803.1 F0F1 ATP synthase subunit alpha [Granulibacter bethesdensis]	SC6753	AtpA		0.334928
9	AtpA-WP_070237212.1 F0F1 ATP synthase subunit alpha [Lutibacter sp. LPB0138]	SC6753	AtpA		0.325997
9	AtpA-WP_069282032.1 F0F1 ATP synthase subunit alpha, partial [Pelagibacteraceae bacterium ETNP-OMZ-SAG-D9]	SC6753	AtpA		0.352157
9	AtpA-WP_054715103.1 F0F1 ATP synthase subunit alpha [Marinifilum fragile]	SC6753	AtpA		0.321104
9	AtpA-WP_043692689.1 F0F1 ATP synthase subunit alpha [Synechococcus sp. KORDI-49]	SC6753	AtpA		0.340255
9	AtpA-WP_037336563.1 F0F1 ATP synthase subunit alpha [Salinisphaera hydrothermalis]	SC6753	AtpA		0.333623
9	AtpA-WP_017294091.1 F0F1 ATP synthase subunit alpha [Geminocystis herdmanii]	SC6753	AtpA		0.341614
9	AtpA-WP_015753294.1 F0F1 ATP synthase subunit alpha [Robiginitalea biformata]	SC6753	AtpA		0.325377
9	AtpA-WP_015218630.1 F0F1 ATP synthase subunit alpha [Cyanobacterium aponinum]	SC6753	AtpA		0.340255
9	AtpA-WP_011791278.1 MULTISPECIES: F0F1 ATP synthase subunit alpha [Shewanella]	SC6753	AtpA		0.333623
9	AtpA-WP_008293392.1 F0F1 ATP synthase subunit alpha [Congregibacter litoralis]	SC6753	AtpA		0.332974
9	AtpA-WP_008034667.1 F0F1 ATP synthase subunit alpha [Rhodobacterales bacterium HTCC2255]	SC6753	AtpA		0.334928
9	AtpA-WP_006474998.1 MULTISPECIES: F0F1 ATP synthase subunit alpha [sulfur-oxidizing symbionts]	SC6753	AtpA		0.333623
8	AtpA-WP_155307556.1 F0F1 ATP synthase subunit alpha [Desulfosarcina widdelii]	SC6753	AtpA		0.301251
8	AtpA-WP_148910226.1 F0F1 ATP synthase subunit alpha [Sphingobacterium composti Yoo et al. 2007 non Ten et al. 2007]	SC6753	AtpA		0.290328
8	AtpA-WP_136636722.1 F0F1 ATP synthase subunit alpha [Pseudooceanicola sp. XY-99]	SC6753	AtpA		0.297133
8	AtpA-WP_135445229.1 F0F1 ATP synthase subunit alpha [Haliea sp. SAOS-164]	SC6753	AtpA		0.295976
8	AtpA-WP_135075780.1 F0F1 ATP synthase subunit alpha [Terasakiella sp. SH-1]	SC6753	AtpA		0.298298
8	AtpA-WP_133797037.1 F0F1 ATP synthase subunit alpha [Prosthecobacter fusiformis]	SC6753	AtpA		0.298884
8	AtpA-WP_124747786.1 F0F1 ATP synthase subunit alpha [Glaciecola sp. THG-3.7]	SC6753	AtpA		0.290328
8	AtpA-WP_116881092.1 F0F1 ATP synthase subunit alpha [Brumimicrobium aurantiacum]	SC6753	AtpA		0.290328
8	AtpA-WP_116301066.1 F0F1 ATP synthase subunit alpha [Alkalilimnicola ehrlichii]	SC6753	AtpA		0.296553
8	AtpA-WP_114696441.1 F0F1 ATP synthase subunit alpha [Motiliproteus coralliicola]	SC6753	AtpA		0.295976
8	AtpA-WP_068999774.1 F0F1 ATP synthase subunit alpha [Terasakiispira papahanaumokuakeensis]	SC6753	AtpA		0.295976
8	AtpA-WP_062056827.1 F0F1 ATP synthase subunit alpha [Sediminicola sp. YIK13]	SC6753	AtpA		0.289224
8	AtpA-WP_038132859.1 F0F1 ATP synthase subunit alpha [Verrucomicrobia bacterium SCGC AAA168-F10]	SC6753	AtpA		0.284359
8	AtpA-WP_019670928.1 F0F1 ATP synthase subunit alpha [Eudoraea adriatica]	SC6753	AtpA		0.289224
8	AtpA-WP_018970038.1 F0F1 ATP synthase subunit alpha [Rubritalea marina]	SC6753	AtpA		0.298298
8	AtpA-WP_013685925.1 F0F1 ATP synthase subunit alpha [Fluviicola taffensis]	SC6753	AtpA		0.290328
8	AtpA-WP_011377539.1 F0F1 ATP synthase subunit alpha [Synechococcus elongatus]	SC6753	AtpA		0.301251
8	AtpA-WP_010181610.1 F0F1 ATP synthase subunit alpha [Glaciecola sp. HTCC2999]	SC6753	AtpA		0.296553
8	AtpA-WP_009790495.1 F0F1 ATP synthase subunit alpha [Synechococcus sp. BL107]	SC6753	AtpA		0.300656
8	AtpA-WP_009781965.1 F0F1 ATP synthase subunit alpha [Leeuwenhoekiella blandensis]	SC6753	AtpA		0.289224
8	AtpA-WP_009032915.1 F0F1 ATP synthase subunit alpha [Indibacter alkaliphilus]	SC6753	AtpA		0.289224
8	AtpA-WP_007230436.1 F0F1 ATP synthase subunit alpha [marine gamma proteobacterium HTCC2148]	SC6753	AtpA		0.295976
7	AtpA-WP_161433787.1 F0F1 ATP synthase subunit alpha [Flavobacteriaceae bacterium R33]	SC6753	AtpA		0.253553
7	AtpA-WP_155160878.1 F0F1 ATP synthase subunit alpha [Sansalvadorimonas verongulae]	SC6753	AtpA		0.258979
7	AtpA-WP_154084788.1 F0F1 ATP synthase subunit alpha [Actinobacteria bacterium]	SC6753	AtpA		0.246967
7	AtpA-WP_144668886.1 F0F1 ATP synthase subunit alpha [Dokdonia sp. Hel1_53]	SC6753	AtpA		0.253553
7	AtpA-WP_138656844.1 F0F1 ATP synthase subunit alpha [Maribacter sp. RZ26]	SC6753	AtpA		0.253071
7	AtpA-WP_133757020.1 F0F1 ATP synthase subunit alpha [Gelidibacter sediminis]	SC6753	AtpA		0.253071
7	AtpA-WP_133210493.1 F0F1 ATP synthase subunit alpha [Halieaceae bacterium GH4-78]	SC6753	AtpA		0.258979
7	AtpA-WP_121443136.1 F0F1 ATP synthase subunit alpha [Alkalispirillum mobile]	SC6753	AtpA		0.259484
7	AtpA-WP_112321216.1 F0F1 ATP synthase subunit alpha [Oceanibium sediminis]	SC6753	AtpA		0.261011
7	AtpA-WP_106880233.1 F0F1 ATP synthase subunit alpha [filamentous cyanobacterium CCP5]	SC6753	AtpA		0.264118
7	AtpA-WP_102995139.1 F0F1 ATP synthase subunit alpha [Tamlana sp. UJ94]	SC6753	AtpA		0.253071
7	AtpA-WP_100994028.1 F0F1 ATP synthase subunit alpha [Spirosoma pollinicola]	SC6753	AtpA		0.254037
7	AtpA-WP_076375501.1 F0F1 ATP synthase subunit alpha [Filimonas lacunae]	SC6753	AtpA		0.253553
7	AtpA-WP_072777588.1 F0F1 ATP synthase subunit alpha [Marivita hallyeonensis]	SC6753	AtpA		0.259991
7	AtpA-WP_068311421.1 F0F1 ATP synthase subunit alpha [Pseudovibrio hongkongensis]	SC6753	AtpA		0.261523
7	AtpA-WP_048167998.1 MULTISPECIES: ATP synthase subunit A [Methanosarcina]	SC6753	AtpA		0.230303
7	AtpA-WP_035248901.1 F0F1 ATP synthase subunit alpha [Actibacterium atlanticum]	SC6753	AtpA		0.259991
7	AtpA-WP_021777420.1 F0F1 ATP synthase subunit alpha [Candidatus Micropelagos thuwalensis]	SC6753	AtpA		0.261011
7	AtpA-WP_019499097.1 F0F1 ATP synthase subunit alpha [Pseudanabaena sp. PCC 6802]	SC6753	AtpA		0.263595
7	AtpA-WP_018626789.1 F0F1 ATP synthase subunit alpha [Niabella aurantiaca]	SC6753	AtpA		0.253553
7	AtpA-WP_015165524.1 F0F1 ATP synthase subunit alpha [Pseudanabaena sp. PCC 7367]	SC6753	AtpA		0.263595
7	AtpA-WP_014405987.1 ATP synthase subunit A [Methanocella conradii]	SC6753	AtpA		0.229906
7	AtpA-WP_014223039.1 F0F1 ATP synthase subunit alpha [Niastella koreensis]	SC6753	AtpA		0.253071
7	AtpA-WP_012966765.1 ATP synthase subunit A [Ferroglobus placidus]	SC6753	AtpA		0.232313
7	AtpA-WP_012035394.1 ATP synthase subunit A [Methanocella arvoryzae]	SC6753	AtpA		0.229906
7	AtpA-WP_009581792.1 F0F1 ATP synthase subunit alpha [Fulvivirga imtechensis]	SC6753	AtpA		0.253071
7	AtpA-WP_008236309.1 F0F1 ATP synthase subunit alpha [Imtechella halotolerans]	SC6753	AtpA		0.254037
7	AtpA-WP_002275914.1 F0F1 ATP synthase subunit alpha [Streptococcus mutans]	SC6753	AtpA		0.265699
6	AtpA-WP_153758707.1 F0F1 ATP synthase subunit alpha [Iamiaceae bacterium SCSIO 58843]	SC6753	AtpA		0.209356
6	AtpA-WP_148618135.1 F0F1 ATP synthase subunit alpha [Gammaproteobacteria bacterium LSUCC0096]	SC6753	AtpA		0.221982
6	AtpA-WP_147861903.1 F0F1 ATP synthase subunit alpha [Mesonia sp. HuA40]	SC6753	AtpA		0.216918
6	AtpA-WP_134821735.1 F0F1 ATP synthase subunit alpha [Gammaproteobacteria bacterium LSUCC0057]	SC6753	AtpA		0.221982
6	AtpA-WP_133582614.1 F0F1 ATP synthase subunit alpha [Sphingobacterium yanglingense]	SC6753	AtpA		0.217746
6	AtpA-WP_131747031.1 F0F1 ATP synthase subunit alpha [Frankia symbiont of Coriaria arborea]	SC6753	AtpA		0.224163
6	AtpA-WP_121645923.1 F0F1 ATP synthase subunit alpha [Notoacmeibacter ruber]	SC6753	AtpA		0.224163
6	AtpA-WP_118193250.1 F0F1 ATP synthase subunit alpha [Pedobacter sp. SM1810]	SC6753	AtpA		0.217746
6	AtpA-WP_116367799.1 F0F1 ATP synthase subunit alpha [Parahaliea mediterranea]	SC6753	AtpA		0.221982
6	AtpA-WP_115899538.1 F0F1 ATP synthase subunit alpha [Tenacibaculum gallaicum]	SC6753	AtpA		0.216918
6	AtpA-WP_114424721.1 F0F1 ATP synthase subunit alpha [Polaribacter sp. WD7]	SC6753	AtpA		0.217331
6	AtpA-WP_110984829.1 F0F1 ATP synthase subunit alpha [Acaryochloris sp. RCC1774]	SC6753	AtpA		0.225938
6	AtpA-WP_109967864.1 ATP synthase subunit A [Methanospirillum lacunae]	SC6753	AtpA		0.196046
6	AtpA-WP_109387498.1 F0F1 ATP synthase subunit alpha [Rhodobacteraceae bacterium WDS4C29]	SC6753	AtpA		0.222849
6	AtpA-WP_107021297.1 F0F1 ATP synthase subunit alpha [Streptomyces sp. A217]	SC6753	AtpA		0.215281
6	AtpA-WP_103907630.1 F0F1 ATP synthase subunit alpha [Sphingobacterium lactis]	SC6753	AtpA		0.217746
6	AtpA-WP_101333104.1 F0F1 ATP synthase subunit alpha [Brumimicrobium salinarum]	SC6753	AtpA		0.217746
6	AtpA-WP_095684381.1 F0F1 ATP synthase subunit alpha [Candidatus Planktophila versatilis]	SC6753	AtpA		0.208972
6	AtpA-WP_092568800.1 F0F1 ATP synthase subunit alpha [Aidingimonas halophila]	SC6753	AtpA		0.221982
6	AtpA-WP_092366592.1 F0F1 ATP synthase subunit alpha [Cribrihabitans marinus]	SC6753	AtpA		0.222849
6	AtpA-WP_087523793.1 F0F1 ATP synthase subunit alpha [Gilvibacter sp. SZ-19]	SC6753	AtpA		0.216918
6	AtpA-WP_083075114.1 F0F1 ATP synthase subunit alpha [Thioclava electrotropha]	SC6753	AtpA		0.224163
6	AtpA-WP_078121827.1 F0F1 ATP synthase subunit alpha [Chromatiaceae bacterium 2141T.STBD.0c.01a]	SC6753	AtpA		0.222415
6	AtpA-WP_076387402.1 F0F1 ATP synthase subunit alpha [Chryseobacterium chaponense]	SC6753	AtpA		0.217331
6	AtpA-WP_076367523.1 F0F1 ATP synthase subunit alpha [Rhodobacter vinaykumarii]	SC6753	AtpA		0.224163
6	AtpA-WP_075994168.1 MULTISPECIES: F0F1 ATP synthase subunit alpha [Sphingobacterium]	SC6753	AtpA		0.217746
6	AtpA-WP_071453848.1 F0F1 ATP synthase subunit alpha [Gloeomargarita lithophora]	SC6753	AtpA		0.226837
6	AtpA-WP_068304073.1 F0F1 ATP synthase subunit alpha [Kordiimonas lacus]	SC6753	AtpA		0.223723
6	AtpA-WP_068217185.1 F0F1 ATP synthase subunit alpha [Roseivirga spongicola]	SC6753	AtpA		0.217746
6	AtpA-WP_067157075.1 F0F1 ATP synthase subunit alpha [Microbulbifer thermotolerans]	SC6753	AtpA		0.221982
6	AtpA-WP_046489104.1 F0F1 ATP synthase subunit alpha [Candidatus Methylopumilus planktonicus]	SC6753	AtpA		0.222415
6	AtpA-WP_044217764.1 F0F1 ATP synthase subunit alpha [Phaeodactylibacter xiamenensis]	SC6753	AtpA		0.213668
6	AtpA-WP_043108962.1 F0F1 ATP synthase subunit alpha [endosymbiont of unidentified scaly snail isolate Monju]	SC6753	AtpA		0.222415
6	AtpA-WP_026717722.1 F0F1 ATP synthase subunit alpha [Flavobacterium gelidilacus]	SC6753	AtpA		0.217746
6	AtpA-WP_025743735.1 F0F1 ATP synthase subunit alpha [Aquimarina pacifica]	SC6753	AtpA		0.216918
6	AtpA-WP_020593013.1 F0F1 ATP synthase subunit alpha [Kiloniella laminariae]	SC6753	AtpA		0.223723
6	AtpA-WP_012941027.1 ATP synthase subunit A [Archaeoglobus profundus]	SC6753	AtpA		0.196722
6	AtpA-WP_008930077.1 F0F1 ATP synthase subunit alpha [Alcanivorax hongdengensis]	SC6753	AtpA		0.221982
6	AtpA-WP_008280722.1 MULTISPECIES: F0F1 ATP synthase subunit alpha [Roseovarius]	SC6753	AtpA		0.222849
6	AtpA-WP_007234165.1 F0F1 ATP synthase subunit alpha [marine gamma proteobacterium HTCC2080]	SC6753	AtpA		0.221982
5	AtpA-WP_164361929.1 F0F1 ATP synthase subunit alpha [Verrucomicrobiales bacterium T37]	SC6753	AtpA		0.186071
5	AtpA-WP_162385582.1 F0F1 ATP synthase subunit alpha [Spirosoma sp. I-24]	SC6753	AtpA		0.181455
5	AtpA-WP_155534322.1 F0F1 ATP synthase subunit alpha [Halieaceae bacterium]	SC6753	AtpA		0.184985
5	AtpA-WP_153700497.1 F0F1 ATP synthase subunit alpha [Halieaceae bacterium]	SC6753	AtpA		0.184985
5	AtpA-WP_150315406.1 F0F1 ATP synthase subunit alpha [Salegentibacter sp. R32]	SC6753	AtpA		0.180765
5	AtpA-WP_138535399.1 F0F1 ATP synthase subunit alpha [Polaribacter sp. DBTF-3]	SC6753	AtpA		0.181109
5	AtpA-WP_134772500.1 F0F1 ATP synthase subunit alpha [Ornithinimicrobium flavum]	SC6753	AtpA		0.173192
5	AtpA-WP_133517821.1 ATP synthase subunit A [Methanimicrococcus blatticola]	SC6753	AtpA		0.163653
5	AtpA-WP_126161631.1 F0F1 ATP synthase subunit alpha [Arenibacter sp. GUO666]	SC6753	AtpA		0.181109
5	AtpA-WP_125466477.1 F0F1 ATP synthase subunit alpha [Mangrovimonas sp. HN-E26]	SC6753	AtpA		0.180765
5	AtpA-WP_123846556.1 F0F1 ATP synthase subunit alpha [Chitinophaga sp. ZY74]	SC6753	AtpA		0.181109
5	AtpA-WP_121467564.1 F0F1 ATP synthase subunit alpha [Alteromonadaceae bacterium 2052S.S.stab0a.01]	SC6753	AtpA		0.185346
5	AtpA-WP_121236562.1 F0F1 ATP synthase subunit alpha [Hymenobacter sp. YR204]	SC6753	AtpA		0.180422
5	AtpA-WP_121211118.1 F0F1 ATP synthase subunit alpha [Maricaulis maris]	SC6753	AtpA		0.186436
5	AtpA-WP_119607247.1 F0F1 ATP synthase subunit alpha [Muricauda lutimaris]	SC6753	AtpA		0.180765
5	AtpA-WP_109678281.1 F0F1 ATP synthase subunit alpha [Spiribacter sp. E85]	SC6753	AtpA		0.185346
5	AtpA-WP_109648390.1 F0F1 ATP synthase subunit alpha [Maribacter polysiphoniae]	SC6753	AtpA		0.180765
5	AtpA-WP_108869508.1 F0F1 ATP synthase subunit alpha [Aquimarina sp. Aq135]	SC6753	AtpA		0.180765
5	AtpA-WP_107752836.1 F0F1 ATP synthase subunit alpha [Carboxydocella thermautotrophica]	SC6753	AtpA		0.190165
5	AtpA-WP_107720352.1 F0F1 ATP synthase subunit alpha [Celeribacter baekdonensis]	SC6753	AtpA		0.186071
5	AtpA-WP_107011648.1 F0F1 ATP synthase subunit alpha [Gramella sp. SH35]	SC6753	AtpA		0.180765
5	AtpA-WP_106502333.1 F0F1 ATP synthase subunit alpha [Cyanobium usitatum]	SC6753	AtpA		0.188282
5	AtpA-WP_106347568.1 F0F1 ATP synthase subunit alpha [Antricoccus suffuscus]	SC6753	AtpA		0.174463
5	AtpA-WP_104545487.1 F0F1 ATP synthase subunit alpha [Chroococcidiopsis sp. TS-821]	SC6753	AtpA		0.188282
5	AtpA-WP_104514165.1 F0F1 ATP synthase subunit alpha [Nonlabens xylanidelens]	SC6753	AtpA		0.181455
5	AtpA-WP_102950183.1 F0F1 ATP synthase subunit alpha [Neisseriaceae bacterium DSM 100970]	SC6753	AtpA		0.185708
5	AtpA-WP_094227827.1 ATP synthase subunit A [Methanolobus psychrotolerans]	SC6753	AtpA		0.164502
5	AtpA-WP_092667156.1 F0F1 ATP synthase subunit alpha [Agrococcus carbonis]	SC6753	AtpA		0.174784
5	AtpA-WP_091852072.1 F0F1 ATP synthase subunit alpha [Candidatus Aquiluna sp. UB-MaderosW2red]	SC6753	AtpA		0.174463
5	AtpA-WP_090991884.1 F0F1 ATP synthase subunit alpha [Pedobacter insulae]	SC6753	AtpA		0.181802
5	AtpA-WP_085472016.1 F0F1 ATP synthase subunit alpha [Sphingobacterium psychroaquaticum]	SC6753	AtpA		0.181455
5	AtpA-WP_084059030.1 F0F1 ATP synthase subunit alpha [Desulfacinum hydrothermale]	SC6753	AtpA		0.188282
5	AtpA-WP_074457421.1 F0F1 ATP synthase subunit alpha [Candidatus Synechococcus spongiarum]	SC6753	AtpA		0.188282
5	AtpA-WP_072900253.1 F0F1 ATP synthase subunit alpha [Cognatiyoonia sediminum]	SC6753	AtpA		0.186071
5	AtpA-WP_068403873.1 F0F1 ATP synthase subunit alpha [Pedobacter cryoconitis]	SC6753	AtpA		0.181455
5	AtpA-WP_067968429.1 F0F1 ATP synthase subunit alpha [Nocardiopsis trehalosi]	SC6753	AtpA		0.174144
5	AtpA-WP_067539452.1 F0F1 ATP synthase subunit alpha [Altererythrobacter sp. MH-B5]	SC6753	AtpA		0.186802
5	AtpA-WP_062550556.1 F0F1 ATP synthase subunit alpha [Pedobacter sp. PACM 27299]	SC6753	AtpA		0.181455
5	AtpA-WP_061542090.1 F0F1 ATP synthase subunit alpha [Collimonas fungivorans]	SC6753	AtpA		0.185346
5	AtpA-WP_057953090.1 F0F1 ATP synthase subunit alpha [Salinivirga cyanobacteriivorans]	SC6753	AtpA		0.180765
5	AtpA-WP_048165731.1 ATP synthase subunit A [Palaeococcus pacificus]	SC6753	AtpA		0.162534
5	AtpA-WP_046746069.1 F0F1 ATP synthase subunit alpha [Kordia zhangzhouensis]	SC6753	AtpA		0.181109
5	AtpA-WP_043920854.1 hypothetical protein [Jannaschia aquimarina]	SC6753	AtpA		0.221637
5	AtpA-WP_042269147.1 F0F1 ATP synthase subunit alpha [Nonlabens ulvanivorans]	SC6753	AtpA		0.181455
5	AtpA-WP_040279643.1 F0F1 ATP synthase subunit alpha [Psychroserpens damuponensis]	SC6753	AtpA		0.180765
5	AtpA-WP_038557549.1 F0F1 ATP synthase subunit alpha [Draconibacterium orientale]	SC6753	AtpA		0.181109
5	AtpA-WP_035516458.1 F0F1 ATP synthase subunit alpha [Pseudohaliea rubra]	SC6753	AtpA		0.184985
5	AtpA-WP_030157673.1 MULTISPECIES: F0F1 ATP synthase subunit alpha [unclassified Glycomyces]	SC6753	AtpA		0.174784
5	AtpA-WP_028880308.1 F0F1 ATP synthase subunit alpha [Terasakiella pusilla]	SC6753	AtpA		0.186436
5	AtpA-WP_026905008.1 F0F1 ATP synthase subunit alpha [Pedobacter glucosidilyticus]	SC6753	AtpA		0.181455
5	AtpA-WP_026822422.1 F0F1 ATP synthase subunit alpha [Arsenophonus nasoniae]	SC6753	AtpA		0.185346
5	AtpA-WP_026754317.1 F0F1 ATP synthase subunit alpha [Sediminibacter sp. Hel_I_10]	SC6753	AtpA		0.180765
5	AtpA-WP_026415867.1 F0F1 ATP synthase subunit alpha [Actinomadura oligospora]	SC6753	AtpA		0.174784
5	AtpA-WP_023052810.1 MULTISPECIES: F0F1 ATP synthase subunit alpha [unclassified Megasphaera]	SC6753	AtpA		0.186071
5	AtpA-WP_020040993.1 F0F1 ATP synthase subunit alpha [Salipiger mucosus]	SC6753	AtpA		0.186071
5	AtpA-WP_016478795.1 F0F1 ATP synthase subunit alpha [Capnocytophaga sp. oral taxon 336]	SC6753	AtpA		0.180765
5	AtpA-WP_015591742.1 ATP synthase subunit A [Archaeoglobus sulfaticallidus]	SC6753	AtpA		0.165361
5	AtpA-WP_015324249.1 ATP synthase subunit A [Methanomethylovorans hollandica]	SC6753	AtpA		0.164502
5	AtpA-WP_012161508.1 F0F1 ATP synthase subunit alpha [Acaryochloris marina]	SC6753	AtpA		0.188282
5	AtpA-WP_011414676.1 F0F1 ATP synthase subunit alpha [Erythrobacter litoralis]	SC6753	AtpA		0.186802
5	AtpA-WP_009958350.1 F0F1 ATP synthase subunit alpha [Verrucomicrobium spinosum]	SC6753	AtpA		0.186436
5	AtpA-WP_008611561.1 F0F1 ATP synthase subunit alpha [Joostella marina]	SC6753	AtpA		0.180765
5	AtpA-WP_008309367.1 F0F1 ATP synthase subunit alpha [Leptolyngbya sp. PCC 6406]	SC6753	AtpA		0.188282
5	AtpA-WP_008236349.1 F0F1 ATP synthase subunit alpha [Roseobacter sp. CCS2]	SC6753	AtpA		0.186071
5	AtpA-WP_006102004.1 F0F1 ATP synthase subunit alpha [Coleofasciculus chthonoplastes]	SC6753	AtpA		0.188282
5	AtpA-WP_004569348.1 F0F1 ATP synthase subunit alpha [Polaribacter irgensii]	SC6753	AtpA		0.181109
5	AtpA-WP_004051684.1 ATP synthase subunit A [Halococcus morrhuae]	SC6753	AtpA		0.162534
4	AtpA-WP_162318142.1 ATP synthase subunit A [Halomicroarcula limicola]	SC6753	AtpA		0.129805
4	AtpA-WP_160082802.1 F0F1 ATP synthase subunit alpha [Rhizobiales bacterium SYSU XM002]	SC6753	AtpA		0.149149
4	AtpA-WP_159807075.1 F0F1 ATP synthase subunit alpha [Litoreibacter sp. K6]	SC6753	AtpA		0.148566
4	AtpA-WP_158797249.1 F0F1 ATP synthase subunit alpha [Pedobacter sp. L105]	SC6753	AtpA		0.145164
4	AtpA-WP_154083333.1 F0F1 ATP synthase subunit alpha [Candidatus Marinamargulisbacteria bacterium SCGC AG-410-N11]	SC6753	AtpA		0.151225
4	AtpA-WP_152286005.1 F0F1 ATP synthase subunit alpha [Flavicella marina]	SC6753	AtpA		0.144612
4	AtpA-WP_150864332.1 F0F1 ATP synthase subunit alpha [Wenzhouxiangella sp. W260]	SC6753	AtpA		0.147988
4	AtpA-WP_150848850.1 F0F1 ATP synthase subunit alpha [Filimonas lacunae]	SC6753	AtpA		0.144888
4	AtpA-WP_150546155.1 F0F1 ATP synthase subunit alpha [Flavobacteriaceae bacterium]	SC6753	AtpA		0.144612
4	AtpA-WP_147120245.1 MULTISPECIES: F0F1 ATP synthase subunit alpha [unclassified Polaribacter]	SC6753	AtpA		0.145164
4	AtpA-WP_144864844.1 F0F1 ATP synthase subunit alpha [Hyella patelloides]	SC6753	AtpA		0.150925
4	AtpA-WP_142784442.1 F0F1 ATP synthase subunit alpha [Changchengzhania lutea]	SC6753	AtpA		0.144888
4	AtpA-WP_140989460.1 F0F1 ATP synthase subunit alpha [Flavobacteriaceae bacterium CWB-1]	SC6753	AtpA		0.144612
4	AtpA-WP_138773558.1 F0F1 ATP synthase subunit alpha [Alcanivorax gelatiniphagus]	SC6753	AtpA		0.147988
4	AtpA-WP_135963047.1 F0F1 ATP synthase subunit alpha [Sphingomonas gei]	SC6753	AtpA		0.149442
4	AtpA-WP_134990012.1 F0F1 ATP synthase subunit alpha, partial [Acinetobacter nosocomialis]	SC6753	AtpA		0.185075
4	AtpA-WP_134198372.1 F0F1 ATP synthase subunit alpha [Meridianimaribacter flavus]	SC6753	AtpA		0.144612
4	AtpA-WP_133734482.1 F0F1 ATP synthase subunit alpha [Halospina denitrificans]	SC6753	AtpA		0.147988
4	AtpA-WP_131446841.1 F0F1 ATP synthase subunit alpha [Flaviaesturariibacter sp. 17J68-12]	SC6753	AtpA		0.144888
4	AtpA-WP_130614373.1 F0F1 ATP synthase subunit alpha [Muricauda sp. 176CP4-71]	SC6753	AtpA		0.144612
4	AtpA-WP_129216571.1 F0F1 ATP synthase subunit alpha [Candidatus Marinimicrobia bacterium]	SC6753	AtpA		0.150031
4	AtpA-WP_128771315.1 F0F1 ATP synthase subunit alpha [Pedobacter tournemirensis]	SC6753	AtpA		0.145164
4	AtpA-WP_126045014.1 F0F1 ATP synthase subunit alpha [Candidatus Aquarickettsia rohweri]	SC6753	AtpA		0.150031
4	AtpA-WP_121917590.1 F0F1 ATP synthase subunit alpha [Dokdonia sp. SH27]	SC6753	AtpA		0.144888
4	AtpA-WP_119342875.1 F0F1 ATP synthase subunit alpha [Fastidiosibacteraceae bacterium SYSU SYW-5]	SC6753	AtpA		0.148277
4	AtpA-WP_119319143.1 F0F1 ATP synthase subunit alpha [Capsulimonas corticalis]	SC6753	AtpA		0.150925
4	AtpA-WP_116975145.1 F0F1 ATP synthase subunit alpha [Chitinophaga sp. GDMCC 1.1288]	SC6753	AtpA		0.144888
4	AtpA-WP_112927431.1 F0F1 ATP synthase subunit alpha [Lysobacter oculi]	SC6753	AtpA		0.147415
4	AtpA-WP_111987340.1 F0F1 ATP synthase subunit alpha [Cellvibrionaceae bacterium AOL6]	SC6753	AtpA		0.148277
4	AtpA-WP_110883470.1 F0F1 ATP synthase subunit alpha [Gammaproteobacteria bacterium 2W06]	SC6753	AtpA		0.138302
4	AtpA-WP_110460816.1 F0F1 ATP synthase subunit alpha [Ruminiclostridium sufflavum]	SC6753	AtpA		0.150626
4	AtpA-WP_110286208.1 F0F1 ATP synthase subunit alpha [Halomonas heilongjiangensis]	SC6753	AtpA		0.150031
4	AtpA-WP_109993234.1 F0F1 ATP synthase subunit alpha [Salinisphaera sp. LB1]	SC6753	AtpA		0.148277
4	AtpA-WP_109351857.1 F0F1 ATP synthase subunit alpha [Algibacter sp. ZY111]	SC6753	AtpA		0.145164
4	AtpA-WP_109301976.1 F0F1 ATP synthase subunit alpha [Aquimarina sp. AU474]	SC6753	AtpA		0.144612
4	AtpA-WP_106456713.1 F0F1 ATP synthase subunit alpha [Aphanothece hegewaldii]	SC6753	AtpA		0.151225
4	AtpA-WP_106167219.1 F0F1 ATP synthase subunit alpha, partial [Chroococcidiopsis cubana]	SC6753	AtpA		0.174864
4	AtpA-WP_106146062.1 F0F1 ATP synthase subunit alpha [filamentous cyanobacterium Phorm 46]	SC6753	AtpA		0.150626
4	AtpA-WP_104153088.1 F0F1 ATP synthase subunit alpha [Pokkaliibacter plantistimulans]	SC6753	AtpA		0.147988
4	AtpA-WP_103790348.1 F0F1 ATP synthase subunit alpha [Solitalea longa]	SC6753	AtpA		0.145164
4	AtpA-WP_103050604.1 F0F1 ATP synthase subunit alpha [Hanstruepera neustonica]	SC6753	AtpA		0.144612
4	AtpA-WP_102106312.1 F0F1 ATP synthase subunit alpha [Halioglobus japonicus]	SC6753	AtpA		0.147988
4	AtpA-WP_099701791.1 F0F1 ATP synthase subunit alpha [Chroococcales cyanobacterium IPPAS B-1203]	SC6753	AtpA		0.150626
4	AtpA-WP_096406798.1 F0F1 ATP synthase subunit alpha [Halorhodospira halochloris]	SC6753	AtpA		0.148277
4	AtpA-WP_095652092.1 ATP synthase subunit A [Methanobacterium bryantii]	SC6753	AtpA		0.130473
4	AtpA-WP_094996776.1 F0F1 ATP synthase subunit alpha [Maribacter cobaltidurans]	SC6753	AtpA		0.144338
4	AtpA-WP_094269683.1 F0F1 ATP synthase subunit alpha [Thauera propionica]	SC6753	AtpA		0.148566
4	AtpA-WP_093828919.1 F0F1 ATP synthase subunit alpha [Spirosoma endophyticum]	SC6753	AtpA		0.145164
4	AtpA-WP_093098690.1 F0F1 ATP synthase subunit alpha [Sphingobacterium mizutaii]	SC6753	AtpA		0.145164
4	AtpA-WP_092342815.1 MULTISPECIES: F0F1 ATP synthase subunit alpha [unclassified Bacteria (miscellaneous)]	SC6753	AtpA		0.148566
4	AtpA-WP_086489171.1 F0F1 ATP synthase subunit alpha [Thioflexothrix psekupsii]	SC6753	AtpA		0.148277
4	AtpA-WP_085516139.1 F0F1 ATP synthase subunit alpha [Marivirga sericea]	SC6753	AtpA		0.145164
4	AtpA-WP_078829620.1 F0F1 ATP synthase subunit alpha [Sediminibacterium ginsengisoli]	SC6753	AtpA		0.144888
4	AtpA-WP_075898228.1 F0F1 ATP synthase subunit alpha [Moorea bouillonii]	SC6753	AtpA		0.150626
4	AtpA-WP_075520796.1 F0F1 ATP synthase subunit alpha [Candidatus Pelagibacter ubique]	SC6753	AtpA		0.148566
4	AtpA-WP_071663577.1 F0F1 ATP synthase subunit alpha [Francisella sp. CA97-1460]	SC6753	AtpA		0.148277
4	AtpA-WP_069436440.1 F0F1 ATP synthase subunit alpha [Methyloceanibacter methanicus]	SC6753	AtpA		0.149442
4	AtpA-WP_069300990.1 F0F1 ATP synthase subunit alpha [Neptunicoccus sediminis]	SC6753	AtpA		0.148857
4	AtpA-WP_066006757.1 F0F1 ATP synthase subunit alpha [Mucilaginibacter sp. PPCGB 2223]	SC6753	AtpA		0.145164
4	AtpA-WP_053976478.1 F0F1 ATP synthase subunit alpha [Mangrovimonas sp. ST2L12]	SC6753	AtpA		0.144612
4	AtpA-WP_048529822.1 F0F1 ATP synthase subunit alpha [Marinovum algicola]	SC6753	AtpA		0.148566
4	AtpA-WP_048169981.1 ATP synthase subunit A [Methanosarcina sp. 2.H.A.1B.4]	SC6753	AtpA		0.131602
4	AtpA-WP_048151964.1 ATP synthase subunit A [Methanolacinia paynteri]	SC6753	AtpA		0.130698
4	AtpA-WP_048147147.1 ATP synthase subunit A [Methanolobus psychrophilus]	SC6753	AtpA		0.131602
4	AtpA-WP_045443325.1 F0F1 ATP synthase subunit alpha [Tepidicaulis marinus]	SC6753	AtpA		0.149442
4	AtpA-WP_040493143.1 F0F1 ATP synthase subunit alpha [Ilumatobacter nonamiensis]	SC6753	AtpA		0.143521
4	AtpA-WP_039250285.1 ATP synthase subunit A [Clostridium novyi]	SC6753	AtpA		0.128707
4	AtpA-WP_037357438.1 F0F1 ATP synthase subunit alpha [Schleiferia thermophila]	SC6753	AtpA		0.145164
4	AtpA-WP_036381043.1 F0F1 ATP synthase subunit alpha [Muricauda sp. MAR_2010_75]	SC6753	AtpA		0.144612
4	AtpA-WP_028795709.1 MULTISPECIES: F0F1 ATP synthase subunit alpha [Thalassobaculum]	SC6753	AtpA		0.148857
4	AtpA-WP_028070616.1 F0F1 ATP synthase subunit alpha [Sphingobacterium thalpophilum]	SC6753	AtpA		0.145164
4	AtpA-WP_027384645.1 F0F1 ATP synthase subunit alpha [Chryseobacterium caeni]	SC6753	AtpA		0.144888
4	AtpA-WP_026813581.1 F0F1 ATP synthase subunit alpha [Arenibacter certesii]	SC6753	AtpA		0.144612
4	AtpA-WP_026451783.1 F0F1 ATP synthase subunit alpha [Aequorivita capsosiphonis]	SC6753	AtpA		0.144612
4	AtpA-WP_018717464.1 F0F1 ATP synthase subunit alpha [Arhodomonas aquaeolei]	SC6753	AtpA		0.148277
4	AtpA-WP_015481418.1 F0F1 ATP synthase subunit alpha [Polaribacter sp. MED152]	SC6753	AtpA		0.144888
4	AtpA-WP_014389574.1 F0F1 ATP synthase subunit alpha [Flavobacterium indicum]	SC6753	AtpA		0.145164
4	AtpA-WP_006920166.1 F0F1 ATP synthase subunit alpha [Desulfovibrio magneticus]	SC6753	AtpA		0.151526
3	AtpA-WP_164232173.1 F0F1 ATP synthase subunit alpha [Wenzhouxiangella sp. XN201]	SC6753	AtpA		0.110776
3	AtpA-WP_163963849.1 F0F1 ATP synthase subunit alpha [Puniceicoccales bacterium CK1056]	SC6753	AtpA		0.111425
3	AtpA-WP_155412257.1 F0F1 ATP synthase subunit alpha [Rhodospirillaceae bacterium]	SC6753	AtpA		0.111862
3	AtpA-WP_155209236.1 F0F1 ATP synthase subunit alpha [Fulvivirga sp. RKSG066]	SC6753	AtpA		0.108666
3	AtpA-WP_155206671.1 F0F1 ATP synthase subunit alpha [Cytophagales bacterium RKSG123]	SC6753	AtpA		0.108459
3	AtpA-WP_154198043.1 F0F1 ATP synthase subunit alpha, partial [Planctomycetaceae bacterium]	SC6753	AtpA		0.121124
3	AtpA-WP_153994534.1 F0F1 ATP synthase subunit alpha [Halieaceae bacterium]	SC6753	AtpA		0.110991
3	AtpA-WP_153779165.1 F0F1 ATP synthase subunit alpha [Alphaproteobacteria bacterium HT1-32]	SC6753	AtpA		0.112081
3	AtpA-WP_153621853.1 F0F1 ATP synthase subunit alpha [Porticoccaceae bacterium]	SC6753	AtpA		0.111208
3	AtpA-WP_153611980.1 F0F1 ATP synthase subunit alpha [K189A clade bacterium]	SC6753	AtpA		0.110991
3	AtpA-WP_152806309.1 F0F1 ATP synthase subunit alpha [Alkalibaculum sp. M08DMB]	SC6753	AtpA		0.113871
3	AtpA-WP_148056398.1 F0F1 ATP synthase subunit alpha [Octadecabacter sp. SW4]	SC6753	AtpA		0.111643
3	AtpA-WP_147677690.1 F0F1 ATP synthase subunit alpha [Algibacter sp. H164]	SC6753	AtpA		0.108459
3	AtpA-WP_146296005.1 F0F1 ATP synthase subunit alpha [Euhalothece natronophila]	SC6753	AtpA		0.112969
3	AtpA-WP_145202116.1 F0F1 ATP synthase subunit alpha [Planctomycetes bacterium Mal48]	SC6753	AtpA		0.111643
3	AtpA-WP_144897840.1 F0F1 ATP synthase subunit alpha [Luteimonas cucumeris]	SC6753	AtpA		0.110561
3	AtpA-WP_143301011.1 F0F1 ATP synthase subunit alpha [Carboxylicivirga sp. M1479]	SC6753	AtpA		0.108253
3	AtpA-WP_140926612.1 F0F1 ATP synthase subunit alpha [Sandaracinobacter sp. PAMC 28131]	SC6753	AtpA		0.112081
3	AtpA-WP_139868758.1 F0F1 ATP synthase subunit alpha [Candidatus Methylopumilus universalis]	SC6753	AtpA		0.111208
3	AtpA-WP_138854161.1 F0F1 ATP synthase subunit alpha [Flavobacteriaceae bacterium F202Z8]	SC6753	AtpA		0.108459
3	AtpA-WP_138381401.1 F0F1 ATP synthase subunit alpha [Emcibacter sp. MEBiC09520]	SC6753	AtpA		0.112081
3	AtpA-WP_137126898.1 F0F1 ATP synthase subunit alpha [Roseomonas sp. HF4]	SC6753	AtpA		0.111862
3	AtpA-WP_136667539.1 F0F1 ATP synthase subunit alpha [Flavobacterium sp. H122]	SC6753	AtpA		0.108666
3	AtpA-WP_135484251.1 F0F1 ATP synthase subunit alpha [Natronospirillum operossus]	SC6753	AtpA		0.111208
3	AtpA-WP_135087630.1 F0F1 ATP synthase subunit alpha [Sphingomonas sp. 17J27-24]	SC6753	AtpA		0.112081
3	AtpA-WP_133556230.1 F0F1 ATP synthase subunit alpha [Pedobacter duraquae]	SC6753	AtpA		0.108873
3	AtpA-WP_131796658.1 F0F1 ATP synthase subunit alpha [Candidatus Frankia meridionalis]	SC6753	AtpA		0.112081
3	AtpA-WP_130093402.1 F0F1 ATP synthase subunit alpha [Brumimicrobium glaciale]	SC6753	AtpA		0.108873
3	AtpA-WP_126540442.1 F0F1 ATP synthase subunit alpha [Oharaeibacter diazotrophicus]	SC6753	AtpA		0.112081
3	AtpA-WP_123692707.1 F0F1 ATP synthase subunit alpha [Stella humosa]	SC6753	AtpA		0.111643
3	AtpA-WP_123212376.1 F0F1 ATP synthase subunit alpha [Stagnimonas aquatica]	SC6753	AtpA		0.111425
3	AtpA-WP_121875465.1 F0F1 ATP synthase subunit alpha [Umboniibacter marinipuniceus]	SC6753	AtpA		0.110991
3	AtpA-WP_121666154.1 F0F1 ATP synthase subunit alpha [Mesonia aquimarina]	SC6753	AtpA		0.108459
3	AtpA-WP_119284715.1 F0F1 ATP synthase subunit alpha [Rhodospirillaceae bacterium SYSU D60006]	SC6753	AtpA		0.105452
3	AtpA-WP_119283674.1 F0F1 ATP synthase subunit alpha [Rhodospirillaceae bacterium SYSU D60006]	SC6753	AtpA		0.112081
3	AtpA-WP_118999814.1 F0F1 ATP synthase subunit alpha [Rhodobacter sphaeroides]	SC6753	AtpA		0.111425
3	AtpA-WP_117158135.1 F0F1 ATP synthase subunit alpha [Marixanthomonas ophiurae]	SC6753	AtpA		0.108459
3	AtpA-WP_116694002.1 F0F1 ATP synthase subunit alpha [Marixanthomonas sp. HN-E44]	SC6753	AtpA		0.108459
3	AtpA-WP_115878654.1 F0F1 ATP synthase subunit alpha [Lutibacter oceani]	SC6753	AtpA		0.108666
3	AtpA-WP_114782024.1 F0F1 ATP synthase subunit alpha [Hymenobacteraceae bacterium SYSU D60016]	SC6753	AtpA		0.108459
3	AtpA-WP_112304692.1 F0F1 ATP synthase subunit alpha [Pontibacter sp. 2b14]	SC6753	AtpA		0.108459
3	AtpA-WP_111498382.1 F0F1 ATP synthase subunit alpha [Marinobacter bohaiensis]	SC6753	AtpA		0.110991
3	AtpA-WP_111296360.1 F0F1 ATP synthase subunit alpha [Hydrotalea sandarakina]	SC6753	AtpA		0.108666
3	AtpA-WP_111126363.1 F0F1 ATP synthase subunit alpha [Mesonia sp. K7]	SC6753	AtpA		0.108459
3	AtpA-WP_109921487.1 F0F1 ATP synthase subunit alpha [Zavarzinia compransoris]	SC6753	AtpA		0.112081
3	AtpA-WP_108862554.1 F0F1 ATP synthase subunit alpha [Rhodobacteraceae bacterium Water-Bin34]	SC6753	AtpA		0.111643
3	AtpA-WP_108115340.1 F0F1 ATP synthase subunit alpha [Kordia periserrulae]	SC6753	AtpA		0.108666
3	AtpA-WP_107891230.1 F0F1 ATP synthase subunit alpha [Rhodovulum imhoffii]	SC6753	AtpA		0.111425
3	AtpA-WP_106635888.1 F0F1 ATP synthase subunit alpha [Siphonobacter sp. BAB-5404]	SC6753	AtpA		0.107844
3	AtpA-WP_106462367.1 F0F1 ATP synthase subunit alpha [Mesoflavibacter aestuarii]	SC6753	AtpA		0.108873
3	AtpA-WP_105001892.1 F0F1 ATP synthase subunit alpha [Aureicoccus marinus]	SC6753	AtpA		0.108459
3	AtpA-WP_103326843.1 F0F1 ATP synthase subunit alpha [Bacteroidetes endosymbiont of Geopemphigus sp.]	SC6753	AtpA		0.108048
3	AtpA-WP_101012791.1 F0F1 ATP synthase subunit alpha [Nonlabens sp. MB-3u-79]	SC6753	AtpA		0.108873
3	AtpA-WP_100622506.1 F0F1 ATP synthase subunit alpha [Candidatus Coxiella mudrowiae]	SC6753	AtpA		0.110776
3	AtpA-WP_099591556.1 F0F1 ATP synthase subunit alpha [Amylibacter kogurei]	SC6753	AtpA		0.111425
3	AtpA-WP_096204827.1 ATP synthase subunit A [Candidatus Methanoperedens nitroreducens]	SC6753	AtpA		0.0987015
3	AtpA-WP_094416207.1 F0F1 ATP synthase subunit alpha [Flavobacterium cyanobacteriorum]	SC6753	AtpA		0.108873
3	AtpA-WP_093367116.1 F0F1 ATP synthase subunit alpha [Sphingobacterium wenxiniae]	SC6753	AtpA		0.108873
3	AtpA-WP_093330167.1 F0F1 ATP synthase subunit alpha [Pseudosphingobacterium domesticum]	SC6753	AtpA		0.108873
3	AtpA-WP_091389004.1 F0F1 ATP synthase subunit alpha [Flavobacteriaceae bacterium MAR_2010_188]	SC6753	AtpA		0.108459
3	AtpA-WP_090219388.1 F0F1 ATP synthase subunit alpha [Litoreibacter janthinus]	SC6753	AtpA		0.111425
3	AtpA-WP_089397391.1 F0F1 ATP synthase subunit alpha [Noviherbaspirillum humi]	SC6753	AtpA		0.111643
3	AtpA-WP_086929385.1 F0F1 ATP synthase subunit alpha [Agarilytica rhodophyticola]	SC6753	AtpA		0.110991
3	AtpA-WP_086029669.1 F0F1 ATP synthase subunit alpha [Tenacibaculum holothuriorum]	SC6753	AtpA		0.108459
3	AtpA-WP_079594267.1 F0F1 ATP synthase subunit alpha [Bacteroidales bacterium WCE2004]	SC6753	AtpA		0.107641
3	AtpA-WP_075605829.1 F0F1 ATP synthase subunit alpha [Glaesserella parasuis]	SC6753	AtpA		0.116905
3	AtpA-WP_073389299.1 F0F1 ATP synthase subunit alpha [Butyrivibrio fibrisolvens]	SC6753	AtpA		0.112746
3	AtpA-WP_073133869.1 F0F1 ATP synthase subunit alpha [Roseomonas rosea]	SC6753	AtpA		0.111862
3	AtpA-WP_072556493.1 F0F1 ATP synthase subunit alpha [Tenacibaculum todarodis]	SC6753	AtpA		0.108873
3	AtpA-WP_072406152.1 F0F1 ATP synthase subunit alpha [Chryseobacterium limigenitum]	SC6753	AtpA		0.108666
3	AtpA-WP_071970513.1 F0F1 ATP synthase subunit alpha [Sulfitobacter sp. AM1-D1]	SC6753	AtpA		0.111425
3	AtpA-WP_070117130.1 F0F1 ATP synthase subunit alpha [Pseudohongiella acticola]	SC6753	AtpA		0.110991
3	AtpA-WP_069956615.1 F0F1 ATP synthase subunit alpha [Magnetovibrio blakemorei]	SC6753	AtpA		0.111862
3	AtpA-WP_069294541.1 F0F1 ATP synthase subunit alpha, partial [Pelagibacteraceae bacterium ETNP-OMZ-SAG-B3]	SC6753	AtpA		0.112081
3	AtpA-WP_069094628.1 F0F1 ATP synthase subunit alpha [Methyloligella halotolerans]	SC6753	AtpA		0.112081
3	AtpA-WP_068857726.1 F0F1 ATP synthase subunit alpha [Perlucidibaca aquatica]	SC6753	AtpA		0.110991
3	AtpA-WP_068753669.1 F0F1 ATP synthase subunit alpha, partial [Oleiphilus sp. HI0125]	SC6753	AtpA		0.126777
3	AtpA-WP_067046484.1 ATP synthase subunit A [Methanofollis ethanolicus]	SC6753	AtpA		0.096694
3	AtpA-WP_066800970.1 F0F1 ATP synthase subunit alpha [Moraxella oblonga]	SC6753	AtpA		0.110991
3	AtpA-WP_066422425.1 F0F1 ATP synthase subunit alpha [Flavobacteriaceae bacterium CP2B]	SC6753	AtpA		0.108459
3	AtpA-WP_062761977.1 F0F1 ATP synthase subunit alpha [Tistrella mobilis]	SC6753	AtpA		0.111862
3	AtpA-WP_059755732.1 F0F1 ATP synthase subunit alpha [Thiobacillus denitrificans]	SC6753	AtpA		0.111208
3	AtpA-WP_058486016.1 F0F1 ATP synthase subunit alpha [Defluviitalea phaphyphila]	SC6753	AtpA		0.113418
3	AtpA-WP_055477793.1 F0F1 ATP synthase subunit alpha [Microbispora sp. GMKU363]	SC6753	AtpA		0.103915
3	AtpA-WP_055035927.1 F0F1 ATP synthase subunit alpha [Blastochloris viridis]	SC6753	AtpA		0.112081
3	AtpA-WP_052601197.1 F0F1 ATP synthase subunit alpha [Actinobacteria bacterium IMCC26207]	SC6753	AtpA		0.104105
3	AtpA-WP_051618509.1 ATP synthase [Hyphomonas johnsonii]	SC6753	AtpA		0.127627
3	AtpA-WP_048670323.1 F0F1 ATP synthase subunit alpha [Candidatus Competibacter denitrificans]	SC6753	AtpA		0.109922
3	AtpA-WP_044625625.1 F0F1 ATP synthase subunit alpha [Tamlana nanhaiensis]	SC6753	AtpA		0.108666
3	AtpA-WP_042460065.1 F0F1 ATP synthase subunit alpha [Rhodovulum sulfidophilum]	SC6753	AtpA		0.111425
3	AtpA-WP_038602462.1 F0F1 ATP synthase subunit alpha [Rickettsiales bacterium Ac37b]	SC6753	AtpA		0.112081
3	AtpA-WP_028466109.1 F0F1 ATP synthase subunit alpha [Nisaea denitrificans]	SC6753	AtpA		0.111643
3	AtpA-WP_028372425.1 F0F1 ATP synthase subunit alpha [Legionella lansingensis]	SC6753	AtpA		0.110347
3	AtpA-WP_027960493.1 F0F1 ATP synthase subunit alpha [Halomonas halodenitrificans]	SC6753	AtpA		0.110991
3	AtpA-WP_026992761.1 F0F1 ATP synthase subunit alpha [Flavobacterium subsaxonicum]	SC6753	AtpA		0.108873
3	AtpA-WP_026941100.1 F0F1 ATP synthase subunit alpha [Hellea balneolensis]	SC6753	AtpA		0.111862
3	AtpA-WP_026757972.1 F0F1 ATP synthase subunit alpha [Sediminimonas qiaohouensis]	SC6753	AtpA		0.111425
3	AtpA-WP_026376056.1 F0F1 ATP synthase subunit alpha [Aestuariibacter salexigens]	SC6753	AtpA		0.111208
3	AtpA-WP_024257016.1 F0F1 ATP synthase subunit alpha, partial [Escherichia coli]	SC6753	AtpA		0.136809
3	AtpA-WP_020813715.1 F0F1 ATP synthase subunit alpha [Ruminiclostridium papyrosolvens]	SC6753	AtpA		0.112969
3	AtpA-WP_020528976.1 F0F1 ATP synthase subunit alpha [Flexithrix dorotheae]	SC6753	AtpA		0.108459
3	AtpA-WP_015260434.1 F0F1 ATP synthase subunit alpha [Thioalkalivibrio nitratireducens]	SC6753	AtpA		0.111208
3	AtpA-WP_014781927.1 F0F1 ATP synthase subunit alpha [Aequorivita sublithincola]	SC6753	AtpA		0.108459
3	AtpA-WP_014681526.1 F0F1 ATP synthase subunit alpha [Solitalea canadensis]	SC6753	AtpA		0.108873
3	AtpA-WP_013626261.1 F0F1 ATP synthase subunit alpha [Syntrophobotulus glycolicus]	SC6753	AtpA		0.113644
3	AtpA-WP_013454692.1 F0F1 ATP synthase subunit alpha [Marivirga tractuosa]	SC6753	AtpA		0.108873
3	AtpA-WP_013121711.1 F0F1 ATP synthase subunit alpha [Thermincola potens]	SC6753	AtpA		0.114099
3	AtpA-WP_012222613.1 F0F1 ATP synthase subunit alpha [Candidatus Microthrix parvicella]	SC6753	AtpA		0.104105
3	AtpA-WP_011734548.1 F0F1 ATP synthase subunit alpha [Pelobacter propionicus]	SC6753	AtpA		0.113644
3	AtpA-WP_011345413.1 F0F1 ATP synthase subunit alpha [Carboxydothermus hydrogenoformans]	SC6753	AtpA		0.113871
3	AtpA-WP_010249344.1 F0F1 ATP synthase subunit alpha [Myroides injenensis]	SC6753	AtpA		0.108873
3	AtpA-WP_009158501.1 F0F1 ATP synthase subunit alpha [Thalassobium sp. R2A62]	SC6753	AtpA		0.111643
3	AtpA-WP_008044742.1 F0F1 ATP synthase subunit alpha [Reinekea blandensis]	SC6753	AtpA		0.110991
3	AtpA-WP_007541257.1 F0F1 ATP synthase subunit alpha [Candidatus Aquiluna sp. IMCC13023]	SC6753	AtpA		0.104678
3	AtpA-WP_007356822.1 MULTISPECIES: F0F1 ATP synthase subunit alpha [Kamptonema]	SC6753	AtpA		0.112969
2	AtpA-WP_162555362.1 F0F1 ATP synthase subunit alpha [Rhodospirillaceae bacterium LM-1]	SC6753	AtpA		0.074721
2	AtpA-WP_161889373.1 F0F1 ATP synthase subunit alpha [Pontibacter sp. BT326]	SC6753	AtpA		0.072306
2	AtpA-WP_161827001.1 F0F1 ATP synthase subunit alpha [Synechococcales cyanobacterium C]	SC6753	AtpA		0.0753128
2	AtpA-WP_160908586.1 F0F1 ATP synthase subunit alpha [Pedobacter sp. HMF7056]	SC6753	AtpA		0.072582
2	AtpA-WP_160604253.1 F0F1 ATP synthase subunit alpha [Altererythrobacter aquaemixtae]	SC6753	AtpA		0.0748681
2	AtpA-WP_158776362.1 F0F1 ATP synthase subunit alpha [Flavobacteriaceae bacterium GF1]	SC6753	AtpA		0.072306
2	AtpA-WP_156306017.1 F0F1 ATP synthase subunit alpha [Sphingobacterium sp. NYYP31]	SC6753	AtpA		0.072582
2	AtpA-WP_156057590.1 F0F1 ATP synthase subunit alpha [Candidatus Marinamargulisbacteria bacterium SCGC AG-439-L15]	SC6753	AtpA		0.0756123
2	AtpA-WP_155498221.1 F0F1 ATP synthase subunit alpha [Coxiellaceae bacterium]	SC6753	AtpA		0.0739941
2	AtpA-WP_155409254.1 F0F1 ATP synthase subunit alpha [Rhodospirillaceae bacterium]	SC6753	AtpA		0.074721
2	AtpA-WP_155089248.1 F0F1 ATP synthase subunit alpha [Winogradskyella sp. ZXX205]	SC6753	AtpA		0.072306
2	AtpA-WP_154525317.1 F0F1 ATP synthase subunit alpha [Clostridium sp. WB02_MRS01]	SC6753	AtpA		0.0776183
2	AtpA-WP_154287216.1 F0F1 ATP synthase subunit alpha [Pedobacter sp. HX-22-1]	SC6753	AtpA		0.072582
2	AtpA-WP_154086168.1 F0F1 ATP synthase subunit alpha [K189A clade bacterium]	SC6753	AtpA		0.0739941
2	AtpA-WP_154002019.1 F0F1 ATP synthase subunit alpha [BD1-7 clade bacterium]	SC6753	AtpA		0.0739941
2	AtpA-WP_153968942.1 F0F1 ATP synthase subunit alpha [K189A clade bacterium]	SC6753	AtpA		0.0739941
2	AtpA-WP_153889339.1 F0F1 ATP synthase subunit alpha [K189A clade bacterium]	SC6753	AtpA		0.0739941
2	AtpA-WP_151632307.1 F0F1 ATP synthase subunit alpha [Noviherbaspirillum sp. 122213-3]	SC6753	AtpA		0.0744285
2	AtpA-WP_151120003.1 F0F1 ATP synthase subunit alpha [Rhodospirillaceae bacterium R5959]	SC6753	AtpA		0.074721
2	AtpA-WP_150940864.1 F0F1 ATP synthase subunit alpha [Tamlana sp. B1N29]	SC6753	AtpA		0.0724438
2	AtpA-WP_149810520.1 F0F1 ATP synthase subunit alpha [Roseomonas oryzae]	SC6753	AtpA		0.0744285
2	AtpA-WP_149499863.1 F0F1 ATP synthase subunit alpha [Rhodopirellula sp. JC635]	SC6753	AtpA		0.0754623
2	AtpA-WP_149301032.1 F0F1 ATP synthase subunit alpha [Aureimonas sp. CAU 1482]	SC6753	AtpA		0.074721
2	AtpA-WP_149252668.1 F0F1 ATP synthase subunit alpha [Labrys neptuniae]	SC6753	AtpA		0.0748681
2	AtpA-WP_149140014.1 F0F1 ATP synthase subunit alpha [Gemmobacter sp. N8]	SC6753	AtpA		0.0742832
2	AtpA-WP_148063746.1 F0F1 ATP synthase subunit alpha [Parahaliea aestuarii]	SC6753	AtpA		0.0739941
2	AtpA-WP_147183405.1 F0F1 ATP synthase subunit alpha [Pistricoccus aurantiacus]	SC6753	AtpA		0.0739941
2	AtpA-WP_146663082.1 F0F1 ATP synthase subunit alpha [Phycisphaerae bacterium ST-NAGAB-D1]	SC6753	AtpA		0.0750157
2	AtpA-WP_146519798.1 F0F1 ATP synthase subunit alpha [Planctomycetes bacterium Pla52n]	SC6753	AtpA		0.0756123
2	AtpA-WP_146517248.1 F0F1 ATP synthase subunit alpha [Planctomycetes bacterium Pla22]	SC6753	AtpA		0.0750157
2	AtpA-WP_146262577.1 F0F1 ATP synthase subunit alpha [Apibacter muscae]	SC6753	AtpA		0.0724438
2	AtpA-WP_145217470.1 F0F1 ATP synthase subunit alpha [Planctomycetes bacterium TBK1r]	SC6753	AtpA		0.0754623
2	AtpA-WP_145187133.1 F0F1 ATP synthase subunit alpha [Planctomycetes bacterium Pla163]	SC6753	AtpA		0.073
2	AtpA-WP_143380029.1 F0F1 ATP synthase subunit alpha [Formosa sp. PS13]	SC6753	AtpA		0.072306
2	AtpA-WP_142004567.1 F0F1 ATP synthase subunit alpha [Barrientosiimonas humi]	SC6753	AtpA		0.0700423
2	AtpA-WP_139001345.1 F0F1 ATP synthase subunit alpha [Algibacter aestuarii]	SC6753	AtpA		0.072306
2	AtpA-WP_138948624.1 F0F1 ATP synthase subunit alpha [Flavobacteriaceae bacterium 10Alg115]	SC6753	AtpA		0.0724438
2	AtpA-WP_138112602.1 F0F1 ATP synthase subunit alpha [Maribacter sp. ACAM166]	SC6753	AtpA		0.072306
2	AtpA-WP_137866256.1 MULTISPECIES: F0F1 ATP synthase subunit alpha [unclassified Sphingomonadaceae (miscellaneous)]	SC6753	AtpA		0.074721
2	AtpA-WP_137600000.1 F0F1 ATP synthase subunit alpha [Enterococcus sp. 94-2]	SC6753	AtpA		0.0734227
2	AtpA-WP_137168583.1 F0F1 ATP synthase subunit alpha [Salinimonas lutimaris]	SC6753	AtpA		0.0741384
2	AtpA-WP_137089409.1 F0F1 ATP synthase subunit alpha [Fabibacter pacificus]	SC6753	AtpA		0.072582
2	AtpA-WP_137021023.1 F0F1 ATP synthase subunit alpha [Providencia heimbachae]	SC6753	AtpA		0.0741384
2	AtpA-WP_136928919.1 F0F1 ATP synthase subunit alpha [Polyangium fumosum]	SC6753	AtpA		0.0640286
2	AtpA-WP_136864590.1 F0F1 ATP synthase subunit alpha [Ferrimonas sp. IMCC35002]	SC6753	AtpA		0.0741384
2	AtpA-WP_135612998.1 ATP synthase subunit A [Methanococcoides sp. AM1]	SC6753	AtpA		0.065801
2	AtpA-WP_135244464.1 F0F1 ATP synthase subunit alpha [Polymorphobacter sp. DJ1R-1]	SC6753	AtpA		0.074721
2	AtpA-WP_135192176.1 F0F1 ATP synthase subunit alpha [Massilia sp. ONC3]	SC6753	AtpA		0.0741384
2	AtpA-WP_134335295.1 F0F1 ATP synthase subunit alpha [Mucilaginibacter phyllosphaerae]	SC6753	AtpA		0.0724438
2	AtpA-WP_133783406.1 F0F1 ATP synthase subunit alpha [Pedobacter sp. OK701]	SC6753	AtpA		0.072582
2	AtpA-WP_133611447.1 F0F1 ATP synthase subunit alpha [Dongia mobilis]	SC6753	AtpA		0.074721
2	AtpA-WP_133186359.1 F0F1 ATP synthase subunit alpha [Sphingomonas sp. AAP5]	SC6753	AtpA		0.074721
2	AtpA-WP_133070506.1 F0F1 ATP synthase subunit alpha [Alteromonadaceae bacterium M269]	SC6753	AtpA		0.0741384
2	AtpA-WP_132704805.1 F0F1 ATP synthase subunit alpha [Winogradskyella wandonensis]	SC6753	AtpA		0.072306
2	AtpA-WP_132541850.1 F0F1 ATP synthase subunit alpha [Plasticicumulans lactativorans]	SC6753	AtpA		0.0741384
2	AtpA-WP_132314458.1 F0F1 ATP synthase subunit alpha [Pseudobacteriovorax antillogorgiicola]	SC6753	AtpA		0.0754623
2	AtpA-WP_131550821.1 F0F1 ATP synthase subunit alpha [Roseococcus sp. SYP-B2431]	SC6753	AtpA		0.0745745
2	AtpA-WP_131006823.1 ATP synthase subunit A [Methanofervidicoccus abyssi]	SC6753	AtpA		0.0645721
2	AtpA-WP_129842506.1 F0F1 ATP synthase subunit alpha [Streptomyces sp. RFCAC02]	SC6753	AtpA		0.0727208
2	AtpA-WP_129277063.1 F0F1 ATP synthase subunit alpha [Candidatus Marinimicrobia bacterium]	SC6753	AtpA		0.0750157
2	AtpA-WP_129170814.1 F0F1 ATP synthase subunit alpha [Candidatus Marinimicrobia bacterium]	SC6753	AtpA		0.0748681
2	AtpA-WP_128700719.1 F0F1 ATP synthase subunit alpha [Vampirococcus sp. LiM]	SC6753	AtpA		0.077146
2	AtpA-WP_128366425.1 F0F1 ATP synthase subunit alpha [Phycicoccus sp. CMS6Z-2]	SC6753	AtpA		0.0696575
2	AtpA-WP_128151923.1 MULTISPECIES: F0F1 ATP synthase subunit alpha [unclassified Apibacter]	SC6753	AtpA		0.0724438
2	AtpA-WP_127819470.1 F0F1 ATP synthase subunit alpha [Microbacterium sp. CPCC 204701]	SC6753	AtpA		0.0697853
2	AtpA-WP_127703962.1 F0F1 ATP synthase subunit alpha [Mucilaginibacter sp. YBJ-36]	SC6753	AtpA		0.072582
2	AtpA-WP_127136100.1 F0F1 ATP synthase subunit alpha [Muricauda sp. 40DY170]	SC6753	AtpA		0.072306
2	AtpA-WP_125350589.1 F0F1 ATP synthase subunit alpha [Empedobacter falsenii]	SC6753	AtpA		0.072582
2	AtpA-WP_124397764.1 F0F1 ATP synthase subunit alpha [Schleiferia sp. LA]	SC6753	AtpA		0.072582
2	AtpA-WP_122516407.1 F0F1 ATP synthase subunit alpha [Flavobacteriaceae bacterium PRS1]	SC6753	AtpA		0.0724438
2	AtpA-WP_122083844.1 F0F1 ATP synthase subunit alpha [Rhizobiales bacterium]	SC6753	AtpA		0.074721
2	AtpA-WP_121741679.1 MULTISPECIES: ATP synthase subunit A [Halobacteriales]	SC6753	AtpA		0.0647921
2	AtpA-WP_120730474.1 F0F1 ATP synthase subunit alpha [Micromonospora endolithica]	SC6753	AtpA		0.0692768
2	AtpA-WP_120002001.1 F0F1 ATP synthase subunit alpha [Rhodobacteraceae bacterium]	SC6753	AtpA		0.0742832
2	AtpA-WP_119779315.1 F0F1 ATP synthase subunit alpha [Oleomonas sp. K1W22B-8]	SC6753	AtpA		0.074721
2	AtpA-WP_119329485.1 F0F1 ATP synthase subunit alpha [Fastidiosibacteraceae bacterium SYSU SYW-6]	SC6753	AtpA		0.0741384
2	AtpA-WP_117967996.1 F0F1 ATP synthase subunit alpha [Firmicutes bacterium AM55-24TS]	SC6753	AtpA		0.0763714
2	AtpA-WP_116940186.1 F0F1 ATP synthase subunit alpha [Hymenobacter sp. CCM 8763]	SC6753	AtpA		0.072306
2	AtpA-WP_116872288.1 F0F1 ATP synthase subunit alpha [Terrimonas sp. NS-102]	SC6753	AtpA		0.0724438
2	AtpA-WP_115867507.1 F0F1 ATP synthase subunit alpha [Marinoscillum furvescens]	SC6753	AtpA		0.072582
2	AtpA-WP_114831621.1 MULTISPECIES: F0F1 ATP synthase subunit alpha [unclassified Bosea]	SC6753	AtpA		0.074721
2	AtpA-WP_114705985.1 MULTISPECIES: F0F1 ATP synthase subunit alpha [unclassified Halobacteriovorax]	SC6753	AtpA		0.0757629
2	AtpA-WP_113068228.1 F0F1 ATP synthase subunit alpha [Nitrosospira multiformis]	SC6753	AtpA		0.0741384
2	AtpA-WP_111979003.1 F0F1 ATP synthase subunit alpha [Catenovulum sp. RQJ05]	SC6753	AtpA		0.0741384
2	AtpA-WP_111670845.1 F0F1 ATP synthase subunit alpha [Algoriphagus sp. DSL-12]	SC6753	AtpA		0.0724438
2	AtpA-WP_111591574.1 F0F1 ATP synthase subunit alpha [Chitinophaga dinghuensis]	SC6753	AtpA		0.0724438
2	AtpA-WP_111539908.1 MULTISPECIES: F0F1 ATP synthase subunit alpha [Mesonia]	SC6753	AtpA		0.072306
2	AtpA-WP_111422951.1 F0F1 ATP synthase subunit alpha [Flavobacterium sp. A7.6]	SC6753	AtpA		0.0724438
2	AtpA-WP_110833873.1 F0F1 ATP synthase subunit alpha [Pedobacter nutrimenti]	SC6753	AtpA		0.072582
2	AtpA-WP_110649688.1 F0F1 ATP synthase subunit alpha [Salinicola peritrichatus]	SC6753	AtpA		0.0739941
2	AtpA-WP_109660040.1 F0F1 ATP synthase subunit alpha [Flagellimonas aquimarina]	SC6753	AtpA		0.072306
2	AtpA-WP_108827368.1 F0F1 ATP synthase subunit alpha [Ascidiaceihabitans donghaensis]	SC6753	AtpA		0.0742832
2	AtpA-WP_108515735.1 MULTISPECIES: F0F1 ATP synthase subunit alpha [unclassified Salinibacterium]	SC6753	AtpA		0.0697853
2	AtpA-WP_108041440.1 F0F1 ATP synthase subunit alpha [Verrucomicrobia bacterium LW23]	SC6753	AtpA		0.0748681
2	AtpA-WP_106866406.1 MULTISPECIES: F0F1 ATP synthase subunit alpha [unclassified Cyanobacteria (miscellaneous)]	SC6753	AtpA		0.0753128
2	AtpA-WP_106712605.1 F0F1 ATP synthase subunit alpha [Phyllobacterium brassicacearum]	SC6753	AtpA		0.074721
2	AtpA-WP_106568000.1 F0F1 ATP synthase subunit alpha [Cecembia rubra]	SC6753	AtpA		0.0724438
2	AtpA-WP_106499314.1 F0F1 ATP synthase subunit alpha [Synechococcus lacustris]	SC6753	AtpA		0.0753128
2	AtpA-WP_106304032.1 F0F1 ATP synthase subunit alpha [Chamaesiphon polymorphus]	SC6753	AtpA		0.075164
2	AtpA-WP_106132979.1 F0F1 ATP synthase subunit alpha [Mongoliibacter ruber]	SC6753	AtpA		0.072306
2	AtpA-WP_105727136.1 F0F1 ATP synthase subunit alpha [Sphingobacterium gobiense]	SC6753	AtpA		0.072582
2	AtpA-WP_103924580.1 F0F1 ATP synthase subunit alpha [Algoriphagus boritolerans]	SC6753	AtpA		0.0724438
2	AtpA-WP_103069009.1 F0F1 ATP synthase subunit alpha [Aquimarina sediminis]	SC6753	AtpA		0.072306
2	AtpA-WP_102470142.1 MULTISPECIES: F0F1 ATP synthase subunit alpha [unclassified Vibrio]	SC6753	AtpA		0.0742832
2	AtpA-WP_101940762.1 F0F1 ATP synthase subunit alpha [Uliginosibacterium sp. TH139]	SC6753	AtpA		0.0741384
2	AtpA-WP_100613730.1 F0F1 ATP synthase subunit alpha [Confluentibacter citreus]	SC6753	AtpA		0.0724438
2	AtpA-WP_099340832.1 F0F1 ATP synthase subunit alpha [Candidatus Fonsibacter ubiquis]	SC6753	AtpA		0.0744285
2	AtpA-WP_096361750.1 F0F1 ATP synthase subunit alpha [Sulfuricaulis limicola]	SC6753	AtpA		0.0741384
2	AtpA-WP_095909817.1 F0F1 ATP synthase subunit alpha [Capnocytophaga gingivalis]	SC6753	AtpA		0.072306
2	AtpA-WP_094789229.1 F0F1 ATP synthase subunit alpha [Zooshikella ganghwensis]	SC6753	AtpA		0.0739941
2	AtpA-WP_094748298.1 F0F1 ATP synthase subunit alpha [alpha proteobacterium U9-1i]	SC6753	AtpA		0.0741384
2	AtpA-WP_093995615.1 F0F1 ATP synthase subunit alpha [Octadecabacter ascidiaceicola]	SC6753	AtpA		0.0744285
2	AtpA-WP_093663715.1 F0F1 ATP synthase subunit alpha [Sphingomonas sp. S6-262]	SC6753	AtpA		0.074721
2	AtpA-WP_093516605.1 MULTISPECIES: F0F1 ATP synthase subunit alpha [Pseudovibrio]	SC6753	AtpA		0.074721
2	AtpA-WP_092063932.1 F0F1 ATP synthase subunit alpha [Desulfonauticus submarinus]	SC6753	AtpA		0.0757629
2	AtpA-WP_091865255.1 F0F1 ATP synthase subunit alpha [Pricia antarctica]	SC6753	AtpA		0.072306
2	AtpA-WP_090762688.1 F0F1 ATP synthase subunit alpha [Nonomuraea maritima]	SC6753	AtpA		0.0692768
2	AtpA-WP_090555406.1 F0F1 ATP synthase subunit alpha [Pedobacter hartonius]	SC6753	AtpA		0.072582
2	AtpA-WP_090523424.1 F0F1 ATP synthase subunit alpha [Paracoccus isoporae]	SC6753	AtpA		0.0744285
2	AtpA-WP_090486562.1 F0F1 ATP synthase subunit alpha [Ectothiorhodospira mobilis]	SC6753	AtpA		0.0741384
2	AtpA-WP_090292461.1 F0F1 ATP synthase subunit alpha [Muricauda zhangzhouensis]	SC6753	AtpA		0.072306
2	AtpA-WP_090270464.1 F0F1 ATP synthase subunit alpha [Litorimicrobium taeanense]	SC6753	AtpA		0.0742832
2	AtpA-WP_090257204.1 F0F1 ATP synthase subunit alpha [Fabibacter pacificus]	SC6753	AtpA		0.072582
2	AtpA-WP_090251952.1 F0F1 ATP synthase subunit alpha [Ectothiorhodospira marina]	SC6753	AtpA		0.0741384
2	AtpA-WP_089862964.1 ATP synthase subunit A [Clostridium cochlearium]	SC6753	AtpA		0.0642449
2	AtpA-WP_089782155.1 MULTISPECIES: F0F1 ATP synthase subunit alpha [Chitinophaga]	SC6753	AtpA		0.0724438
2	AtpA-WP_089770087.1 F0F1 ATP synthase subunit alpha [Chryseobacterium hominis]	SC6753	AtpA		0.0724438
2	AtpA-WP_089389217.1 F0F1 ATP synthase subunit alpha [Paracoccus sediminis]	SC6753	AtpA		0.0744285
2	AtpA-WP_089370374.1 F0F1 ATP synthase subunit alpha [Dokdonia pacifica]	SC6753	AtpA		0.0724438
2	AtpA-WP_089270118.1 F0F1 ATP synthase subunit alpha [Puniceibacterium sediminis]	SC6753	AtpA		0.0744285
2	AtpA-WP_088340019.1 F0F1 ATP synthase subunit alpha [Robiginitalea sediminis]	SC6753	AtpA		0.072306
2	AtpA-WP_087782621.1 F0F1 ATP synthase subunit alpha [Pigmentiphaga sp. NML080357]	SC6753	AtpA		0.0742832
2	AtpA-WP_087589456.1 F0F1 ATP synthase subunit alpha [unicellular cyanobacterium SU3]	SC6753	AtpA		0.0756123
2	AtpA-WP_087156406.1 F0F1 ATP synthase subunit alpha [Lachnoclostridium sp. An181]	SC6753	AtpA		0.0759141
2	AtpA-WP_086540014.1 F0F1 ATP synthase subunit alpha [Algoriphagus antarcticus]	SC6753	AtpA		0.0724438
2	AtpA-WP_085901920.1 F0F1 ATP synthase subunit alpha [Kiloniella majae]	SC6753	AtpA		0.0745745
2	AtpA-WP_085869524.1 F0F1 ATP synthase subunit alpha [Pseudoruegeria aquimaris]	SC6753	AtpA		0.0742832
2	AtpA-WP_085783845.1 F0F1 ATP synthase subunit alpha [Candidatus Nucleicultrix amoebiphila]	SC6753	AtpA		0.074721
2	AtpA-WP_085767149.1 F0F1 ATP synthase subunit alpha [Nonlabens spongiae]	SC6753	AtpA		0.072582
2	AtpA-WP_085627840.1 MULTISPECIES: F0F1 ATP synthase subunit alpha [Marivita]	SC6753	AtpA		0.0742832
2	AtpA-WP_085154913.1 F0F1 ATP synthase subunit alpha [Alteromonadaceae bacterium Bs31]	SC6753	AtpA		0.0741384
2	AtpA-WP_084409577.1 F0F1 ATP synthase subunit alpha [Fulvimarina manganoxydans]	SC6753	AtpA		0.074721
2	AtpA-WP_084060061.1 F0F1 ATP synthase subunit alpha [Cellulophaga tyrosinoxydans]	SC6753	AtpA		0.072306
2	AtpA-WP_081207864.1 F0F1 ATP synthase subunit alpha [Geobacillus sp. 46C-IIa]	SC6753	AtpA		0.0757629
2	AtpA-WP_080787464.1 F0F1 ATP synthase subunit alpha [Cronobacter sakazakii]	SC6753	AtpA		0.0741384
2	AtpA-WP_079666350.1 F0F1 ATP synthase subunit alpha [Soonwooa buanensis]	SC6753	AtpA		0.0724438
2	AtpA-WP_078761447.1 F0F1 ATP synthase subunit alpha [Marinactinospora thermotolerans]	SC6753	AtpA		0.0695301
2	AtpA-WP_078678228.1 MULTISPECIES: F0F1 ATP synthase subunit alpha [Elizabethkingia]	SC6753	AtpA		0.0724438
2	AtpA-WP_078348992.1 F0F1 ATP synthase subunit alpha [Mucilaginibacter pedocola]	SC6753	AtpA		0.072582
2	AtpA-WP_077810729.1 F0F1 ATP synthase subunit alpha [Polaribacter sp. BM10]	SC6753	AtpA		0.0724438
2	AtpA-WP_077734425.1 F0F1 ATP synthase subunit alpha [Paenalcaligenes hominis]	SC6753	AtpA		0.0741384
2	AtpA-WP_076979275.1 F0F1 ATP synthase subunit alpha [Brevirhabdus pacifica]	SC6753	AtpA		0.0742832
2	AtpA-WP_075927048.1 F0F1 ATP synthase subunit alpha [Nocardiopsis sp. CNR-923]	SC6753	AtpA		0.0700423
2	AtpA-WP_075891028.1 F0F1 ATP synthase subunit alpha [Limnothrix rosea]	SC6753	AtpA		0.0753128
2	AtpA-WP_075534679.1 F0F1 ATP synthase subunit alpha [Candidatus Pelagibacter ubique]	SC6753	AtpA		0.0745745
2	AtpA-WP_075341502.1 F0F1 ATP synthase subunit alpha [Tenacibaculum agarivorans]	SC6753	AtpA		0.072306
2	AtpA-WP_075084024.1 F0F1 ATP synthase subunit alpha [Mariniblastus fucicola]	SC6753	AtpA		0.0748681
2	AtpA-WP_073549039.1 F0F1 ATP synthase subunit alpha [Chroogloeocystis siderophila]	SC6753	AtpA		0.0753128
2	AtpA-WP_073273997.1 F0F1 ATP synthase subunit alpha [Microbulbifer donghaiensis]	SC6753	AtpA		0.0739941
2	AtpA-WP_073178794.1 F0F1 ATP synthase subunit alpha [Flagellimonas flava]	SC6753	AtpA		0.072306
2	AtpA-WP_072987951.1 F0F1 ATP synthase subunit alpha [Pseudozobellia thermophila]	SC6753	AtpA		0.072306
2	AtpA-WP_072856503.1 F0F1 ATP synthase subunit alpha [Loktanella atrilutea]	SC6753	AtpA		0.0744285
2	AtpA-WP_072622342.1 F0F1 ATP synthase subunit alpha [Spirulina major]	SC6753	AtpA		0.0753128
2	AtpA-WP_072576586.1 F0F1 ATP synthase subunit alpha [Suttonella ornithocola]	SC6753	AtpA		0.0741384
2	AtpA-WP_072553519.1 F0F1 ATP synthase subunit alpha [Gramella salexigens]	SC6753	AtpA		0.072306
2	AtpA-WP_071517315.1 F0F1 ATP synthase subunit alpha [Geitlerinema sp. PCC 9228]	SC6753	AtpA		0.0753128
2	AtpA-WP_071163972.1 F0F1 ATP synthase subunit alpha [Actinomyces tangfeifanii]	SC6753	AtpA		0.0703013
2	AtpA-WP_069961289.1 F0F1 ATP synthase subunit alpha [Lacunisphaera limnophila]	SC6753	AtpA		0.074721
2	AtpA-WP_069946506.1 F0F1 ATP synthase subunit alpha [Microbulbifer aggregans]	SC6753	AtpA		0.0739941
2	AtpA-WP_069789571.1 F0F1 ATP synthase subunit alpha [Cyanobacterium sp. IPPAS B-1200]	SC6753	AtpA		0.0756123
2	AtpA-WP_069379485.1 F0F1 ATP synthase subunit alpha [Pedobacter steynii]	SC6753	AtpA		0.072582
2	AtpA-WP_068620675.1 F0F1 ATP synthase subunit alpha [Paenibacillus tuaregi]	SC6753	AtpA		0.0754623
2	AtpA-WP_068266638.1 F0F1 ATP synthase subunit alpha [Rubripirellula obstinata]	SC6753	AtpA		0.0750157
2	AtpA-WP_067368995.1 F0F1 ATP synthase subunit alpha [Morganella psychrotolerans]	SC6753	AtpA		0.0741384
2	AtpA-WP_067248899.1 F0F1 ATP synthase subunit alpha [Microbacterium resistens]	SC6753	AtpA		0.0696575
2	AtpA-WP_066885064.1 F0F1 ATP synthase subunit alpha [Streptomyces thermoautotrophicus]	SC6753	AtpA		0.0674344
2	AtpA-WP_066756390.1 F0F1 ATP synthase subunit alpha [Crocinitomix algicola]	SC6753	AtpA		0.072582
2	AtpA-WP_066693060.1 F0F1 ATP synthase subunit alpha [Chryseobacterium contaminans]	SC6753	AtpA		0.0724438
2	AtpA-WP_066134133.1 F0F1 ATP synthase subunit alpha [Haematospirillum jordaniae]	SC6753	AtpA		0.0744285
2	AtpA-WP_065976018.1 F0F1 ATP synthase subunit alpha [Methylophilales bacterium LSUCC0135]	SC6753	AtpA		0.0741384
2	AtpA-WP_063715981.1 F0F1 ATP synthase subunit alpha [Leptolyngbya valderiana]	SC6753	AtpA		0.0753128
2	AtpA-WP_062956002.1 MULTISPECIES: F0F1 ATP synthase subunit alpha [Thalassospira]	SC6753	AtpA		0.0745745
2	AtpA-WP_062297592.1 F0F1 ATP synthase subunit alpha [Nostoc piscinale]	SC6753	AtpA		0.0745745
2	AtpA-WP_058557791.1 F0F1 ATP synthase subunit alpha [Thiohalocapsa sp. ML1]	SC6753	AtpA		0.0741384
2	AtpA-WP_055677130.1 F0F1 ATP synthase subunit alpha [Labrenzia alba]	SC6753	AtpA		0.074721
2	AtpA-WP_055145221.1 F0F1 ATP synthase subunit alpha [Jiulongibacter sediminis]	SC6753	AtpA		0.0724438
2	AtpA-WP_054964905.1 F0F1 ATP synthase subunit alpha [Thiohalorhabdus denitrificans]	SC6753	AtpA		0.0741384
2	AtpA-WP_054124549.1 F0F1 ATP synthase subunit alpha [beta proteobacterium AAP99]	SC6753	AtpA		0.0739941
2	AtpA-WP_053555191.1 F0F1 ATP synthase subunit alpha [Sphingopyxis sp. 113P3]	SC6753	AtpA		0.074721
2	AtpA-WP_050932600.1 F0F1 ATP synthase subunit alpha, partial [Vibrio harveyi]	SC6753	AtpA		0.0901255
2	AtpA-WP_049724241.1 F0F1 ATP synthase subunit alpha [Wenzhouxiangella marina]	SC6753	AtpA		0.0738504
2	AtpA-WP_048205806.1 ATP synthase subunit A [Methanococcoides methylutens]	SC6753	AtpA		0.065801
2	AtpA-WP_048127926.1 ATP synthase subunit A [Methanosarcina lacustris]	SC6753	AtpA		0.065801
2	AtpA-WP_048119904.1 MULTISPECIES: ATP synthase subunit A [Methanosarcina]	SC6753	AtpA		0.065801
2	AtpA-WP_048103812.1 ATP synthase subunit A [Methanofollis liminatans]	SC6753	AtpA		0.0644627
2	AtpA-WP_048091233.1 ATP synthase subunit A [Candidatus Methanoperedens nitroreducens]	SC6753	AtpA		0.065801
2	AtpA-WP_047994731.1 F0F1 ATP synthase subunit alpha [Puniceibacterium sp. IMCC21224]	SC6753	AtpA		0.0744285
2	AtpA-WP_047569160.1 F0F1 ATP synthase subunit alpha [Mesorhizobium sp. F7]	SC6753	AtpA		0.0699136
2	AtpA-WP_047487544.1 F0F1 ATP synthase subunit alpha [Methylibium sp. CF059]	SC6753	AtpA		0.0735648
2	AtpA-WP_045801729.1 F0F1 ATP synthase subunit alpha [Muricauda lutaonensis]	SC6753	AtpA		0.072306
2	AtpA-WP_045751831.1 F0F1 ATP synthase subunit alpha [Candidatus Methylopumilus turicensis]	SC6753	AtpA		0.0741384
2	AtpA-WP_042705293.1 ATP synthase subunit A [Methanomicrobium mobile]	SC6753	AtpA		0.0653488
2	AtpA-WP_042008534.1 F0F1 ATP synthase subunit alpha [Capnocytophaga canis]	SC6753	AtpA		0.072306
2	AtpA-WP_041101248.1 F0F1 ATP synthase subunit alpha [Sulfuritalea hydrogenivorans]	SC6753	AtpA		0.0742832
2	AtpA-WP_041081089.1 F0F1 ATP synthase subunit alpha [Thermotoga profunda]	SC6753	AtpA		0.0756123
2	AtpA-WP_039725675.1 MULTISPECIES: F0F1 ATP synthase subunit alpha [Cyanobacteria]	SC6753	AtpA		0.0753128
2	AtpA-WP_039713997.1 F0F1 ATP synthase subunit alpha [Scytonema millei]	SC6753	AtpA		0.0753128
2	AtpA-WP_039665033.1 F0F1 ATP synthase subunit alpha [Campylobacter volucris]	SC6753	AtpA		0.0759141
2	AtpA-WP_038499384.1 F0F1 ATP synthase subunit alpha [Basilea psittacipulmonis]	SC6753	AtpA		0.0744285
2	AtpA-WP_036858832.1 F0F1 ATP synthase subunit alpha [Porticoccus hydrocarbonoclasticus]	SC6753	AtpA		0.0739941
2	AtpA-WP_036120066.1 F0F1 ATP synthase subunit alpha [Mangrovimonas yunxiaonensis]	SC6753	AtpA		0.072306
2	AtpA-WP_035233590.1 F0F1 ATP synthase subunit alpha [Alcanivorax nanhaiticus]	SC6753	AtpA		0.0739941
2	AtpA-WP_034752701.1 MULTISPECIES: F0F1 ATP synthase subunit alpha [Janthinobacterium]	SC6753	AtpA		0.0741384
2	AtpA-WP_032548640.1 F0F1 ATP synthase subunit alpha [Vibrio fortis]	SC6753	AtpA		0.0741384
2	AtpA-WP_029513418.1 F0F1 ATP synthase subunit alpha [Mycoplasma primatum]	SC6753	AtpA		0.0721688
2	AtpA-WP_028859346.1 F0F1 ATP synthase subunit alpha [Psychrobacter phenylpyruvicus]	SC6753	AtpA		0.0739941
2	AtpA-WP_027844150.1 F0F1 ATP synthase subunit alpha [Mastigocoleus testarum]	SC6753	AtpA		0.075164
2	AtpA-WP_027707520.1 F0F1 ATP synthase subunit alpha [Zooshikella ganghwensis]	SC6753	AtpA		0.0739941
2	AtpA-WP_027234888.1 F0F1 ATP synthase subunit alpha [Leisingera caerulea]	SC6753	AtpA		0.0742832
2	AtpA-WP_026998954.1 F0F1 ATP synthase subunit alpha [Eisenibacter elegans]	SC6753	AtpA		0.070957
2	AtpA-WP_026921732.1 MULTISPECIES: F0F1 ATP synthase subunit alpha [Burkholderiaceae]	SC6753	AtpA		0.0742832
2	AtpA-WP_025665401.1 F0F1 ATP synthase subunit alpha [Aquimarina megaterium]	SC6753	AtpA		0.072306
2	AtpA-WP_022930573.1 F0F1 ATP synthase subunit alpha [Patulibacter americanus]	SC6753	AtpA		0.0734227
2	AtpA-WP_022728751.1 F0F1 ATP synthase subunit alpha [Fodinicurvata sediminis]	SC6753	AtpA		0.074721
2	AtpA-WP_020399511.1 F0F1 ATP synthase subunit alpha [Kordiimonas gwangyangensis]	SC6753	AtpA		0.0745745
2	AtpA-WP_020183275.1 MULTISPECIES: F0F1 ATP synthase subunit alpha [unclassified Methylotenera]	SC6753	AtpA		0.0741384
2	AtpA-WP_018676355.1 F0F1 ATP synthase subunit alpha [Riemerella columbina]	SC6753	AtpA		0.0724438
2	AtpA-WP_018399105.1 F0F1 ATP synthase subunit alpha [filamentous cyanobacterium ESFC-1]	SC6753	AtpA		0.0753128
2	AtpA-WP_018299848.1 F0F1 ATP synthase subunit alpha [Fangia hongkongensis]	SC6753	AtpA		0.0741384
2	AtpA-WP_017730359.1 F0F1 ATP synthase subunit alpha [Nafulsella turpanensis]	SC6753	AtpA		0.0721688
2	AtpA-WP_016587110.1 F0F1 ATP synthase subunit alpha, partial [Yersinia pestis]	SC6753	AtpA		0.0832231
2	AtpA-WP_016418326.1 F0F1 ATP synthase subunit alpha [Halomonas anticariensis]	SC6753	AtpA		0.0739941
2	AtpA-WP_015833268.1 F0F1 ATP synthase subunit alpha [Methylotenera mobilis]	SC6753	AtpA		0.0741384
2	AtpA-WP_015692683.1 F0F1 ATP synthase subunit alpha [Saprospira grandis]	SC6753	AtpA		0.0712228
2	AtpA-WP_015440625.1 F0F1 ATP synthase subunit alpha [Ilumatobacter coccineus]	SC6753	AtpA		0.0717603
2	AtpA-WP_015280113.1 F0F1 ATP synthase subunit alpha [Thioflavicoccus mobilis]	SC6753	AtpA		0.0741384
2	AtpA-WP_015202942.1 F0F1 ATP synthase subunit alpha [Crinalium epipsammum]	SC6753	AtpA		0.0753128
2	AtpA-WP_015175645.1 F0F1 ATP synthase subunit alpha [Oscillatoria nigro-viridis]	SC6753	AtpA		0.0753128
2	AtpA-WP_015147558.1 F0F1 ATP synthase subunit alpha [Oscillatoria acuminata]	SC6753	AtpA		0.0753128
2	AtpA-WP_015007008.1 MULTISPECIES: F0F1 ATP synthase subunit alpha [Cycloclasticus]	SC6753	AtpA		0.0741384
2	AtpA-WP_014110664.1 F0F1 ATP synthase subunit alpha [Glaciecola nitratireducens]	SC6753	AtpA		0.0741384
2	AtpA-WP_014078048.1 F0F1 ATP synthase subunit alpha [Sphingobium sp. SYK-6]	SC6753	AtpA		0.074721
2	AtpA-WP_013996305.1 F0F1 ATP synthase subunit alpha [Capnocytophaga canimorsus]	SC6753	AtpA		0.072306
2	AtpA-WP_012994738.1 MULTISPECIES: F0F1 ATP synthase subunit alpha [Thermoanaerobacter]	SC6753	AtpA		0.075164
2	AtpA-WP_012899091.1 ATP synthase subunit A [Methanocella paludicola]	SC6753	AtpA		0.0656874
2	AtpA-WP_012778011.1 F0F1 ATP synthase subunit alpha [Hirschia baltica]	SC6753	AtpA		0.0745745
2	AtpA-WP_012776233.1 F0F1 ATP synthase subunit alpha [Photorhabdus asymbiotica]	SC6753	AtpA		0.0741384
2	AtpA-WP_012174030.1 F0F1 ATP synthase subunit alpha [Desulfococcus oleovorans]	SC6753	AtpA		0.0753128
2	AtpA-WP_009575316.1 F0F1 ATP synthase subunit alpha [Halieaceae bacterium IMCC3088]	SC6753	AtpA		0.0739941
2	AtpA-WP_009207216.1 F0F1 ATP synthase subunit alpha [Sulfuricella denitrificans]	SC6753	AtpA		0.0744285
2	AtpA-WP_009056127.1 F0F1 ATP synthase subunit alpha [Nitritalea halalkaliphila]	SC6753	AtpA		0.072582
2	AtpA-WP_008945488.1 F0F1 ATP synthase subunit alpha [Oceanibaculum indicum]	SC6753	AtpA		0.074721
2	AtpA-WP_008559350.1 F0F1 ATP synthase subunit alpha [Phaeobacter italicus]	SC6753	AtpA		0.0742832
2	AtpA-WP_008233942.1 F0F1 ATP synthase subunit alpha [Richelia intracellularis]	SC6753	AtpA		0.075164
2	AtpA-WP_008101063.1 F0F1 ATP synthase subunit alpha [Verrucomicrobiae bacterium DG1235]	SC6753	AtpA		0.0745745
2	AtpA-WP_007468743.1 F0F1 ATP synthase subunit alpha [Photobacterium marinum]	SC6753	AtpA		0.0741384
2	AtpA-WP_007425464.1 F0F1 ATP synthase subunit alpha [Oceaniovalibus guishaninsula]	SC6753	AtpA		0.0744285
2	AtpA-WP_007361438.1 F0F1 ATP synthase subunit alpha [Opitutaceae bacterium TAV1]	SC6753	AtpA		0.074721
2	AtpA-WP_006981813.1 F0F1 ATP synthase subunit alpha [Chthoniobacter flavus]	SC6753	AtpA		0.0748681
2	AtpA-WP_006528422.1 F0F1 ATP synthase subunit alpha [Gloeocapsa sp. PCC 73106]	SC6753	AtpA		0.075164
2	AtpA-WP_006271284.1 F0F1 ATP synthase subunit alpha [Asticcacaulis biprosthecium]	SC6753	AtpA		0.0745745
2	AtpA-WP_005987495.1 F0F1 ATP synthase subunit alpha [Actinomyces graevenitzii]	SC6753	AtpA		0.0699136
2	AtpA-WP_003923371.1 F0F1 ATP synthase subunit alpha [Escherichia coli]	SC6753	AtpA		0.0741384
2	AtpA-WP_003867837.1 ATP synthase subunit A [Thermoanaerobacter ethanolicus]	SC6753	AtpA		0.0644627
2	AtpA-WP_002992880.1 F0F1 ATP synthase subunit alpha [Sphingobacterium spiritivorum]	SC6753	AtpA		0.072582
2	AtpA-WP_002681075.1 F0F1 ATP synthase subunit alpha [Capnocytophaga sputigena]	SC6753	AtpA		0.072306
2	AtpA-WP_002658332.1 F0F1 ATP synthase subunit alpha [Saprospira grandis]	SC6753	AtpA		0.0712228
1	AtpA-WP_164101994.1 F0F1 ATP synthase subunit alpha [Roseimaritima sp. JC640]	SC6753	AtpA		0.0373605
1	AtpA-WP_163936395.1 F0F1 ATP synthase subunit alpha [Paraferrimonas sp. SM1919]	SC6753	AtpA		0.0371416
1	AtpA-WP_163494936.1 F0F1 ATP synthase subunit alpha [Kineobactrum sp. M2]	SC6753	AtpA		0.0369971
1	AtpA-WP_163417081.1 F0F1 ATP synthase subunit alpha [Flagellimonas sp. HSM57]	SC6753	AtpA		0.036153
1	AtpA-WP_162333781.1 F0F1 ATP synthase subunit alpha [Chitinophaga sp. H33E-04]	SC6753	AtpA		0.0362219
1	AtpA-WP_162048813.1 MULTISPECIES: F0F1 ATP synthase subunit alpha [unclassified Rhodocyclaceae]	SC6753	AtpA		0.0371416
1	AtpA-WP_161415373.1 F0F1 ATP synthase subunit alpha [Flavobacteriaceae bacterium R38]	SC6753	AtpA		0.036153
1	AtpA-WP_161382758.1 F0F1 ATP synthase subunit alpha [Alcanivorax sp. ZXX171]	SC6753	AtpA		0.0369971
1	AtpA-WP_160965257.1 F0F1 ATP synthase subunit alpha [Pseudomaricurvus sp. HS19]	SC6753	AtpA		0.0382626
1	AtpA-WP_160750775.1 F0F1 ATP synthase subunit alpha [Flavobacterium sp. Sd200]	SC6753	AtpA		0.036291
1	AtpA-WP_160720782.1 F0F1 ATP synthase subunit alpha [Isachenkonia alkalipeptolytica]	SC6753	AtpA		0.0378061
1	AtpA-WP_160566788.1 F0F1 ATP synthase subunit alpha [Apibacter sp. B2912]	SC6753	AtpA		0.0362219
1	AtpA-WP_160077642.1 F0F1 ATP synthase subunit alpha [Saprospirales bacterium GYS_P2D]	SC6753	AtpA		0.0360844
1	AtpA-WP_159756137.1 F0F1 ATP synthase subunit alpha [Sphingomonas sp. 8AM]	SC6753	AtpA		0.0373605
1	AtpA-WP_159321159.1 F0F1 ATP synthase subunit alpha [Tenacibaculum maritimum]	SC6753	AtpA		0.036153
1	AtpA-WP_159111187.1 F0F1 ATP synthase subunit alpha [BD1-7 clade bacterium]	SC6753	AtpA		0.0369971
1	AtpA-WP_158785716.1 F0F1 ATP synthase subunit alpha [Granulicella sp. L46]	SC6753	AtpA		0.0367824
1	AtpA-WP_158747204.1 F0F1 ATP synthase subunit alpha [Acidisphaera sp. L21]	SC6753	AtpA		0.0372143
1	AtpA-WP_158665681.1 sodium-transporting two-sector ATPase [Candidatus Saccharibacteria bacterium YM_S32_TM7_50_20]	SC6753	AtpA		0.0371416
1	AtpA-WP_157523165.1 F0F1 ATP synthase subunit alpha [Mucilaginibacter sp. HMF7856]	SC6753	AtpA		0.036291
1	AtpA-WP_157476738.1 F0F1 ATP synthase subunit alpha [Flavihumibacter sp. SB-02]	SC6753	AtpA		0.0362219
1	AtpA-WP_157364108.1 F0F1 ATP synthase subunit alpha [Winogradskyella sp. HL2-2]	SC6753	AtpA		0.036153
1	AtpA-WP_156280656.1 F0F1 ATP synthase subunit alpha [Gramella sp. BOM4]	SC6753	AtpA		0.036153
1	AtpA-WP_155879476.1 F0F1 ATP synthase subunit alpha [Lachnospiraceae bacterium KM106-2]	SC6753	AtpA		0.0381092
1	AtpA-WP_155796388.1 F0F1 ATP synthase subunit alpha [Planctomycetaceae bacterium]	SC6753	AtpA		0.0377311
1	AtpA-WP_155507484.1 F0F1 ATP synthase subunit alpha [Hydrogenophilales bacterium]	SC6753	AtpA		0.0369252
1	AtpA-WP_155464690.1 F0F1 ATP synthase subunit alpha [Duganella radicis]	SC6753	AtpA		0.0370692
1	AtpA-WP_155417253.1 F0F1 ATP synthase subunit alpha [Puniceicoccaceae bacterium]	SC6753	AtpA		0.0369971
1	AtpA-WP_155406366.1 F0F1 ATP synthase subunit alpha [Hydrogenophilales bacterium]	SC6753	AtpA		0.0369252
1	AtpA-WP_155406213.1 F0F1 ATP synthase subunit alpha [Planctomycetes bacterium]	SC6753	AtpA		0.0364301
1	AtpA-WP_155285232.1 MULTISPECIES: F0F1 ATP synthase subunit alpha [unclassified Capnocytophaga]	SC6753	AtpA		0.036153
1	AtpA-WP_155185203.1 F0F1 ATP synthase subunit alpha [Parvularcula sp. CL28]	SC6753	AtpA		0.0372872
1	AtpA-WP_154446142.1 F0F1 ATP synthase subunit alpha [Rhodobacteraceae bacterium 2CG4]	SC6753	AtpA		0.0372872
1	AtpA-WP_154109053.1 F0F1 ATP synthase subunit alpha [Actinobacteria bacterium]	SC6753	AtpA		0.0354125
1	AtpA-WP_153966228.1 F0F1 ATP synthase subunit alpha [Rhodobacteraceae bacterium]	SC6753	AtpA		0.0371416
1	AtpA-WP_153895831.1 F0F1 ATP synthase subunit alpha [Actinobacteria bacterium]	SC6753	AtpA		0.0350212
1	AtpA-WP_153888758.1 F0F1 ATP synthase subunit alpha [Rhodospirillaceae bacterium]	SC6753	AtpA		0.0372143
1	AtpA-WP_153712635.1 F0F1 ATP synthase subunit alpha [Litoricola lipolytica]	SC6753	AtpA		0.0369971
1	AtpA-WP_153693557.1 F0F1 ATP synthase subunit alpha [Rhodobacteraceae bacterium]	SC6753	AtpA		0.0371416
1	AtpA-WP_153607736.1 F0F1 ATP synthase subunit alpha [Puniceicoccaceae bacterium]	SC6753	AtpA		0.0369971
1	AtpA-WP_152810608.1 F0F1 ATP synthase subunit alpha [Cardiobacteriales bacterium ML27]	SC6753	AtpA		0.0370692
1	AtpA-WP_152464101.1 F0F1 ATP synthase subunit alpha [Sulfitobacter sp. THAF37]	SC6753	AtpA		0.0371416
1	AtpA-WP_151672782.1 F0F1 ATP synthase subunit alpha [Ulvibacter marinus]	SC6753	AtpA		0.036153
1	AtpA-WP_151448992.1 F0F1 ATP synthase subunit alpha [Oxalobacteraceae bacterium CHu64-6-4]	SC6753	AtpA		0.0372143
1	AtpA-WP_151179601.1 F0F1 ATP synthase subunit alpha [Rhodospirillaceae bacterium R5913]	SC6753	AtpA		0.0373605
1	AtpA-WP_150824457.1 F0F1 ATP synthase subunit alpha [Megasphaera sp. DJF_B143]	SC6753	AtpA		0.0372143
1	AtpA-WP_150285976.1 F0F1 ATP synthase subunit alpha [Rhizobiales bacterium SYSU G02060]	SC6753	AtpA		0.0373605
1	AtpA-WP_150091501.1 F0F1 ATP synthase subunit alpha [Thiohalocapsa marina]	SC6753	AtpA		0.0370692
1	AtpA-WP_149391705.1 F0F1 ATP synthase subunit alpha [Nitrincola sp. MEB193]	SC6753	AtpA		0.0369971
1	AtpA-WP_149090279.1 F0F1 ATP synthase subunit alpha [Rufibacter sp. NBS58-1]	SC6753	AtpA		0.036153
1	AtpA-WP_148542679.1 F0F1 ATP synthase subunit alpha [Seonamhaeicola marinus]	SC6753	AtpA		0.036153
1	AtpA-WP_148252345.1 F0F1 ATP synthase subunit alpha [Aidingimonas sp. XHU 5135]	SC6753	AtpA		0.0369971
1	AtpA-WP_148068091.1 F0F1 ATP synthase subunit alpha [Parahaliea aestuarii]	SC6753	AtpA		0.0369971
1	AtpA-WP_147850128.1 F0F1 ATP synthase subunit alpha [Enhydrobacter sp. CC-CFT640]	SC6753	AtpA		0.0373605
1	AtpA-WP_147731166.1 F0F1 ATP synthase subunit alpha [Brachyspira pilosicoli]	SC6753	AtpA		0.0381092
1	AtpA-WP_147728192.1 MULTISPECIES: F0F1 ATP synthase subunit alpha [unclassified Methylobacterium]	SC6753	AtpA		0.0372143
1	AtpA-WP_147091340.1 F0F1 ATP synthase subunit alpha [Novosphingobium ginsenosidimutans]	SC6753	AtpA		0.0373605
1	AtpA-WP_147086025.1 F0F1 ATP synthase subunit alpha [Subsaximicrobium wynnwilliamsii]	SC6753	AtpA		0.0360161
1	AtpA-WP_146852319.1 F0F1 ATP synthase subunit alpha [Brevifollis gellanilyticus]	SC6753	AtpA		0.0373605
1	AtpA-WP_146835733.1 F0F1 ATP synthase subunit alpha [Antarcticibacterium sp. PAMC 28998]	SC6753	AtpA		0.036153
1	AtpA-WP_146554453.1 F0F1 ATP synthase subunit alpha [TM7 phylum sp. oral taxon 350]	SC6753	AtpA		0.037434
1	AtpA-WP_146461141.1 F0F1 ATP synthase subunit alpha [Planctomycetes bacterium Poly51]	SC6753	AtpA		0.0375079
1	AtpA-WP_145169406.1 F0F1 ATP synthase subunit alpha [Planctomycetes bacterium K22_7]	SC6753	AtpA		0.0375079
1	AtpA-WP_145083416.1 F0F1 ATP synthase subunit alpha [Planctomycetes bacterium Q31a]	SC6753	AtpA		0.0377311
1	AtpA-WP_145065422.1 MULTISPECIES: F0F1 ATP synthase subunit alpha [unclassified Planctomycetes]	SC6753	AtpA		0.0364301
1	AtpA-WP_144692054.1 F0F1 ATP synthase subunit alpha [Alteromonadaceae bacterium 2753L.S.0a.02]	SC6753	AtpA		0.0370692
1	AtpA-WP_144048724.1 MULTISPECIES: F0F1 ATP synthase subunit alpha [unclassified Shewanella]	SC6753	AtpA		0.0370692
1	AtpA-WP_143554495.1 F0F1 ATP synthase subunit alpha [Sandarakinorhabdus sp. LB1R16]	SC6753	AtpA		0.0372143
1	AtpA-WP_142947988.1 F0F1 ATP synthase subunit alpha [Alcanivorax sp. DSM 26295]	SC6753	AtpA		0.0369971
1	AtpA-WP_142660867.1 F0F1 ATP synthase subunit alpha [Methylacidimicrobium tartarophylax]	SC6753	AtpA		0.0368537
1	AtpA-WP_142600993.1 F0F1 ATP synthase subunit alpha [Solitalea koreensis]	SC6753	AtpA		0.036291
1	AtpA-WP_142093451.1 F0F1 ATP synthase subunit alpha [Propioniferax innocua]	SC6753	AtpA		0.0348287
1	AtpA-WP_141613270.1 F0F1 ATP synthase subunit alpha [Echinicola sp. LN3S3]	SC6753	AtpA		0.0362219
1	AtpA-WP_141319659.1 F0F1 ATP synthase subunit alpha [Halomonas halmophila]	SC6753	AtpA		0.0369971
1	AtpA-WP_139939136.1 F0F1 ATP synthase subunit alpha [Emcibacter nanhaiensis]	SC6753	AtpA		0.0373605
1	AtpA-WP_139873997.1 F0F1 ATP synthase subunit alpha [Candidatus Methylopumilus rimovensis]	SC6753	AtpA		0.0370692
1	AtpA-WP_139066147.1 F0F1 ATP synthase subunit alpha [Antarcticibacterium flavum]	SC6753	AtpA		0.036153
1	AtpA-WP_138677975.1 F0F1 ATP synthase subunit alpha [Candidatus Accumulibacter phosphatis]	SC6753	AtpA		0.0371416
1	AtpA-WP_138429855.1 F0F1 ATP synthase subunit alpha [Aliifodinibius saliphilus]	SC6753	AtpA		0.0378061
1	AtpA-WP_138275139.1 F0F1 ATP synthase subunit alpha [Candidatus Rhodoluna limnophila]	SC6753	AtpA		0.0348926
1	AtpA-WP_138177930.1 F0F1 ATP synthase subunit alpha [Microbacterium sp. 5K110]	SC6753	AtpA		0.0350858
1	AtpA-WP_137401151.1 F0F1 ATP synthase subunit alpha [Echinicola rosea]	SC6753	AtpA		0.0362219
1	AtpA-WP_137266994.1 F0F1 ATP synthase subunit alpha [Luteimonas sp. H23]	SC6753	AtpA		0.0368537
1	AtpA-WP_137181209.1 F0F1 ATP synthase subunit alpha [Roseomonas sp. AR75]	SC6753	AtpA		0.0372872
1	AtpA-WP_137150606.1 F0F1 ATP synthase subunit alpha [Devosia sp. FKR38]	SC6753	AtpA		0.0372143
1	AtpA-WP_136819685.1 F0F1 ATP synthase subunit alpha [Sphingobacterium alkalisoli]	SC6753	AtpA		0.036291
1	AtpA-WP_136548243.1 F0F1 ATP synthase subunit alpha, partial [Pantoea sp. R102]	SC6753	AtpA		0.0418865
1	AtpA-WP_136462573.1 F0F1 ATP synthase subunit alpha [Aliishimia ponticola]	SC6753	AtpA		0.0371416
1	AtpA-WP_136441829.1 F0F1 ATP synthase subunit alpha [Primorskyibacter sp. XY-301]	SC6753	AtpA		0.0371416
1	AtpA-WP_136340348.1 F0F1 ATP synthase subunit alpha [Youngimonas vesicularis]	SC6753	AtpA		0.0371416
1	AtpA-WP_136254708.1 F0F1 ATP synthase subunit alpha [Halomonas sp. ATF 5.4]	SC6753	AtpA		0.0369971
1	AtpA-WP_135438664.1 F0F1 ATP synthase subunit alpha [Thalassotalea sp. HSM 43]	SC6753	AtpA		0.0370692
1	AtpA-WP_135388984.1 ATP synthase subunit A [Methanolobus sp. SY-01]	SC6753	AtpA		0.0329005
1	AtpA-WP_134679753.1 F0F1 ATP synthase subunit alpha [Paracoccus sp. YJ057]	SC6753	AtpA		0.0372143
1	AtpA-WP_134486462.1 F0F1 ATP synthase subunit alpha [Methylocella tundrae]	SC6753	AtpA		0.0373605
1	AtpA-WP_133659704.1 F0F1 ATP synthase subunit alpha [Hymenobacter sp. UV11]	SC6753	AtpA		0.0360844
1	AtpA-WP_133608824.1 F0F1 ATP synthase subunit alpha [Flavobacterium cheniae]	SC6753	AtpA		0.0362219
1	AtpA-WP_133594591.1 F0F1 ATP synthase subunit alpha [Azoarcus indigens]	SC6753	AtpA		0.0371416
1	AtpA-WP_133535091.1 F0F1 ATP synthase subunit alpha [Tenacibaculum caenipelagi]	SC6753	AtpA		0.036153
1	AtpA-WP_133364890.1 F0F1 ATP synthase subunit alpha [Qipengyuania sediminis]	SC6753	AtpA		0.0373605
1	AtpA-WP_133340902.1 F0F1 ATP synthase subunit alpha [Fluviibacterium aquatile]	SC6753	AtpA		0.0371416
1	AtpA-WP_133136330.1 F0F1 ATP synthase subunit alpha [Legionella rowbothamii]	SC6753	AtpA		0.0367824
1	AtpA-WP_132970846.1 F0F1 ATP synthase subunit alpha [Thiogranum longum]	SC6753	AtpA		0.0370692
1	AtpA-WP_132872639.1 F0F1 ATP synthase subunit alpha [Seleniivibrio woodruffii]	SC6753	AtpA		0.0378815
1	AtpA-WP_132778140.1 F0F1 ATP synthase subunit alpha [Sphingobacterium alimentarium]	SC6753	AtpA		0.036291
1	AtpA-WP_132420553.1 F0F1 ATP synthase subunit alpha [Paenibacillus sp. 18JY21-1]	SC6753	AtpA		0.0378061
1	AtpA-WP_132366918.1 F0F1 ATP synthase subunit alpha [Methylobacterium sp. BK227]	SC6753	AtpA		0.0372872
1	AtpA-WP_132241634.1 F0F1 ATP synthase subunit alpha [Primorskyibacter sedentarius]	SC6753	AtpA		0.0371416
1	AtpA-WP_131918643.1 F0F1 ATP synthase subunit alpha [Heliophilum fasciatum]	SC6753	AtpA		0.0378815
1	AtpA-WP_131865527.1 F0F1 ATP synthase subunit alpha [Biostraticola tofi]	SC6753	AtpA		0.0370692
1	AtpA-WP_131854135.1 F0F1 ATP synthase subunit alpha [Bosea sp. BK604]	SC6753	AtpA		0.0373605
1	AtpA-WP_131447471.1 F0F1 ATP synthase subunit alpha [Thiobacillaceae bacterium LSR1]	SC6753	AtpA		0.0370692
1	AtpA-WP_131160316.1 ATP synthase subunit A [Aeropyrum pernix]	SC6753	AtpA		0.0318534
1	AtpA-WP_131112341.1 F0F1 ATP synthase subunit alpha [Sterolibacteriaceae bacterium M52]	SC6753	AtpA		0.0371416
1	AtpA-WP_130858570.1 MULTISPECIES: F0F1 ATP synthase subunit alpha [Olivibacter]	SC6753	AtpA		0.036291
1	AtpA-WP_130541761.1 F0F1 ATP synthase subunit alpha [Pseudobacter ginsenosidimutans]	SC6753	AtpA		0.0362219
1	AtpA-WP_130404238.1 F0F1 ATP synthase subunit alpha [Thalassococcus sp. S3]	SC6753	AtpA		0.0371416
1	AtpA-WP_130110766.1 F0F1 ATP synthase subunit alpha [Leucobacter triazinivorans]	SC6753	AtpA		0.0351506
1	AtpA-WP_129761919.1 F0F1 ATP synthase subunit alpha [Salipiger sp. IMCC34102]	SC6753	AtpA		0.0372143
1	AtpA-WP_129680732.1 F0F1 ATP synthase subunit alpha [Loktanella sp. IMCC34160]	SC6753	AtpA		0.0371416
1	AtpA-WP_129500952.1 F0F1 ATP synthase subunit alpha [Candidatus Marinimicrobia bacterium]	SC6753	AtpA		0.0373605
1	AtpA-WP_129403875.1 F0F1 ATP synthase subunit alpha [Sphingobium sp. CHR27]	SC6753	AtpA		0.0373605
1	AtpA-WP_129015609.1 F0F1 ATP synthase subunit alpha [Gelidibacter gilvus]	SC6753	AtpA		0.036153
1	AtpA-WP_129007566.1 F0F1 ATP synthase subunit alpha [Arcobacter sp. CECT 8983]	SC6753	AtpA		0.0376564
1	AtpA-WP_128764051.1 F0F1 ATP synthase subunit alpha [Leeuwenhoekiella polynyae]	SC6753	AtpA		0.036153
1	AtpA-WP_128389989.1 F0F1 ATP synthase subunit alpha [Flavobacterium sp. 1E403]	SC6753	AtpA		0.036291
1	AtpA-WP_128250495.1 F0F1 ATP synthase subunit alpha [Aequorivita sp. H23M31]	SC6753	AtpA		0.036153
1	AtpA-WP_128148006.1 F0F1 ATP synthase subunit alpha [Sinirhodobacter ferrireducens]	SC6753	AtpA		0.0373605
1	AtpA-WP_127766147.1 F0F1 ATP synthase subunit alpha [Hwanghaeella grinnelliae]	SC6753	AtpA		0.0373605
1	AtpA-WP_127749834.1 MULTISPECIES: F0F1 ATP synthase subunit alpha [Rhodobacteraceae]	SC6753	AtpA		0.0371416
1	AtpA-WP_127715499.1 F0F1 ATP synthase subunit alpha [Halobacteriovorax sp. HLS]	SC6753	AtpA		0.038033
1	AtpA-WP_127478749.1 F0F1 ATP synthase subunit alpha [Sulfurivermis fontis]	SC6753	AtpA		0.0369971
1	AtpA-WP_127115430.1 F0F1 ATP synthase subunit alpha [Thalassobius sp. ZQ172]	SC6753	AtpA		0.0371416
1	AtpA-WP_126803818.1 F0F1 ATP synthase subunit alpha [Aliidiomarina minuta]	SC6753	AtpA		0.0370692
1	AtpA-WP_126729718.1 F0F1 ATP synthase subunit alpha [Chryseobacterium sp. XH07]	SC6753	AtpA		0.0362219
1	AtpA-WP_126463930.1 F0F1 ATP synthase subunit alpha [Sulfuritortus calidifontis]	SC6753	AtpA		0.0370692
1	AtpA-WP_126445378.1 F0F1 ATP synthase subunit alpha [Nonlabens sp. MJ115]	SC6753	AtpA		0.036291
1	AtpA-WP_126387015.1 F0F1 ATP synthase subunit alpha [Pseudanabaena sp. ABRG5-3]	SC6753	AtpA		0.0376564
1	AtpA-WP_126158936.1 F0F1 ATP synthase subunit alpha [Amphritea sp. MCCC 1K03512]	SC6753	AtpA		0.0369971
1	AtpA-WP_125216100.1 F0F1 ATP synthase subunit alpha [Rickettsiales endosymbiont of Stachyamoeba lipophora]	SC6753	AtpA		0.0372872
1	AtpA-WP_125086951.1 F0F1 ATP synthase subunit alpha [Flavobacteriaceae bacterium 14752]	SC6753	AtpA		0.036153
1	AtpA-WP_124948425.1 F0F1 ATP synthase subunit alpha [Sulfuriferula thiophila]	SC6753	AtpA		0.0370692
1	AtpA-WP_124193244.1 ATP synthase subunit A [Natrarchaeobius chitinivorans]	SC6753	AtpA		0.0325068
1	AtpA-WP_123949557.1 F0F1 ATP synthase subunit alpha [Cyclobacteriaceae bacterium YHN15]	SC6753	AtpA		0.036153
1	AtpA-WP_123898849.1 F0F1 ATP synthase subunit alpha [Flavobacteriaceae bacterium BH-SD17]	SC6753	AtpA		0.036291
1	AtpA-WP_123713606.1 F0F1 ATP synthase subunit alpha [Sinobacterium caligoides]	SC6753	AtpA		0.0369971
1	AtpA-WP_123668885.1 F0F1 ATP synthase subunit alpha [Actinocorallia herbida]	SC6753	AtpA		0.0348926
1	AtpA-WP_123102870.1 F0F1 ATP synthase subunit alpha [Acidithiobacillus sp. CJ-2]	SC6753	AtpA		0.0369971
1	AtpA-WP_122260968.1 F0F1 ATP synthase subunit alpha [Ornithinimicrobium sp. CPCC 203383]	SC6753	AtpA		0.0346384
1	AtpA-WP_121564053.1 F0F1 ATP synthase subunit alpha [Atopobacter sp. AH10]	SC6753	AtpA		0.0383397
1	AtpA-WP_121098821.1 F0F1 ATP synthase subunit alpha [Litorimonas taeanensis]	SC6753	AtpA		0.0372872
1	AtpA-WP_121064225.1 F0F1 ATP synthase subunit alpha [Maribacter vaceletii]	SC6753	AtpA		0.036153
1	AtpA-WP_120709920.1 F0F1 ATP synthase subunit alpha [Ulvibacterium marinum]	SC6753	AtpA		0.036153
1	AtpA-WP_120185823.1 F0F1 ATP synthase subunit alpha [Tenacibaculum lutimaris]	SC6753	AtpA		0.036153
1	AtpA-WP_120047129.1 F0F1 ATP synthase subunit alpha [Erythrobacter aquimixticola]	SC6753	AtpA		0.0373605
1	AtpA-WP_119949079.1 F0F1 ATP synthase subunit alpha [Frankiales bacterium YIM 75000]	SC6753	AtpA		0.0344502
1	AtpA-WP_119395133.1 F0F1 ATP synthase subunit alpha [Oceanospirillales bacterium WDS2A16A]	SC6753	AtpA		0.0369971
1	AtpA-WP_119331011.1 F0F1 ATP synthase subunit alpha [Pseudofrancisella aestuarii]	SC6753	AtpA		0.0370692
1	AtpA-WP_119306253.1 F0F1 ATP synthase subunit alpha [Cohaesibacter haloalkalitolerans]	SC6753	AtpA		0.0373605
1	AtpA-WP_119167142.1 F0F1 ATP synthase subunit alpha [Rhodospirillaceae bacterium HHTR118]	SC6753	AtpA		0.0372143
1	AtpA-WP_119074592.1 F0F1 ATP synthase subunit alpha [Leucobacter sp. wl10]	SC6753	AtpA		0.0351506
1	AtpA-WP_117319278.1 F0F1 ATP synthase subunit alpha [Chromatocurvus halotolerans]	SC6753	AtpA		0.0369971
1	AtpA-WP_117000248.1 F0F1 ATP synthase subunit alpha [Desertimonas flava]	SC6753	AtpA		0.035948
1	AtpA-WP_116963602.1 F0F1 ATP synthase subunit alpha [Fastidiosibacter lacustris]	SC6753	AtpA		0.0370692
1	AtpA-WP_116930566.1 F0F1 ATP synthase subunit alpha [Rhodobiaceae bacterium]	SC6753	AtpA		0.0373605
1	AtpA-WP_116651085.1 F0F1 ATP synthase subunit alpha [Wenzhouxiangella sediminis]	SC6753	AtpA		0.0369252
1	AtpA-WP_116216722.1 F0F1 ATP synthase subunit alpha [Muricauda sp. ARW7G5W]	SC6753	AtpA		0.036153
1	AtpA-WP_116184472.1 F0F1 ATP synthase subunit alpha [Muricauda sp. SM1704]	SC6753	AtpA		0.036153
1	AtpA-WP_115973783.1 MULTISPECIES: F0F1 ATP synthase subunit alpha [Chryseobacterium]	SC6753	AtpA		0.0362219
1	AtpA-WP_115925877.1 F0F1 ATP synthase subunit alpha [Chryseobacterium sp. 7_F195]	SC6753	AtpA		0.0362219
1	AtpA-WP_115538254.1 F0F1 ATP synthase subunit alpha [Cylindrospermopsis raciborskii]	SC6753	AtpA		0.037582
1	AtpA-WP_115022421.1 MULTISPECIES: F0F1 ATP synthase subunit alpha [unclassified Synechococcus]	SC6753	AtpA		0.037582
1	AtpA-WP_114901991.1 F0F1 ATP synthase subunit alpha [Kordia sp. SMS9]	SC6753	AtpA		0.0362219
1	AtpA-WP_114833857.1 F0F1 ATP synthase subunit alpha [Aquicella lusitana]	SC6753	AtpA		0.0366406
1	AtpA-WP_114795593.1 F0F1 ATP synthase subunit alpha [Gaiella occulta]	SC6753	AtpA		0.0373605
1	AtpA-WP_114599326.1 F0F1 ATP synthase subunit alpha [Microbacterium arborescens]	SC6753	AtpA		0.0344502
1	AtpA-WP_114580872.1 F0F1 ATP synthase subunit alpha [Ferruginivarius sediminum]	SC6753	AtpA		0.0373605
1	AtpA-WP_114564828.1 F0F1 ATP synthase subunit alpha [Spiroplasma phoeniceum]	SC6753	AtpA		0.0363604
1	AtpA-WP_114308050.1 F0F1 ATP synthase subunit alpha [Winogradskyella arenosi]	SC6753	AtpA		0.036153
1	AtpA-WP_114067536.1 F0F1 ATP synthase subunit alpha [Runella sp. HYN0085]	SC6753	AtpA		0.0362219
1	AtpA-WP_113953325.1 F0F1 ATP synthase subunit alpha [Arenicella xantha]	SC6753	AtpA		0.0370692
1	AtpA-WP_113743340.1 F0F1 ATP synthase subunit alpha [Anaerobiospirillum thomasii]	SC6753	AtpA		0.0370692
1	AtpA-WP_113258095.1 F0F1 ATP synthase subunit alpha [Roseovarius sp. TE539]	SC6753	AtpA		0.0371416
1	AtpA-WP_112686481.1 F0F1 ATP synthase subunit alpha [Rhizobiales bacterium]	SC6753	AtpA		0.0373605
1	AtpA-WP_112104529.1 F0F1 ATP synthase subunit alpha, partial [Lonsdalea populi]	SC6753	AtpA		0.0430237
1	AtpA-WP_111513496.1 F0F1 ATP synthase subunit alpha [Phenylobacterium deserti]	SC6753	AtpA		0.0372872
1	AtpA-WP_111402507.1 F0F1 ATP synthase subunit alpha [Rhodobacteraceae bacterium LMIT002]	SC6753	AtpA		0.0371416
1	AtpA-WP_111396523.1 F0F1 ATP synthase subunit alpha [Humitalea rosea]	SC6753	AtpA		0.0372872
1	AtpA-WP_110474279.1 F0F1 ATP synthase subunit alpha [Winogradskyella epiphytica]	SC6753	AtpA		0.036153
1	AtpA-WP_110265601.1 F0F1 ATP synthase subunit alpha [Sinimarinibacterium flocculans]	SC6753	AtpA		0.0371416
1	AtpA-WP_110200236.1 F0F1 ATP synthase subunit alpha [Kangiella spongicola]	SC6753	AtpA		0.0369252
1	AtpA-WP_110129493.1 F0F1 ATP synthase subunit alpha [Coraliomargarita sp. WN38]	SC6753	AtpA		0.0369971
1	AtpA-WP_109417644.1 F0F1 ATP synthase subunit alpha [Pedobacter sp. FJ4-8]	SC6753	AtpA		0.036291
1	AtpA-WP_109040687.1 F0F1 ATP synthase subunit alpha [Azospira sp. I13]	SC6753	AtpA		0.0371416
1	AtpA-WP_108950073.1 F0F1 ATP synthase subunit alpha [Azoarcus communis]	SC6753	AtpA		0.0371416
1	AtpA-WP_108277027.1 F0F1 ATP synthase subunit alpha [gamma proteobacterium symbiont of Ctena orbiculata]	SC6753	AtpA		0.0370692
1	AtpA-WP_107864092.1 F0F1 ATP synthase subunit alpha [Agitococcus lubricus]	SC6753	AtpA		0.0369971
1	AtpA-WP_107829986.1 F0F1 ATP synthase subunit alpha [Mucilaginibacter yixingensis]	SC6753	AtpA		0.036291
1	AtpA-WP_107712186.1 MULTISPECIES: F0F1 ATP synthase subunit alpha [unclassified Oceanicaulis]	SC6753	AtpA		0.0373605
1	AtpA-WP_106995538.1 F0F1 ATP synthase subunit alpha [Enterobacter sp. FS01]	SC6753	AtpA		0.0370692
1	AtpA-WP_106659115.1 F0F1 ATP synthase subunit alpha [Confluentibacter sp. 3B]	SC6753	AtpA		0.036153
1	AtpA-WP_106591827.1 F0F1 ATP synthase subunit alpha [Marinobacterium halophilum]	SC6753	AtpA		0.0369971
1	AtpA-WP_106590461.1 alternate F1F0 ATPase, F1 subunit alpha [Marinobacterium halophilum]	SC6753	AtpA		0.0371416
1	AtpA-WP_106397733.1 F0F1 ATP synthase subunit alpha [Actinocorallia populi]	SC6753	AtpA		0.0348926
1	AtpA-WP_106259843.1 F0F1 ATP synthase subunit alpha [Leptolyngbya frigida]	SC6753	AtpA		0.0377311
1	AtpA-WP_106228324.1 F0F1 ATP synthase subunit alpha [beta proteobacterium MWH-P2sevCIIIb]	SC6753	AtpA		0.0370692
1	AtpA-WP_105861166.1 F0F1 ATP synthase subunit alpha [Labrys okinawensis]	SC6753	AtpA		0.037434
1	AtpA-WP_105741497.1 F0F1 ATP synthase subunit alpha [Phyllobacterium phragmitis]	SC6753	AtpA		0.0373605
1	AtpA-WP_105038336.1 F0F1 ATP synthase subunit alpha [Flavipsychrobacter stenotrophus]	SC6753	AtpA		0.036153
1	AtpA-WP_104913857.1 F0F1 ATP synthase subunit alpha [Pontimonas salivibrio]	SC6753	AtpA		0.0348926
1	AtpA-WP_104813454.1 F0F1 ATP synthase subunit alpha [Aureitalea marina]	SC6753	AtpA		0.036153
1	AtpA-WP_104796775.1 F0F1 ATP synthase subunit alpha [Limnohabitans sp. TS-CS-82]	SC6753	AtpA		0.0371416
1	AtpA-WP_104735060.1 F0F1 ATP synthase subunit alpha [Hanstruepera crassostreae]	SC6753	AtpA		0.036153
1	AtpA-WP_104481553.1 F0F1 ATP synthase subunit alpha [Actinokineospora auranticolor]	SC6753	AtpA		0.0348287
1	AtpA-WP_104230840.1 F0F1 ATP synthase subunit alpha [Solimonas fluminis]	SC6753	AtpA		0.0371416
1	AtpA-WP_103914819.1 F0F1 ATP synthase subunit alpha [Chryseobacterium humi]	SC6753	AtpA		0.0362219
1	AtpA-WP_103476310.1 F0F1 ATP synthase subunit alpha [Arenibacter catalasegens]	SC6753	AtpA		0.036291
1	AtpA-WP_103252082.1 F0F1 ATP synthase subunit alpha [Aeromonas veronii]	SC6753	AtpA		0.0370692
1	AtpA-WP_103220720.1 F0F1 ATP synthase subunit alpha [Labrenzia marina]	SC6753	AtpA		0.0373605
1	AtpA-WP_102471931.1 F0F1 ATP synthase subunit alpha [Vibrio breoganii]	SC6753	AtpA		0.0370692
1	AtpA-WP_101772514.1 F0F1 ATP synthase subunit alpha [Peptostreptococcus sp. Marseille-P4308]	SC6753	AtpA		0.038033
1	AtpA-WP_101517090.1 F0F1 ATP synthase subunit alpha [Halioglobus lutimaris]	SC6753	AtpA		0.0369971
1	AtpA-WP_101359246.1 F0F1 ATP synthase subunit alpha [Raineya orbicola]	SC6753	AtpA		0.036291
1	AtpA-WP_101270026.1 F0F1 ATP synthase subunit alpha [Thalassospira marina]	SC6753	AtpA		0.0372872
1	AtpA-WP_100926493.1 F0F1 ATP synthase subunit alpha [Tenacibaculum sp. SZ-18]	SC6753	AtpA		0.036153
1	AtpA-WP_100823043.1 F0F1 ATP synthase subunit alpha [Microcella sp. HL-107]	SC6753	AtpA		0.0349568
1	AtpA-WP_100802673.1 F0F1 ATP synthase subunit alpha [Ulvibacter sp. MAR_2010_11]	SC6753	AtpA		0.036153
1	AtpA-WP_100294354.1 F0F1 ATP synthase subunit alpha [Aeromonas cavernicola]	SC6753	AtpA		0.0370692
1	AtpA-WP_100259340.1 F0F1 ATP synthase subunit alpha [Erythrobacter seohaensis]	SC6753	AtpA		0.0373605
1	AtpA-WP_100255793.1 F0F1 ATP synthase subunit alpha [Reinekea forsetii]	SC6753	AtpA		0.0369971
1	AtpA-WP_099915919.1 F0F1 ATP synthase subunit alpha [Massilia psychrophila]	SC6753	AtpA		0.0370692
1	AtpA-WP_099644324.1 F0F1 ATP synthase subunit alpha [Leeuwenhoekiella nanhaiensis]	SC6753	AtpA		0.036153
1	AtpA-WP_099573405.1 F0F1 ATP synthase subunit alpha [Maribacter sp. 4U21]	SC6753	AtpA		0.0362219
1	AtpA-WP_099277043.1 F0F1 ATP synthase subunit alpha [Limimaricola cinnabarinus]	SC6753	AtpA		0.0371416
1	AtpA-WP_099152904.1 F0F1 ATP synthase subunit alpha [Lewinella nigricans]	SC6753	AtpA		0.0356782
1	AtpA-WP_097106873.1 F0F1 ATP synthase subunit alpha [Hoeflea halophila]	SC6753	AtpA		0.0373605
1	AtpA-WP_096831458.1 F0F1 ATP synthase subunit alpha [Tychonema bourrellyi]	SC6753	AtpA		0.037582
1	AtpA-WP_096635517.1 F0F1 ATP synthase subunit alpha [bacterium JGI 053]	SC6753	AtpA		0.0336575
1	AtpA-WP_096462734.1 F0F1 ATP synthase subunit alpha [Sulfurifustis variabilis]	SC6753	AtpA		0.0370692
1	AtpA-WP_096232956.1 F0F1 ATP synthase subunit alpha [Janthinobacterium svalbardensis]	SC6753	AtpA		0.0370692
1	AtpA-WP_096086636.1 F0F1 ATP synthase subunit alpha [Agaribacterium haliotis]	SC6753	AtpA		0.0370692
1	AtpA-WP_095917468.1 F0F1 ATP synthase subunit alpha [Capnocytophaga canimorsus]	SC6753	AtpA		0.036153
1	AtpA-WP_095588577.1 F0F1 ATP synthase subunit alpha [Actibacterium ureilyticum]	SC6753	AtpA		0.0371416
1	AtpA-WP_095388338.1 F0F1 ATP synthase subunit alpha [Sphingopyxis sp. GW247-27LB]	SC6753	AtpA		0.0373605
1	AtpA-WP_094648620.1 F0F1 ATP synthase subunit alpha [Rickettsia endosymbiont of Culicoides newsteadi]	SC6753	AtpA		0.0366406
1	AtpA-WP_094549081.1 ATP synthase subunit A [Petroclostridium xylanilyticum]	SC6753	AtpA		0.0322861
1	AtpA-WP_093990193.1 F0F1 ATP synthase subunit alpha [Flavimaricola marinus]	SC6753	AtpA		0.0371416
1	AtpA-WP_093869641.1 MULTISPECIES: F0F1 ATP synthase subunit alpha [unclassified Tenacibaculum]	SC6753	AtpA		0.036153
1	AtpA-WP_093419258.1 F0F1 ATP synthase subunit alpha [Tranquillimonas alkanivorans]	SC6753	AtpA		0.0372143
1	AtpA-WP_093332931.1 F0F1 ATP synthase subunit alpha [Sphingomonas rubra]	SC6753	AtpA		0.0373605
1	AtpA-WP_093287526.1 F0F1 ATP synthase subunit alpha [Solimonas aquatica]	SC6753	AtpA		0.0371416
1	AtpA-WP_093140764.1 F0F1 ATP synthase subunit alpha [Ulvibacter litoralis]	SC6753	AtpA		0.036153
1	AtpA-WP_093111211.1 F0F1 ATP synthase subunit alpha [Salinimicrobium catena]	SC6753	AtpA		0.036153
1	AtpA-WP_092954936.1 F0F1 ATP synthase subunit alpha [Roseomonas stagni]	SC6753	AtpA		0.0371416
1	AtpA-WP_092591715.1 F0F1 ATP synthase subunit alpha [Acidaminobacter hydrogenoformans]	SC6753	AtpA		0.0373605
1	AtpA-WP_092519250.1 F0F1 ATP synthase subunit alpha [Xenorhabdus japonica]	SC6753	AtpA		0.0370692
1	AtpA-WP_092445986.1 MULTISPECIES: F0F1 ATP synthase subunit alpha [Winogradskyella]	SC6753	AtpA		0.036153
1	AtpA-WP_092268269.1 MULTISPECIES: F0F1 ATP synthase subunit alpha [Brevibacillus]	SC6753	AtpA		0.0378061
1	AtpA-WP_092233047.1 F0F1 ATP synthase subunit alpha [Desulfobacula phenolica]	SC6753	AtpA		0.0377311
1	AtpA-WP_091952211.1 F0F1 ATP synthase subunit alpha [Polaribacter sp. Hel1_33_78]	SC6753	AtpA		0.0362219
1	AtpA-WP_091816853.1 F0F1 ATP synthase subunit alpha [Marinobacter mobilis]	SC6753	AtpA		0.0382626
1	AtpA-WP_091736639.1 F0F1 ATP synthase subunit alpha [Phenylobacterium immobile]	SC6753	AtpA		0.0372872
1	AtpA-WP_091534275.1 F0F1 ATP synthase subunit alpha [Fontimonas thermophila]	SC6753	AtpA		0.0371416
1	AtpA-WP_091428784.1 F0F1 ATP synthase subunit alpha [Flavobacterium degerlachei]	SC6753	AtpA		0.0362219
1	AtpA-WP_091428591.1 F0F1 ATP synthase subunit alpha [Aliiroseovarius sediminilitoris]	SC6753	AtpA		0.0371416
1	AtpA-WP_091395051.1 F0F1 ATP synthase subunit alpha [Arachidicoccus rhizosphaerae]	SC6753	AtpA		0.0362219
1	AtpA-WP_091388022.1 F0F1 ATP synthase subunit alpha [Microbulbifer marinus]	SC6753	AtpA		0.0369971
1	AtpA-WP_091150041.1 F0F1 ATP synthase subunit alpha [Mucilaginibacter pineti]	SC6753	AtpA		0.036291
1	AtpA-WP_091146809.1 F0F1 ATP synthase subunit alpha [Flavobacterium caeni]	SC6753	AtpA		0.0362219
1	AtpA-WP_091101927.1 F0F1 ATP synthase subunit alpha [Flavobacterium marinum]	SC6753	AtpA		0.036291
1	AtpA-WP_090678990.1 F0F1 ATP synthase subunit alpha [Myroides guanonis]	SC6753	AtpA		0.036291
1	AtpA-WP_090656250.1 F0F1 ATP synthase subunit alpha [Nitrosomonas marina]	SC6753	AtpA		0.0370692
1	AtpA-WP_090549058.1 F0F1 ATP synthase subunit alpha [Natronincola ferrireducens]	SC6753	AtpA		0.0378061
1	AtpA-WP_090209086.1 F0F1 ATP synthase subunit alpha [Yoonia litorea]	SC6753	AtpA		0.0372143
1	AtpA-WP_090196690.1 F0F1 ATP synthase subunit alpha [Erythrobacter sp. HL-111]	SC6753	AtpA		0.0373605
1	AtpA-WP_089775420.1 F0F1 ATP synthase subunit alpha [Haloactinobacterium album]	SC6753	AtpA		0.0350212
1	AtpA-WP_089758705.1 F0F1 ATP synthase subunit alpha [Chitinophaga terrae Kim and Jung 2007]	SC6753	AtpA		0.0362219
1	AtpA-WP_089728973.1 F0F1 ATP synthase subunit alpha [Candidatus Thiosymbion oneisti]	SC6753	AtpA		0.0370692
1	AtpA-WP_089727869.1 F0F1 ATP synthase subunit alpha [Halomonas muralis]	SC6753	AtpA		0.0369971
1	AtpA-WP_089410788.1 F0F1 ATP synthase subunit alpha [Amphiplicatus metriothermophilus]	SC6753	AtpA		0.0373605
1	AtpA-WP_089355346.1 F0F1 ATP synthase subunit alpha [Ekhidna lutea]	SC6753	AtpA		0.036153
1	AtpA-WP_089345795.1 F0F1 ATP synthase subunit alpha [Paracoccus seriniphilus]	SC6753	AtpA		0.0372143
1	AtpA-WP_088921584.1 F0F1 ATP synthase subunit alpha [Granulosicoccus antarcticus]	SC6753	AtpA		0.0369971
1	AtpA-WP_088845352.1 F0F1 ATP synthase subunit alpha [Hymenobacter gelipurpurascens]	SC6753	AtpA		0.0360844
1	AtpA-WP_088761539.1 MULTISPECIES: F0F1 ATP synthase subunit alpha [unclassified Sphingobacteriales (miscellaneous)]	SC6753	AtpA		0.0360844
1	AtpA-WP_088748589.1 MULTISPECIES: F0F1 ATP synthase subunit alpha [unclassified Sphingobacteriales (miscellaneous)]	SC6753	AtpA		0.0360844
1	AtpA-WP_088570098.1 F0F1 ATP synthase subunit alpha [Thermoflexus hugenholtzii]	SC6753	AtpA		0.0337771
1	AtpA-WP_088367683.1 F0F1 ATP synthase subunit alpha [Sphingomonas dokdonensis]	SC6753	AtpA		0.0373605
1	AtpA-WP_088352617.1 F0F1 ATP synthase subunit alpha [Polaribacter haliotis]	SC6753	AtpA		0.0362219
1	AtpA-WP_088324250.1 F0F1 ATP synthase subunit alpha [Polaribacter tangerinus]	SC6753	AtpA		0.0362219
1	AtpA-WP_087595084.1 F0F1 ATP synthase subunit alpha [Rhodobacteraceae bacterium WFHF2C18]	SC6753	AtpA		0.0371416
1	AtpA-WP_087564332.1 F0F1 ATP synthase subunit alpha [Polaribacter sp. SA4-10]	SC6753	AtpA		0.036153
1	AtpA-WP_087464254.1 F0F1 ATP synthase subunit alpha [Oleiphilus messinensis]	SC6753	AtpA		0.0369971
1	AtpA-WP_087351751.1 F0F1 ATP synthase subunit alpha [Desulfovibrio sp. An276]	SC6753	AtpA		0.0378815
1	AtpA-WP_087271246.1 MULTISPECIES: F0F1 ATP synthase subunit alpha [unclassified Blautia]	SC6753	AtpA		0.0378815
1	AtpA-WP_087068751.1 F0F1 ATP synthase subunit alpha [Cyanobium sp. NIES-981]	SC6753	AtpA		0.0376564
1	AtpA-WP_086105490.1 F0F1 ATP synthase subunit alpha [Chitinophagaceae bacterium IBVUCB2]	SC6753	AtpA		0.036153
1	AtpA-WP_085419647.1 F0F1 ATP synthase subunit alpha [Rhizobium oryzae]	SC6753	AtpA		0.0373605
1	AtpA-WP_085149467.1 F0F1 ATP synthase subunit alpha [Candidatus Pelagibacter sp. RS39]	SC6753	AtpA		0.0372143
1	AtpA-WP_081208089.1 F0F1 ATP synthase subunit alpha [Salegentibacter sediminis]	SC6753	AtpA		0.036153
1	AtpA-WP_081200018.1 F0F1 ATP synthase subunit alpha [Lactococcus lactis]	SC6753	AtpA		0.038033
1	AtpA-WP_080054536.1 F0F1 ATP synthase subunit alpha [Spirosoma aerolatum]	SC6753	AtpA		0.036291
1	AtpA-WP_079735512.1 F0F1 ATP synthase subunit alpha [Salegentibacter salegens]	SC6753	AtpA		0.036153
1	AtpA-WP_079711393.1 F0F1 ATP synthase subunit alpha [Salegentibacter salinarum]	SC6753	AtpA		0.036153
1	AtpA-WP_079649558.1 MULTISPECIES: F0F1 ATP synthase subunit alpha [Sphingomonas]	SC6753	AtpA		0.0373605
1	AtpA-WP_079317266.1 F0F1 ATP synthase subunit alpha, partial [Prochlorococcus sp. HOT208_60m_813O14]	SC6753	AtpA		0.0433177
1	AtpA-WP_078085417.1 F0F1 ATP synthase subunit alpha [Microbulbifer mangrovi]	SC6753	AtpA		0.0369971
1	AtpA-WP_077579390.1 MULTISPECIES: F0F1 ATP synthase subunit alpha [Salinivibrio]	SC6753	AtpA		0.0370692
1	AtpA-WP_077407901.1 F0F1 ATP synthase subunit alpha [Microbulbifer agarilyticus]	SC6753	AtpA		0.0369971
1	AtpA-WP_076714102.1 F0F1 ATP synthase subunit alpha [Motiliproteus sp. MSK22-1]	SC6753	AtpA		0.0369971
1	AtpA-WP_076497699.1 F0F1 ATP synthase subunit alpha [Belliella pelovolcani]	SC6753	AtpA		0.0362219
1	AtpA-WP_075942542.1 F0F1 ATP synthase subunit alpha [Pseudonocardia sp. CNS-139]	SC6753	AtpA		0.0347651
1	AtpA-WP_075325468.1 MULTISPECIES: F0F1 ATP synthase subunit alpha [Salegentibacter]	SC6753	AtpA		0.036153
1	AtpA-WP_074572042.1 F0F1 ATP synthase subunit alpha [Selenomonas ruminantium]	SC6753	AtpA		0.0376564
1	AtpA-WP_074364362.1 ATP synthase subunit A [Clostridium sp. N3C]	SC6753	AtpA		0.0322313
1	AtpA-WP_073604376.1 F0F1 ATP synthase subunit alpha [Vibrio aerogenes]	SC6753	AtpA		0.0370692
1	AtpA-WP_073374669.1 F0F1 ATP synthase subunit alpha [Desulfofustis glycolicus]	SC6753	AtpA		0.0375079
1	AtpA-WP_073360327.1 F0F1 ATP synthase subunit alpha [Flavobacterium fontis]	SC6753	AtpA		0.036291
1	AtpA-WP_073315968.1 F0F1 ATP synthase subunit alpha [Aquimarina spongiae]	SC6753	AtpA		0.036153
1	AtpA-WP_073134168.1 F0F1 ATP synthase subunit alpha [Chryseolinea serpens]	SC6753	AtpA		0.036153
1	AtpA-WP_073002499.1 F0F1 ATP synthase subunit alpha [Mariniphaga anaerophila]	SC6753	AtpA		0.035948
1	AtpA-WP_072791439.1 F0F1 ATP synthase subunit alpha [Cognatishimia maritima]	SC6753	AtpA		0.0371416
1	AtpA-WP_072724724.1 F0F1 ATP synthase subunit alpha [Tepidibacter thalassicus]	SC6753	AtpA		0.038033
1	AtpA-WP_072717039.1 F0F1 ATP synthase subunit alpha [Planktothrix tepida]	SC6753	AtpA		0.0376564
1	AtpA-WP_072601597.1 F0F1 ATP synthase subunit alpha [Mesorhizobium oceanicum]	SC6753	AtpA		0.0373605
1	AtpA-WP_072284187.1 F0F1 ATP synthase subunit alpha [Pelobacter sp. SFB93]	SC6753	AtpA		0.0378815
1	AtpA-WP_071505766.1 F0F1 ATP synthase subunit alpha [Arsenicibacter rosenii]	SC6753	AtpA		0.0362219
1	AtpA-WP_071103554.1 F0F1 ATP synthase subunit alpha [Moorea producens]	SC6753	AtpA		0.0376564
1	AtpA-WP_070989537.1 F0F1 ATP synthase subunit alpha [Halofilum ochraceum]	SC6753	AtpA		0.0370692
1	AtpA-WP_070193819.1 F0F1 ATP synthase subunit alpha [Humibacillus sp. DSM 29435]	SC6753	AtpA		0.0350212
1	AtpA-WP_069967804.1 F0F1 ATP synthase subunit alpha [Desertifilum sp. IPPAS B-1220]	SC6753	AtpA		0.0376564
1	AtpA-WP_069843032.1 F0F1 ATP synthase subunit alpha [Fabibacter sp. 4D4]	SC6753	AtpA		0.036291
1	AtpA-WP_069676656.1 F0F1 ATP synthase subunit alpha [Formosa sp. Hel1_33_131]	SC6753	AtpA		0.036153
1	AtpA-WP_069442012.1 F0F1 ATP synthase subunit alpha [Methyloceanibacter superfactus]	SC6753	AtpA		0.0373605
1	AtpA-WP_069418797.1 F0F1 ATP synthase subunit alpha [Mycobacterium intermedium]	SC6753	AtpA		0.0343258
1	AtpA-WP_069386958.1 F0F1 ATP synthase subunit alpha [Cellulosimicrobium cellulans]	SC6753	AtpA		0.0350212
1	AtpA-WP_069189768.1 F0F1 ATP synthase subunit alpha [Candidatus Terasakiella magnetica]	SC6753	AtpA		0.0372872
1	AtpA-WP_068787584.1 F0F1 ATP synthase subunit alpha [Phormidium willei]	SC6753	AtpA		0.0376564
1	AtpA-WP_068762136.1 F0F1 ATP synthase subunit alpha [Aequorivita soesokkakensis]	SC6753	AtpA		0.036153
1	AtpA-WP_068740485.1 F0F1 ATP synthase subunit alpha, partial [Oleiphilus sp. HI0117]	SC6753	AtpA		0.0417028
1	AtpA-WP_068631323.1 F0F1 ATP synthase subunit alpha [Cephaloticoccus primus]	SC6753	AtpA		0.0367114
1	AtpA-WP_068611648.1 F0F1 ATP synthase subunit alpha [Woeseia oceani]	SC6753	AtpA		0.0370692
1	AtpA-WP_068498693.1 F0F1 ATP synthase subunit alpha [Magnetospirillum moscoviense]	SC6753	AtpA		0.0373605
1	AtpA-WP_068447584.1 F0F1 ATP synthase subunit alpha [Polaribacter atrinae]	SC6753	AtpA		0.0362219
1	AtpA-WP_068428765.1 F0F1 ATP synthase subunit alpha [Magnetospirillum sp. XM-1]	SC6753	AtpA		0.0373605
1	AtpA-WP_068411252.1 F0F1 ATP synthase subunit alpha [Roseivirga echinicomitans]	SC6753	AtpA		0.036291
1	AtpA-WP_068393172.1 F0F1 ATP synthase subunit alpha [Ventosimonas gracilis]	SC6753	AtpA		0.0369971
1	AtpA-WP_068386297.1 F0F1 ATP synthase subunit alpha [Leptolyngbya sp. NIES-3755]	SC6753	AtpA		0.0376564
1	AtpA-WP_068320083.1 ATP synthase subunit A [Pyrococcus kukulkanii]	SC6753	AtpA		0.032341
1	AtpA-WP_068290491.1 F0F1 ATP synthase subunit alpha [Rhodobacteraceae bacterium EhC02]	SC6753	AtpA		0.0371416
1	AtpA-WP_068208549.1 F0F1 ATP synthase subunit alpha [Lutibacter profundi]	SC6753	AtpA		0.0362219
1	AtpA-WP_068192653.1 F0F1 ATP synthase subunit alpha [Rhodospirillaceae bacterium CCH5-H10]	SC6753	AtpA		0.037434
1	AtpA-WP_068085079.1 F0F1 ATP synthase subunit alpha [Pseudovibrio stylochi]	SC6753	AtpA		0.0373605
1	AtpA-WP_067555817.1 F0F1 ATP synthase subunit alpha [Oceanibaculum pacificum]	SC6753	AtpA		0.0373605
1	AtpA-WP_067386816.1 F0F1 ATP synthase subunit alpha [Marinobacterium aestuarii]	SC6753	AtpA		0.0369971
1	AtpA-WP_067035522.1 F0F1 ATP synthase subunit alpha [Marinomonas gallaica]	SC6753	AtpA		0.0369971
1	AtpA-WP_066922479.1 F0F1 ATP synthase subunit alpha [Steroidobacter denitrificans]	SC6753	AtpA		0.0370692
1	AtpA-WP_066594721.1 F0F1 ATP synthase subunit alpha [Turicimonas muris]	SC6753	AtpA		0.0370692
1	AtpA-WP_066352268.1 ATP synthase subunit A [Fervidicola ferrireducens]	SC6753	AtpA		0.0322313
1	AtpA-WP_066241633.1 F0F1 ATP synthase subunit alpha [Anaerosporomusa subterranea]	SC6753	AtpA		0.037582
1	AtpA-WP_066121104.1 F0F1 ATP synthase subunit alpha [Geminocystis sp. NIES-3709]	SC6753	AtpA		0.0379571
1	AtpA-WP_066045815.1 F0F1 ATP synthase subunit alpha [Bathymodiolus septemdierum thioautotrophic gill symbiont]	SC6753	AtpA		0.0370692
1	AtpA-WP_066010894.1 F0F1 ATP synthase subunit alpha [Thioclava sp. SK-1]	SC6753	AtpA		0.0373605
1	AtpA-WP_063503976.1 F0F1 ATP synthase subunit alpha [Wohlfahrtiimonas chitiniclastica]	SC6753	AtpA		0.0369252
1	AtpA-WP_063242603.1 F0F1 ATP synthase subunit alpha [Bdellovibrio bacteriovorus]	SC6753	AtpA		0.0375079
1	AtpA-WP_062717683.1 F0F1 ATP synthase subunit alpha [Streptomyces caeruleatus]	SC6753	AtpA		0.0356782
1	AtpA-WP_062300897.1 F0F1 ATP synthase subunit alpha [Roseivirga seohaensis]	SC6753	AtpA		0.036291
1	AtpA-WP_062261176.1 ATP synthase subunit A [Methanoculleus sp. MAB1]	SC6753	AtpA		0.0325625
1	AtpA-WP_062037205.1 F0F1 ATP synthase subunit alpha [Lentimicrobium saccharophilum]	SC6753	AtpA		0.0360161
1	AtpA-WP_058954377.1 F0F1 ATP synthase subunit alpha [Kocuria rhizophila]	SC6753	AtpA		0.0351506
1	AtpA-WP_058571352.1 ATP synthase subunit A [Haloferax sp. SB29]	SC6753	AtpA		0.0324513
1	AtpA-WP_058532607.1 F0F1 ATP synthase subunit alpha [Legionella rubrilucens]	SC6753	AtpA		0.0367824
1	AtpA-WP_058527860.1 F0F1 ATP synthase subunit alpha [Legionella erythra]	SC6753	AtpA		0.0367824
1	AtpA-WP_058315246.1 F0F1 ATP synthase subunit alpha [Thalassobius activus]	SC6753	AtpA		0.0371416
1	AtpA-WP_057817689.1 F0F1 ATP synthase subunit alpha [Roseovarius indicus]	SC6753	AtpA		0.0371416
1	AtpA-WP_057179171.1 MULTISPECIES: F0F1 ATP synthase subunit alpha [Colwellia]	SC6753	AtpA		0.0370692
1	AtpA-WP_056730455.1 F0F1 ATP synthase subunit alpha [Agromyces sp. Soil535]	SC6753	AtpA		0.0348287
1	AtpA-WP_055733474.1 F0F1 ATP synthase subunit alpha [Agarivorans gilvus]	SC6753	AtpA		0.0370692
1	AtpA-WP_055669396.1 F0F1 ATP synthase subunit alpha [Desnuesiella massiliensis]	SC6753	AtpA		0.0379571
1	AtpA-WP_055265631.1 F0F1 ATP synthase subunit alpha [Clostridium disporicum]	SC6753	AtpA		0.0377311
1	AtpA-WP_054727925.1 F0F1 ATP synthase subunit alpha [Algibacter alginicilyticus]	SC6753	AtpA		0.036153
1	AtpA-WP_054619895.1 F0F1 ATP synthase subunit alpha [Rhodocyclaceae bacterium Paddy-1]	SC6753	AtpA		0.0371416
1	AtpA-WP_054559965.1 F0F1 ATP synthase subunit alpha [Croceitalea dokdonensis]	SC6753	AtpA		0.0362219
1	AtpA-WP_054330839.1 F0F1 ATP synthase subunit alpha [Phocea massiliensis]	SC6753	AtpA		0.0377311
1	AtpA-WP_054279856.1 F0F1 ATP synthase subunit alpha [Chitinophagaceae bacterium PMP191F]	SC6753	AtpA		0.0362219
1	AtpA-WP_054003341.1 F0F1 ATP synthase subunit alpha [Shimia sp. SK013]	SC6753	AtpA		0.0371416
1	AtpA-WP_053951358.1 F0F1 ATP synthase subunit alpha [Candidatus Thioglobus autotrophicus]	SC6753	AtpA		0.0370692
1	AtpA-WP_049723046.1 F0F1 ATP synthase subunit alpha [Gilvimarinus polysaccharolyticus]	SC6753	AtpA		0.0369971
1	AtpA-WP_049673613.1 F0F1 ATP synthase subunit alpha [Desulfocarbo indianensis]	SC6753	AtpA		0.0377311
1	AtpA-WP_048636785.1 F0F1 ATP synthase subunit alpha [Brenneria goodwinii]	SC6753	AtpA		0.0370692
1	AtpA-WP_048401215.1 F0F1 ATP synthase subunit alpha [Candidatus Achromatium palustre]	SC6753	AtpA		0.0370692
1	AtpA-WP_048308760.1 F0F1 ATP synthase subunit alpha [Halomonas sp. PR-M31]	SC6753	AtpA		0.0369971
1	AtpA-WP_047764957.1 F0F1 ATP synthase subunit alpha [Kiloniella spongiae]	SC6753	AtpA		0.0372872
1	AtpA-WP_047417781.1 F0F1 ATP synthase subunit alpha [Cellulophaga sp. Hel_I_12]	SC6753	AtpA		0.036153
1	AtpA-WP_046752791.1 F0F1 ATP synthase subunit alpha [Mycolicibacterium elephantis]	SC6753	AtpA		0.0346384
1	AtpA-WP_045856363.1 F0F1 ATP synthase subunit alpha [Cellvibrionaceae bacterium Bs12]	SC6753	AtpA		0.0370692
1	AtpA-WP_045476568.1 F0F1 ATP synthase subunit alpha [Thioploca ingrica]	SC6753	AtpA		0.0370692
1	AtpA-WP_045224996.1 F0F1 ATP synthase subunit alpha [Methyloterricola oryzae]	SC6753	AtpA		0.0370692
1	AtpA-WP_045103229.1 F0F1 ATP synthase subunit alpha [Aliivibrio wodanis]	SC6753	AtpA		0.0370692
1	AtpA-WP_045054203.1 F0F1 ATP synthase subunit alpha [Aliterella atlantica]	SC6753	AtpA		0.037582
1	AtpA-WP_044429985.1 F0F1 ATP synthase subunit alpha [Skermanella aerolata]	SC6753	AtpA		0.0373605
1	AtpA-WP_043950105.1 F0F1 ATP synthase subunit alpha [Candidatus Phaeomarinobacter ectocarpi]	SC6753	AtpA		0.0373605
1	AtpA-WP_043866213.1 F0F1 ATP synthase subunit alpha [Atlantibacter hermannii]	SC6753	AtpA		0.0370692
1	AtpA-WP_043531228.1 F0F1 ATP synthase subunit alpha [Halomonas xinjiangensis]	SC6753	AtpA		0.0369971
1	AtpA-WP_042088095.1 MULTISPECIES: F0F1 ATP synthase subunit alpha [Alphaproteobacteria]	SC6753	AtpA		0.0373605
1	AtpA-WP_041794743.1 F0F1 ATP synthase subunit alpha [Pararhodospirillum photometricum]	SC6753	AtpA		0.0372872
1	AtpA-WP_041606581.1 F0F1 ATP synthase subunit alpha [Tistrella mobilis]	SC6753	AtpA		0.0372872
1	AtpA-WP_040163784.1 F0F1 ATP synthase subunit alpha [Microbacterium gorillae]	SC6753	AtpA		0.0347651
1	AtpA-WP_039738807.1 F0F1 ATP synthase subunit alpha [Hassallia byssoidea]	SC6753	AtpA		0.037582
1	AtpA-WP_039577179.1 F0F1 ATP synthase subunit alpha [Sphingopyxis fribergensis]	SC6753	AtpA		0.0373605
1	AtpA-WP_038127076.1 F0F1 ATP synthase subunit alpha [Thioclava indica]	SC6753	AtpA		0.0373605
1	AtpA-WP_038007865.1 MULTISPECIES: F0F1 ATP synthase subunit alpha [Thalassobacter]	SC6753	AtpA		0.0371416
1	AtpA-WP_037572774.1 F0F1 ATP synthase subunit alpha [Streptacidiphilus oryzae]	SC6753	AtpA		0.036291
1	AtpA-WP_037503980.1 F0F1 ATP synthase subunit alpha [Sphingomonas jaspsi]	SC6753	AtpA		0.0373605
1	AtpA-WP_037459028.1 F0F1 ATP synthase subunit alpha [Skermanella stibiiresistens]	SC6753	AtpA		0.0373605
1	AtpA-WP_036560841.1 F0F1 ATP synthase subunit alpha [Oceanicola sp. MCTG156(1a)]	SC6753	AtpA		0.0371416
1	AtpA-WP_036542545.1 F0F1 ATP synthase subunit alpha [Nitrincola lacisaponensis]	SC6753	AtpA		0.0369971
1	AtpA-WP_036080289.1 F0F1 ATP synthase subunit alpha [Leptospirillum ferriphilum]	SC6753	AtpA		0.0378061
1	AtpA-WP_035614816.1 F0F1 ATP synthase subunit alpha [Hyphomonas johnsonii]	SC6753	AtpA		0.0372143
1	AtpA-WP_034958314.1 F0F1 ATP synthase subunit alpha [Erythrobacter longus]	SC6753	AtpA		0.037434
1	AtpA-WP_034905045.1 F0F1 ATP synthase subunit alpha [Campylobacter sp. MIT 97-5078]	SC6753	AtpA		0.0379571
1	AtpA-WP_034903964.1 F0F1 ATP synthase subunit alpha [Erythrobacter litoralis]	SC6753	AtpA		0.0369971
1	AtpA-WP_034733050.1 F0F1 ATP synthase subunit alpha [Bacteriovorax sp. Seq25_V]	SC6753	AtpA		0.0378815
1	AtpA-WP_034460696.1 F0F1 ATP synthase subunit alpha [Buttiauxella noackiae]	SC6753	AtpA		0.0370692
1	AtpA-WP_031490855.1 F0F1 ATP synthase subunit alpha [Succinivibrio dextrinosolvens]	SC6753	AtpA		0.0370692
1	AtpA-WP_029914455.1 F0F1 ATP synthase subunit alpha [Pelobacter seleniigenes]	SC6753	AtpA		0.0378815
1	AtpA-WP_029013791.1 F0F1 ATP synthase subunit alpha [Niveispirillum irakense]	SC6753	AtpA		0.0373605
1	AtpA-WP_029011041.1 F0F1 ATP synthase subunit alpha [Azospirillum halopraeferens]	SC6753	AtpA		0.0373605
1	AtpA-WP_028981171.1 F0F1 ATP synthase subunit alpha [Sporocytophaga myxococcoides]	SC6753	AtpA		0.036153
1	AtpA-WP_028864474.1 F0F1 ATP synthase subunit alpha [Psychromonas aquimarina]	SC6753	AtpA		0.0370692
1	AtpA-WP_028828866.1 F0F1 ATP synthase subunit alpha [Proteocatella sphenisci]	SC6753	AtpA		0.0377311
1	AtpA-WP_028770641.1 F0F1 ATP synthase subunit alpha [Silanimonas lenta]	SC6753	AtpA		0.0369971
1	AtpA-WP_028671023.1 F0F1 ATP synthase subunit alpha [Saccharospirillum impatiens]	SC6753	AtpA		0.0369971
1	AtpA-WP_028506050.1 F0F1 ATP synthase subunit alpha [Ruminococcus sp. FC2018]	SC6753	AtpA		0.0377311
1	AtpA-WP_028490451.1 F0F1 ATP synthase subunit alpha [Thiothrix lacustris]	SC6753	AtpA		0.0370692
1	AtpA-WP_028295488.1 F0F1 ATP synthase subunit alpha [Olivibacter sitiensis]	SC6753	AtpA		0.036291
1	AtpA-WP_028094574.1 F0F1 ATP synthase subunit alpha [Pseudodonghicola xiamenensis]	SC6753	AtpA		0.0371416
1	AtpA-WP_028028609.1 F0F1 ATP synthase subunit alpha [Gemmobacter nectariphilus]	SC6753	AtpA		0.0371416
1	AtpA-WP_027869691.1 F0F1 ATP synthase subunit alpha [Eubacterium sp. AB3007]	SC6753	AtpA		0.0377311
1	AtpA-WP_027421435.1 F0F1 ATP synthase subunit alpha [Crocinitomix catalasitica]	SC6753	AtpA		0.036291
1	AtpA-WP_027355881.1 F0F1 ATP synthase subunit alpha [Desulfofundulus thermocisternus]	SC6753	AtpA		0.0372143
1	AtpA-WP_027300410.1 F0F1 ATP synthase subunit alpha [Rhodospirillales bacterium URHD0088]	SC6753	AtpA		0.0373605
1	AtpA-WP_027282690.1 F0F1 ATP synthase subunit alpha [Roseomonas gilardii]	SC6753	AtpA		0.0372872
1	AtpA-WP_027134062.1 F0F1 ATP synthase subunit alpha [Geminicoccus roseus]	SC6753	AtpA		0.0372143
1	AtpA-WP_026955102.1 F0F1 ATP synthase subunit alpha [Algoriphagus vanfongensis]	SC6753	AtpA		0.0362219
1	AtpA-WP_026913616.1 F0F1 ATP synthase subunit alpha [Gramella portivictoriae]	SC6753	AtpA		0.036153
1	AtpA-WP_026873406.1 F0F1 ATP synthase subunit alpha [Inquilinus limosus]	SC6753	AtpA		0.0373605
1	AtpA-WP_025331624.1 F0F1 ATP synthase subunit alpha [Snodgrassella alvi]	SC6753	AtpA		0.0369971
1	AtpA-WP_025153702.1 F0F1 ATP synthase subunit alpha [Morganella morganii]	SC6753	AtpA		0.0370692
1	AtpA-WP_025025757.1 F0F1 ATP synthase subunit alpha [Bacillus mannanilyticus]	SC6753	AtpA		0.0378815
1	AtpA-WP_024932259.1 F0F1 ATP synthase subunit alpha, partial [Clostridium botulinum]	SC6753	AtpA		0.0420719
1	AtpA-WP_024810901.1 F0F1 ATP synthase subunit alpha [Oceanicola sp. HL-35]	SC6753	AtpA		0.0372143
1	AtpA-WP_024082021.1 F0F1 ATP synthase subunit alpha [Magnetospirillum gryphiswaldense]	SC6753	AtpA		0.0373605
1	AtpA-WP_023173633.1 F0F1 ATP synthase subunit alpha [Gloeobacter kilaueensis]	SC6753	AtpA		0.0368537
1	AtpA-WP_022758208.1 F0F1 ATP synthase subunit alpha [Butyrivibrio fibrisolvens]	SC6753	AtpA		0.037582
1	AtpA-WP_020707407.1 F0F1 ATP synthase subunit alpha [Acidobacteriaceae bacterium KBS 83]	SC6753	AtpA		0.0352811
1	AtpA-WP_020697955.1 F0F1 ATP synthase subunit alpha [Reyranella massiliensis]	SC6753	AtpA		0.037434
1	AtpA-WP_020648159.1 F0F1 ATP synthase subunit alpha [Solimonas variicoloris]	SC6753	AtpA		0.0371416
1	AtpA-WP_020538444.1 F0F1 ATP synthase subunit alpha [Lewinella cohaerens]	SC6753	AtpA		0.0360161
1	AtpA-WP_020208607.1 F0F1 ATP synthase subunit alpha [Gilvimarinus chinensis]	SC6753	AtpA		0.0369971
1	AtpA-WP_019974572.1 F0F1 ATP synthase subunit alpha [Empedobacter brevis]	SC6753	AtpA		0.036291
1	AtpA-WP_019955868.1 F0F1 ATP synthase subunit alpha [Yoonia vestfoldensis]	SC6753	AtpA		0.0372143
1	AtpA-WP_019946530.1 F0F1 ATP synthase subunit alpha [Hymenobacter aerophilus]	SC6753	AtpA		0.036153
1	AtpA-WP_019596622.1 MULTISPECIES: F0F1 ATP synthase subunit alpha [Rhodonellum]	SC6753	AtpA		0.0362219
1	AtpA-WP_019519446.1 F0F1 ATP synthase subunit alpha [Moraxella boevrei]	SC6753	AtpA		0.0369971
1	AtpA-WP_019172814.1 F0F1 ATP synthase subunit alpha [Pseudaminobacter salicylatoxidans]	SC6753	AtpA		0.0373605
1	AtpA-WP_019000559.1 F0F1 ATP synthase subunit alpha [Succinimonas amylolytica]	SC6753	AtpA		0.0370692
1	AtpA-WP_018685663.1 F0F1 ATP synthase subunit alpha [Actinokineospora enzanensis]	SC6753	AtpA		0.0348287
1	AtpA-WP_018233141.1 F0F1 ATP synthase subunit alpha [Thioalkalivibrio thiocyanodenitrificans]	SC6753	AtpA		0.0370692
1	AtpA-WP_017307101.1 F0F1 ATP synthase subunit alpha [Spirulina subsalsa]	SC6753	AtpA		0.0376564
1	AtpA-WP_017010593.1 F0F1 ATP synthase subunit alpha [Enterovibrio norvegicus]	SC6753	AtpA		0.0370692
1	AtpA-WP_016710495.1 MULTISPECIES: F0F1 ATP synthase subunit alpha [Pseudoalteromonas]	SC6753	AtpA		0.0370692
1	AtpA-WP_015850059.1 ATP synthase subunit A [Thermococcus sibiricus]	SC6753	AtpA		0.0325068
1	AtpA-WP_015814074.1 F0F1 ATP synthase subunit alpha [Dyadobacter fermentans]	SC6753	AtpA		0.0362219
1	AtpA-WP_015471314.1 F0F1 ATP synthase subunit alpha [Bdellovibrio exovorus]	SC6753	AtpA		0.037582
1	AtpA-WP_015389950.1 F0F1 ATP synthase subunit alpha [Candidatus Kinetoplastibacterium blastocrithidii]	SC6753	AtpA		0.0370692
1	AtpA-WP_015224533.1 F0F1 ATP synthase subunit alpha [Halothece sp. PCC 7418]	SC6753	AtpA		0.0376564
1	AtpA-WP_015194398.1 F0F1 ATP synthase subunit alpha [Stanieria cyanosphaera]	SC6753	AtpA		0.0376564
1	AtpA-WP_015172393.1 F0F1 ATP synthase subunit alpha [Geitlerinema sp. PCC 7407]	SC6753	AtpA		0.037582
1	AtpA-WP_015169381.1 F0F1 ATP synthase subunit alpha [Synechococcus sp. PCC 7502]	SC6753	AtpA		0.0377311
1	AtpA-WP_014873134.1 MULTISPECIES: F0F1 ATP synthase subunit alpha [Marinobacter]	SC6753	AtpA		0.0369971
1	AtpA-WP_014790253.1 F0F1 ATP synthase subunit alpha [Ornithobacterium rhinotracheale]	SC6753	AtpA		0.036153
1	AtpA-WP_014363299.1 F0F1 ATP synthase subunit alpha [Rickettsia rickettsii]	SC6753	AtpA		0.0372872
1	AtpA-WP_014274372.1 F0F1 ATP synthase subunit alpha [Arthrospira platensis]	SC6753	AtpA		0.0376564
1	AtpA-WP_013977071.1 F0F1 ATP synthase subunit alpha [Clostridium sp. SY8519]	SC6753	AtpA		0.0378815
1	AtpA-WP_013821060.1 F0F1 ATP synthase subunit alpha [Methylomonas methanica]	SC6753	AtpA		0.0370692
1	AtpA-WP_013779123.1 ATP synthase subunit A [Tepidanaerobacter acetatoxydans]	SC6753	AtpA		0.0322861
1	AtpA-WP_013765659.1 F0F1 ATP synthase subunit alpha [Haliscomenobacter hydrossis]	SC6753	AtpA		0.0356114
1	AtpA-WP_013735637.1 MULTISPECIES: F0F1 ATP synthase subunit alpha [Verrucosispora]	SC6753	AtpA		0.0347016
1	AtpA-WP_013633537.1 F0F1 ATP synthase subunit alpha [Pseudopedobacter saltans]	SC6753	AtpA		0.036291
1	AtpA-WP_013583504.1 F0F1 ATP synthase subunit alpha [Microbacterium testaceum]	SC6753	AtpA		0.0350212
1	AtpA-WP_013192020.1 F0F1 ATP synthase subunit alpha [Trichormus azollae]	SC6753	AtpA		0.037582
1	AtpA-WP_013179579.1 ATP synthase subunit A [Methanococcus voltae]	SC6753	AtpA		0.0325068
1	AtpA-WP_013034807.1 F0F1 ATP synthase subunit alpha [Nitrosococcus halophilus]	SC6753	AtpA		0.0369252
1	AtpA-WP_012996225.1 ATP synthase subunit A [Thermoanaerobacter italicus]	SC6753	AtpA		0.0322313
1	AtpA-WP_012975056.1 F0F1 ATP synthase subunit alpha [Azospirillum lipoferum]	SC6753	AtpA		0.0373605
1	AtpA-WP_012825168.1 F0F1 ATP synthase subunit alpha [Halothiobacillus neapolitanus]	SC6753	AtpA		0.0371416
1	AtpA-WP_012619260.1 ATP synthase subunit A [Methanosphaerula palustris]	SC6753	AtpA		0.032341
1	AtpA-WP_012545369.1 F0F1 ATP synthase subunit alpha [Thermodesulfovibrio yellowstonii]	SC6753	AtpA		0.0378815
1	AtpA-WP_012503134.1 F0F1 ATP synthase subunit alpha [Chlorobaculum parvum]	SC6753	AtpA		0.036153
1	AtpA-WP_012373703.1 F0F1 ATP synthase subunit alpha [Opitutus terrae]	SC6753	AtpA		0.037434
1	AtpA-WP_012099325.1 F0F1 ATP synthase subunit alpha [Anaeromyxobacter sp. Fw109-5]	SC6753	AtpA		0.0371416
1	AtpA-WP_012031448.1 F0F1 ATP synthase subunit alpha [Dichelobacter nodosus]	SC6753	AtpA		0.0370692
1	AtpA-WP_011953887.1 MULTISPECIES: ATP synthase subunit A [Methanobrevibacter]	SC6753	AtpA		0.0325625
1	AtpA-WP_011951469.1 MULTISPECIES: F0F1 ATP synthase subunit alpha [Sphingomonas]	SC6753	AtpA		0.0373605
1	AtpA-WP_011763893.1 MULTISPECIES: F0F1 ATP synthase subunit alpha [Azoarcus]	SC6753	AtpA		0.0371416
1	AtpA-WP_011480962.1 F0F1 ATP synthase subunit alpha [Methylobacillus flagellatus]	SC6753	AtpA		0.0370692
1	AtpA-WP_011470438.1 F0F1 ATP synthase subunit alpha [Saccharophagus degradans]	SC6753	AtpA		0.0370692
1	AtpA-WP_011451537.1 F0F1 ATP synthase subunit alpha [Neorickettsia sennetsu]	SC6753	AtpA		0.0373605
1	AtpA-WP_011388979.1 F0F1 ATP synthase subunit alpha [Rhodospirillum rubrum]	SC6753	AtpA		0.0372872
1	AtpA-WP_011056290.1 MULTISPECIES: F0F1 ATP synthase subunit alpha [Thermosynechococcus]	SC6753	AtpA		0.0378061
1	AtpA-WP_010315323.1 F0F1 ATP synthase subunit alpha [Synechococcus sp. CB0205]	SC6753	AtpA		0.0376564
1	AtpA-WP_010310933.1 F0F1 ATP synthase subunit alpha [Synechococcus sp. CB0101]	SC6753	AtpA		0.0376564
1	AtpA-WP_010215930.1 F0F1 ATP synthase subunit alpha [Sphingomonas sp. PAMC 26621]	SC6753	AtpA		0.0373605
1	AtpA-WP_009196433.1 F0F1 ATP synthase subunit alpha [Cesiribacter andamanensis]	SC6753	AtpA		0.0362219
1	AtpA-WP_009021219.1 F0F1 ATP synthase subunit alpha [Luminiphilus syltensis]	SC6753	AtpA		0.0369971
1	AtpA-WP_008624721.1 F0F1 ATP synthase subunit alpha [Mariniradius saccharolyticus]	SC6753	AtpA		0.036153
1	AtpA-WP_008519369.1 F0F1 ATP synthase subunit alpha [alpha proteobacterium IMCC14465]	SC6753	AtpA		0.0372872
1	AtpA-WP_008283711.1 F0F1 ATP synthase subunit alpha [gamma proteobacterium HTCC5015]	SC6753	AtpA		0.0370692
1	AtpA-WP_008272396.1 F0F1 ATP synthase subunit alpha [Flavobacteriales bacterium ALC-1]	SC6753	AtpA		0.036153
1	AtpA-WP_008207805.1 F0F1 ATP synthase subunit alpha [Roseobacter sp. SK209-2-6]	SC6753	AtpA		0.0371416
1	AtpA-WP_008183383.1 F0F1 ATP synthase subunit alpha [Rhodobacteraceae bacterium HTCC2150]	SC6753	AtpA		0.0371416
1	AtpA-WP_007527059.1 MULTISPECIES: F0F1 ATP synthase subunit alpha [Desulfovibrio]	SC6753	AtpA		0.0378815
1	AtpA-WP_007417685.1 F0F1 ATP synthase subunit alpha [Pedosphaera parvula]	SC6753	AtpA		0.0372872
1	AtpA-WP_007300051.1 F0F1 ATP synthase subunit alpha [Rhodococcus imtechensis]	SC6753	AtpA		0.0347651
1	AtpA-WP_007144163.1 F0F1 ATP synthase subunit alpha [Methylophaga aminisulfidivorans]	SC6753	AtpA		0.0370692
1	AtpA-WP_007019245.1 F0F1 ATP synthase subunit alpha [Bermanella marisrubri]	SC6753	AtpA		0.0369971
1	AtpA-WP_006561718.1 F0F1 ATP synthase subunit alpha [Oscillochloris trichoides]	SC6753	AtpA		0.0364301
1	AtpA-WP_004076893.1 ATP synthase subunit A [Methanoplanus limicola]	SC6753	AtpA		0.0326744
1	AtpA-WP_002696733.1 F0F1 ATP synthase subunit alpha [Microscilla marina]	SC6753	AtpA		0.0357453
77	CcoN-WP_088748600.1 MULTISPECIES: cytochrome-c oxidase, cbb3-type subunit II, partial [unclassified Sphingobacteriales (miscellaneous)]	SC6753	CcoN		2.82133
19	CcoN-WP_099171582.1 cytochrome-c oxidase, cbb3-type subunit II, partial [Flavobacterium psychrophilum]	SC6753	CcoN		0.872737
17	CcoN-WP_092064793.1 cytochrome-c oxidase, cbb3-type subunit I [Poseidonocella pacifica]	SC6753	CcoN		0.60767
14	CcoN-WP_112327359.1 cytochrome-c oxidase, cbb3-type subunit I [Rhodothermaceae bacterium]	SC6753	CcoN		0.532462
13	CcoN-WP_043106953.1 cytochrome-c oxidase, cbb3-type subunit I [endosymbiont of unidentified scaly snail isolate Monju]	SC6753	CcoN		0.508672
9	CcoN-WP_095513825.1 cytochrome-c oxidase, cbb3-type subunit I [Rubrivirga sp. SAORIC476]	SC6753	CcoN		0.336906
8	CcoN-WP_010547440.1 cytochrome-c oxidase, cbb3-type subunit I [gamma proteobacterium HIMB30]	SC6753	CcoN		0.317603
7	CcoN-WP_108035744.1 hypothetical protein [Verrucomicrobia bacterium LW23]	SC6753	CcoN		0.2673
6	CcoN-WP_081614329.1 cytochrome-c oxidase, cbb3-type subunit I, partial [Rhodopirellula maiorica]	SC6753	CcoN		0.230038
6	CcoN-WP_046297281.1 membrane protein [Verrucomicrobia bacterium IMCC26134]	SC6753	CcoN		0.227289
6	CcoN-WP_025310968.1 cytochrome-c oxidase, cbb3-type subunit I [Roseibacterium elongatum]	SC6753	CcoN		0.214472
5	CcoN-WP_148224412.1 cytochrome-c oxidase, cbb3-type subunit I [marine gamma proteobacterium HTCC2080]	SC6753	CcoN		0.197677
5	CcoN-WP_120633949.1 cytochrome-c oxidase, cbb3-type subunit I [Ruegeria sp. EL01]	SC6753	CcoN		0.177724
5	CcoN-WP_103712490.1 cytochrome C subunit protein [Methylobacterium sp. V23]	SC6753	CcoN		0.195643
5	CcoN-WP_102226272.1 cytochrome-c oxidase, cbb3-type subunit I [Defluviimonas sp. MS2-2]	SC6753	CcoN		0.178726
5	CcoN-WP_094546702.1 cytochrome-c oxidase, cbb3-type subunit I [Rubricoccus marinus]	SC6753	CcoN		0.187539
5	CcoN-WP_073198479.1 cytochrome-c oxidase, cbb3-type subunit I [Roseovarius marisflavi]	SC6753	CcoN		0.178057
4	CcoN-WP_131572799.1 cytochrome-c oxidase, cbb3-type subunit I [Paracoccus sp. I-41R45]	SC6753	CcoN		0.142446
4	CcoN-WP_078476664.1 cytochrome-c oxidase, cbb3-type subunit I [Solemya elarraichensis gill symbiont]	SC6753	CcoN		0.156514
4	CcoN-WP_068810112.1 cytochrome-c oxidase, cbb3-type subunit I [Pseudohongiella nitratireducens]	SC6753	CcoN		0.158802
4	CcoN-WP_066602562.1 cytochrome-c oxidase, cbb3-type subunit I [Celeribacter halophilus]	SC6753	CcoN		0.14325
4	CcoN-WP_058311957.1 cytochrome-c oxidase, cbb3-type subunit I [Phaeobacter sp. CECT 7735]	SC6753	CcoN		0.142981
3	CcoN-WP_148617087.1 cytochrome-c oxidase, cbb3-type subunit I [Gammaproteobacteria bacterium LSUCC0096]	SC6753	CcoN		0.119101
3	CcoN-WP_147213523.1 cytochrome-c oxidase, cbb3-type subunit I [Ralstonia sp. TCR112]	SC6753	CcoN		0.117628
3	CcoN-WP_111732094.1 cytochrome-c oxidase, cbb3-type subunit I [Roseovarius sp. GCL-8]	SC6753	CcoN		0.106834
3	CcoN-WP_107845016.1 cytochrome-c oxidase, cbb3-type subunit I [Litoreibacter ponti]	SC6753	CcoN		0.106436
3	CcoN-WP_103764677.1 cytochrome-c oxidase, cbb3-type subunit I [Roseovarius confluentis]	SC6753	CcoN		0.106834
3	CcoN-WP_098061482.1 cytochrome-c oxidase, cbb3-type subunit I [Longimonas halophila]	SC6753	CcoN		0.104105
3	CcoN-WP_085792419.1 cytochrome-c oxidase, cbb3-type subunit I [Roseivivax jejudonensis]	SC6753	CcoN		0.107438
3	CcoN-WP_081532192.1 cytochrome-c oxidase, cbb3-type subunit I [Rhodovulum sp. P5]	SC6753	CcoN		0.107236
3	CcoN-WP_078121206.1 cytochrome-c oxidase, cbb3-type subunit I [Chromatiaceae bacterium 2141T.STBD.0c.01a]	SC6753	CcoN		0.117386
3	CcoN-WP_068613915.1 cytochrome-c oxidase, cbb3-type subunit I [Woeseia oceani]	SC6753	CcoN		0.121124
3	CcoN-WP_062216709.1 cytochrome-c oxidase, cbb3-type subunit I [Celeribacter marinus]	SC6753	CcoN		0.107438
3	CcoN-WP_046722265.1 MULTISPECIES: cytochrome C subunit protein [Pseudomonas]	SC6753	CcoN		0.117628
3	CcoN-WP_040786754.1 cytochrome-c oxidase, cbb3-type subunit I [Rhodobacteraceae bacterium HTCC2150]	SC6753	CcoN		0.107236
3	CcoN-WP_038005909.1 MULTISPECIES: cytochrome-c oxidase, cbb3-type subunit I [Thalassobacter]	SC6753	CcoN		0.107236
3	CcoN-WP_037241305.1 cytochrome-c oxidase, cbb3-type subunit I [Roseovarius sp. MCTG156(2b)]	SC6753	CcoN		0.106834
3	CcoN-WP_008027148.1 cytochrome-c oxidase, cbb3-type subunit I [Rhodobacter sp. SW2]	SC6753	CcoN		0.107035
2	CcoN-WP_161815770.1 MULTISPECIES: hypothetical protein [unclassified Steroidobacter]	SC6753	CcoN		0.0696575
2	CcoN-WP_159115013.1 cytochrome-c oxidase, cbb3-type subunit I [BD1-7 clade bacterium]	SC6753	CcoN		0.0800694
2	CcoN-WP_155280953.1 cytochrome-c oxidase, cbb3-type subunit I [Burkholderiales bacterium LSUCC0115]	SC6753	CcoN		0.0773028
2	CcoN-WP_146286920.1 cytochrome-c oxidase, cbb3-type subunit I [Gemmobacter aquaticus]	SC6753	CcoN		0.0713564
2	CcoN-WP_145231585.1 hypothetical protein [Planctomycetes bacterium Pan161]	SC6753	CcoN		0.0768343
2	CcoN-WP_140195201.1 cytochrome-c oxidase, cbb3-type subunit I [Rhodobacteraceae bacterium SM1903]	SC6753	CcoN		0.0717603
2	CcoN-WP_139300495.1 cytochrome-c oxidase, cbb3-type subunit I [Wenxinia saemankumensis]	SC6753	CcoN		0.0714906
2	CcoN-WP_138574401.1 cytochrome-c oxidase, cbb3-type subunit I [Rhodobacteraceae bacterium D4M1]	SC6753	CcoN		0.0720322
2	CcoN-WP_137833891.1 cytochrome-c oxidase, cbb3-type subunit I [Xanthomonadaceae bacterium P]	SC6753	CcoN		0.0794008
2	CcoN-WP_136060715.1 cytochrome oxidase [Kiritimatiellales bacterium]	SC6753	CcoN		0.0832231
2	CcoN-WP_132541896.1 cytochrome-c oxidase, cbb3-type subunit I [Plasticicumulans lactativorans]	SC6753	CcoN		0.0807494
2	CcoN-WP_131184850.1 MULTISPECIES: cytochrome-c oxidase, cbb3-type subunit I [unclassified Pseudomonadaceae]	SC6753	CcoN		0.0800694
2	CcoN-WP_126423071.1 cytochrome-c oxidase, cbb3-type subunit I [Asticcacaulis excentricus]	SC6753	CcoN		0.0763714
2	CcoN-WP_121533780.1 cytochrome-c oxidase, cbb3-type subunit I [Rhodobacter sp. BO-81]	SC6753	CcoN		0.0713564
2	CcoN-WP_117607938.1 cytochrome-c oxidase, cbb3-type subunit I [Dechloromonas sp. HYN0024]	SC6753	CcoN		0.0802383
2	CcoN-WP_117151495.1 cytochrome-c oxidase, cbb3-type subunit I [Rhodobacteraceae bacterium 63075]	SC6753	CcoN		0.0712228
2	CcoN-WP_114883832.1 cytochrome-c oxidase, cbb3-type subunit I [Sulfitobacter sp. SK012]	SC6753	CcoN		0.0708249
2	CcoN-WP_109837981.1 cytochrome-c oxidase, cbb3-type subunit I [Leucothrix pacifica]	SC6753	CcoN		0.0799012
2	CcoN-WP_100657309.1 cytochrome-c oxidase, cbb3-type subunit I [Alteromonas flava]	SC6753	CcoN		0.0797337
2	CcoN-WP_086451173.1 cytochrome-c oxidase, cbb3-type subunit I [Marivivens niveibacter]	SC6753	CcoN		0.0717603
2	CcoN-WP_083868319.1 cytochrome-c oxidase, cbb3-type subunit I [Dyella ginsengisoli]	SC6753	CcoN		0.0724438
2	CcoN-WP_076024298.1 hypothetical protein [Polynucleobacter sphagniphilus]	SC6753	CcoN		0.0685279
2	CcoN-WP_068304606.1 cytochrome-c oxidase, cbb3-type subunit I [Kordiimonas lacus]	SC6753	CcoN		0.0794008
2	CcoN-WP_054066930.1 cytochrome-c oxidase, cbb3-type subunit I [Comamonas kerstersii]	SC6753	CcoN		0.0794008
2	CcoN-WP_043844314.1 cytochrome-c oxidase, cbb3-type subunit I [Roseivivax marinus]	SC6753	CcoN		0.071896
2	CcoN-WP_041765984.1 cytochrome-c oxidase, cbb3-type subunit I [Psychromonas ingrahamii]	SC6753	CcoN		0.0799012
2	CcoN-WP_012154216.1 cytochrome-c oxidase, cbb3-type subunit I [Shewanella pealeana]	SC6753	CcoN		0.081267
2	CcoN-WP_011737468.1 cytochrome-c oxidase, cbb3-type subunit I [Candidatus Ruthia magnifica]	SC6753	CcoN		0.0805783
2	CcoN-WP_011286478.1 cytochrome-c oxidase, cbb3-type subunit I [Dechloromonas aromatica]	SC6753	CcoN		0.0800694
2	CcoN-WP_010177581.1 cytochrome-c oxidase, cbb3-type subunit I [Glaciecola sp. HTCC2999]	SC6753	CcoN		0.0797337
1	CcoN-WP_164182706.1 cytochrome-c oxidase, cbb3-type subunit I [Yangia sp. PrR004]	SC6753	CcoN		0.0354125
1	CcoN-WP_155439493.1 cytochrome-c oxidase, cbb3-type subunit I [Duganella ginsengisoli]	SC6753	CcoN		0.041979
1	CcoN-WP_155308120.1 cytochrome-c oxidase [Desulfosarcina widdelii]	SC6753	CcoN		0.0441218
1	CcoN-WP_153471570.1 cytochrome-c oxidase, cbb3-type subunit I [Rhodocyclus tenuis]	SC6753	CcoN		0.0400347
1	CcoN-WP_152464260.1 cytochrome-c oxidase, cbb3-type subunit I [Sulfitobacter sp. THAF37]	SC6753	CcoN		0.0352811
1	CcoN-WP_152143949.1 cytochrome-c oxidase, cbb3-type subunit I [Alkalilimnicola sp. S0819]	SC6753	CcoN		0.0402892
1	CcoN-WP_151704629.1 cytochrome-c oxidase, cbb3-type subunit I [Nitrincola alkalilacustris]	SC6753	CcoN		0.0397834
1	CcoN-WP_138935887.1 cytochrome-c oxidase, cbb3-type subunit I [Roseovarius sp. MK6-18]	SC6753	CcoN		0.0357453
1	CcoN-WP_138864860.1 cytochrome-c oxidase, cbb3-type subunit I [Marivita sp. CAU 1492]	SC6753	CcoN		0.0356114
1	CcoN-WP_138662852.1 cytochrome-c oxidase, cbb3-type subunit I [Sulfitobacter sp. HSMS-29]	SC6753	CcoN		0.0355448
1	CcoN-WP_138120296.1 cytochrome-c oxidase, cbb3-type subunit I [Bathymodiolus heckerae thiotrophic gill symbiont]	SC6753	CcoN		0.0402892
1	CcoN-WP_137852308.1 MULTISPECIES: cytochrome-c oxidase, cbb3-type subunit I [unclassified Xanthomonadaceae (miscellaneous)]	SC6753	CcoN		0.0397834
1	CcoN-WP_135375460.1 cytochrome-c oxidase, cbb3-type subunit I [Boseongicola sp. CCM32]	SC6753	CcoN		0.0356782
1	CcoN-WP_134821447.1 cytochrome-c oxidase, cbb3-type subunit I [Gammaproteobacteria bacterium LSUCC0057]	SC6753	CcoN		0.0398669
1	CcoN-WP_132241738.1 cytochrome-c oxidase, cbb3-type subunit I [Primorskyibacter sedentarius]	SC6753	CcoN		0.0354125
1	CcoN-WP_132128883.1 cytochrome oxidase subunit I [Anseongella ginsenosidimutans]	SC6753	CcoN		0.0335388
1	CcoN-WP_130039307.1 cytochrome-c oxidase, cbb3-type subunit I [Pusillimonas harenae]	SC6753	CcoN		0.0384949
1	CcoN-WP_127907953.1 cytochrome-c oxidase, cbb3-type subunit I [Tranquillimonas sp. M0103]	SC6753	CcoN		0.0357453
1	CcoN-WP_127683988.1 cytochrome-c oxidase, cbb3-type subunit I [Inhella sp. CCP-18]	SC6753	CcoN		0.0397834
1	CcoN-WP_126045038.1 cytochrome-c oxidase, cbb3-type subunit I [Candidatus Aquarickettsia rohweri]	SC6753	CcoN		0.0403747
1	CcoN-WP_123643775.1 cytochrome-c oxidase, cbb3-type subunit I [Histidinibacterium lentulum]	SC6753	CcoN		0.0356114
1	CcoN-WP_123049695.1 cytochrome-c oxidase, cbb3-type subunit I [Alcaligenes faecalis]	SC6753	CcoN		0.0384171
1	CcoN-WP_119420442.1 cytochrome-c oxidase, cbb3-type subunit I [Rhodospirillaceae bacterium SYSU D60015]	SC6753	CcoN		0.0390482
1	CcoN-WP_118994359.1 MULTISPECIES: hypothetical protein [Pusillimonas]	SC6753	CcoN		0.0358126
1	CcoN-WP_117295810.1 cytochrome-c oxidase, cbb3-type subunit I [Rhodobacteraceae bacterium W635]	SC6753	CcoN		0.0356114
1	CcoN-WP_114983119.1 hypothetical protein [Candidatus Cyclonatronum proteinivorum]	SC6753	CcoN		0.0397834
1	CcoN-WP_114402153.1 cytochrome-c oxidase, cbb3-type subunit I [Parvibium lacunae]	SC6753	CcoN		0.0394533
1	CcoN-WP_114349134.1 cytochrome-c oxidase, cbb3-type subunit I [Paracoccus lutimaris]	SC6753	CcoN		0.0352811
1	CcoN-WP_111399140.1 cytochrome-c oxidase, cbb3-type subunit I [Humitalea rosea]	SC6753	CcoN		0.038573
1	CcoN-WP_110415862.1 cytochrome-c oxidase, cbb3-type subunit I [Vibrio harveyi]	SC6753	CcoN		0.0405469
1	CcoN-WP_109794736.1 cytochrome-c oxidase, cbb3-type subunit I [Minwuia thermotolerans]	SC6753	CcoN		0.0356114
1	CcoN-WP_109759747.1 cytochrome-c oxidase, cbb3-type subunit I [Silicimonas algicola]	SC6753	CcoN		0.0356782
1	CcoN-WP_108816306.1 cytochrome-c oxidase, cbb3-type subunit I [Loktanella sp. Alg231-35]	SC6753	CcoN		0.0356782
1	CcoN-WP_108047791.1 cytochrome-c oxidase, cbb3-type subunit I [Bosea sp. 124]	SC6753	CcoN		0.0342639
1	CcoN-WP_106472230.1 cytochrome-c oxidase, cbb3-type subunit I [Rhodobacteraceae bacterium SH-1]	SC6753	CcoN		0.0356114
1	CcoN-WP_104723750.1 cytochrome-c oxidase, cbb3-type subunit I [Helicobacter cholecystus]	SC6753	CcoN		0.0388885
1	CcoN-WP_103910903.1 cytochrome-c oxidase, cbb3-type subunit I [Thalassococcus halodurans]	SC6753	CcoN		0.0357453
1	CcoN-WP_102469535.1 MULTISPECIES: cytochrome oxidase [unclassified Vibrio]	SC6753	CcoN		0.0408957
1	CcoN-WP_101067599.1 cytochrome-c oxidase, cbb3-type subunit I [Roseovarius salinarum]	SC6753	CcoN		0.0356782
1	CcoN-WP_096364189.1 cytochrome-c oxidase, cbb3-type subunit I [Thiohalobacter thiocyanaticus]	SC6753	CcoN		0.0403747
1	CcoN-WP_096054507.1 hypothetical protein [Nibricoccus aquaticus]	SC6753	CcoN		0.038573
1	CcoN-WP_093987290.1 cytochrome-c oxidase, cbb3-type subunit I, partial [Pseudomonas fluvialis]	SC6753	CcoN		0.049912
1	CcoN-WP_091639127.1 cytochrome-c oxidase, cbb3-type subunit I [Aquisalimonas asiatica]	SC6753	CcoN		0.040204
1	CcoN-WP_090732301.1 cytochrome-c oxidase, cbb3-type subunit I [Paracoccus homiensis]	SC6753	CcoN		0.0356114
1	CcoN-WP_090028676.1 cytochrome-c oxidase, cbb3-type subunit I [Lutimaribacter saemankumensis]	SC6753	CcoN		0.0356114
1	CcoN-WP_088708528.1 cytochrome-c oxidase, cbb3-type subunit I [Noviherbaspirillum denitrificans]	SC6753	CcoN		0.0401192
1	CcoN-WP_088623089.1 cytochrome-c oxidase, cbb3-type subunit I [Oceanicola sp. 22II-s10i]	SC6753	CcoN		0.0356782
1	CcoN-WP_088222856.1 cytochrome oxidase [Chlamydiales bacterium SCGC AB-751-O23]	SC6753	CcoN		0.040204
1	CcoN-WP_087461329.1 cytochrome-c oxidase, cbb3-type subunit I [Oleiphilus messinensis]	SC6753	CcoN		0.0400347
1	CcoN-WP_085317852.1 cytochrome-c oxidase, cbb3-type subunit I [Derxia lacustris]	SC6753	CcoN		0.0397834
1	CcoN-WP_084350365.1 cytochrome-c oxidase, cbb3-type subunit I [Pseudooceanicola flagellatus]	SC6753	CcoN		0.0354125
1	CcoN-WP_077733548.1 cytochrome-c oxidase, cbb3-type subunit I [Paenalcaligenes hominis]	SC6753	CcoN		0.0384171
1	CcoN-WP_074877423.1 cytochrome C subunit protein [Pseudomonas frederiksbergensis]	SC6753	CcoN		0.0394533
1	CcoN-WP_072503726.1 cytochrome-c oxidase, cbb3-type subunit I [Phaeobacter porticola]	SC6753	CcoN		0.0354785
1	CcoN-WP_071363885.1 hypothetical protein [Massilia timonae]	SC6753	CcoN		0.0355448
1	CcoN-WP_068489377.1 cytochrome-c oxidase, cbb3-type subunit I [Magnetospirillum marisnigri]	SC6753	CcoN		0.0397834
1	CcoN-WP_059317874.1 hypothetical protein [Alcaligenes faecalis]	SC6753	CcoN		0.0358126
1	CcoN-WP_057623349.1 cytochrome-c oxidase, cbb3-type subunit I [Candidatus Berkiella cookevillensis]	SC6753	CcoN		0.0397004
1	CcoN-WP_050674450.1 cytochrome-c oxidase, cbb3-type subunit I [Phaeobacter italicus]	SC6753	CcoN		0.0354785
1	CcoN-WP_043136462.1 cytochrome-c oxidase, cbb3-type subunit I [Mameliella alba]	SC6753	CcoN		0.0354785
1	CcoN-WP_028488099.1 cytochrome-c oxidase, cbb3-type subunit I [Thiothrix lacustris]	SC6753	CcoN		0.0395353
1	CcoN-WP_027835880.1 cytochrome-c oxidase, cbb3-type subunit I [Maritalea myrionectae]	SC6753	CcoN		0.0353466
1	CcoN-WP_027056290.1 cytochrome-c oxidase, cbb3-type subunit I [Mesorhizobium erdmanii]	SC6753	CcoN		0.0354785
1	CcoN-WP_026380372.1 cytochrome-c oxidase, cbb3-type subunit I [Afifella pfennigii]	SC6753	CcoN		0.0356782
1	CcoN-WP_025345738.1 cytochrome-c oxidase, cbb3-type subunit I [Sulfurospirillum multivorans]	SC6753	CcoN		0.0389682
1	CcoN-WP_023447718.1 cytochrome-c oxidase, cbb3-type subunit I [Asticcacaulis sp. AC402]	SC6753	CcoN		0.0392093
1	CcoN-WP_022836218.1 membrane protein [Salisaeta longa]	SC6753	CcoN		0.0379571
1	CcoN-WP_018912386.1 cytochrome-c oxidase, cbb3-type subunit I [Thiomonas sp. FB-6]	SC6753	CcoN		0.0394533
1	CcoN-WP_015477750.1 cytochrome-c oxidase, cbb3-type subunit I [Pseudomonas sp. ATCC 13867]	SC6753	CcoN		0.0401192
1	CcoN-WP_015465567.1 cytochrome-c oxidase, cbb3-type subunit I [Psychromonas sp. CNPT3]	SC6753	CcoN		0.0398669
1	CcoN-WP_013041780.1 membrane protein [Coraliomargarita akajimensis]	SC6753	CcoN		0.038573
1	CcoN-WP_012970004.1 cytochrome-c oxidase, cbb3-type subunit I [Allochromatium vinosum]	SC6753	CcoN		0.0398669
1	CcoN-WP_011567536.1 cytochrome-c oxidase, cbb3-type subunit I [Roseobacter denitrificans]	SC6753	CcoN		0.0354125
1	CcoN-WP_011310851.1 cytochrome-c oxidase, cbb3-type subunit I [Thiobacillus denitrificans]	SC6753	CcoN		0.0392903
1	CcoN-WP_009827674.1 cytochrome-c oxidase, cbb3-type subunit I [Rhodobacteraceae bacterium HTCC2083]	SC6753	CcoN		0.0356782
1	CcoN-WP_009574860.1 cytochrome-c oxidase, cbb3-type subunit I [Halieaceae bacterium IMCC3088]	SC6753	CcoN		0.0397834
1	CcoN-WP_004276662.1 cytochrome-c oxidase, cbb3-type subunit I [Campylobacter upsaliensis]	SC6753	CcoN		0.0389682
2	CooS-WP_049673557.1 - Desulfocarbo indianensis	SC6753	CooS		0.0560958
2	CooS-WP_011699412.1 - Syntrophobacter fumaroxidans	SC6753	CooS		0.057365
2	CooS-RKY60173.1 - Candidatus Latescibacteria bacterium	SC6753	CooS		0.0596128
1	CooS-WP_028051453.1 - Carboxydothermus ferrireducens	SC6753	CooS		0.0300418
1	CooS-WP_015947146.1 - Desulfatibacillum aliphaticivorans	SC6753	CooS		0.0289885
1	CooS-WP_013798453.1 - Methanotorris igneus	SC6753	CooS		0.0304264
1	CooS-WP_013720260.1 - Methanothrix soehngenii	SC6753	CooS		0.0308709
1	CooS-WP_012176598.1 - Desulfococcus oleovorans	SC6753	CooS		0.0280066
822	CoxA-WP_022572003.1 cytochrome c oxidase subunit 1 [Rhodobacteraceae bacterium HIMB11]	SC6753	CoxA		28.0638
578	CoxA-WP_092348147.1 cytochrome c oxidase subunit I [Candidatus Chrysopegis kryptomonas]	SC6753	CoxA		18.6931
546	CoxA-WP_075522539.1 cytochrome c oxidase subunit I [Candidatus Pelagibacter ubique]	SC6753	CoxA		19.1568
518	CoxA-WP_068141248.1 cytochrome c oxidase subunit I [Limnochorda pilosa]	SC6753	CoxA		17.1314
369	CoxA-WP_081040654.1 cytochrome c oxidase subunit I [Candidatus Kryptobacter tengchongensis]	SC6753	CoxA		11.9338
354	CoxA-WP_140944852.1 cytochrome c oxidase subunit I [Candidatus Thermokryptus mobilis]	SC6753	CoxA		11.4487
291	CoxA-WP_006904431.1 cytochrome-c oxidase [Thermaerobacter subterraneus]	SC6753	CoxA		9.34763
263	CoxA-WP_075506423.1 cytochrome c oxidase subunit I [Candidatus Pelagibacter ubique]	SC6753	CoxA		9.19363
241	CoxA-WP_013494831.1 cytochrome-c oxidase [Thermaerobacter marianensis]	SC6753	CoxA		7.74151
212	CoxA-WP_013045991.1 cytochrome c oxidase subunit I [Candidatus Puniceispirillum marinum]	SC6753	CoxA		7.62097
206	CoxA-WP_153625277.1 cytochrome c oxidase subunit I [Halieaceae bacterium]	SC6753	CoxA		6.63966
185	CoxA-WP_075426679.1 cytochrome c oxidase subunit I [Candidatus Kryptonium thompsoni]	SC6753	CoxA		6.09714
183	CoxA-WP_052610222.1 cytochrome c oxidase subunit I [Actinobacteria bacterium IMCC26256]	SC6753	CoxA		5.5859
159	CoxA-WP_108844394.1 cytochrome c oxidase subunit I [Phyllobacteriaceae bacterium Water-Bin73]	SC6753	CoxA		5.66221
131	CoxA-WP_023647975.1 cytochrome c oxidase subunit I [Candidatus Pelagibacter ubique]	SC6753	CoxA		4.57934
127	CoxA-WP_153624680.1 cytochrome c oxidase subunit I [Halieaceae bacterium]	SC6753	CoxA		4.59143
115	CoxA-WP_009604440.1 cytochrome c oxidase subunit I [SAR116 cluster alpha proteobacterium HIMB100]	SC6753	CoxA		4.08766
109	CoxA-WP_089940973.1 cytochrome c oxidase subunit I [Candidatus Entotheonella palauensis]	SC6753	CoxA		3.48956
102	CoxA-WP_116715710.1 cytochrome ubiquinol oxidase subunit I [Euzebya tangerina]	SC6753	CoxA		3.15909
93	CoxA-WP_043144332.1 cytochrome c oxidase subunit I [Mameliella alba]	SC6753	CoxA		3.1751
92	CoxA-WP_035262300.1 cytochrome c oxidase subunit I [Actibacterium mucosum]	SC6753	CoxA		3.18094
90	CoxA-WP_075521682.1 cytochrome c oxidase subunit I [Candidatus Pelagibacter ubique]	SC6753	CoxA		3.14611
84	CoxA-WP_116997257.1 cytochrome ubiquinol oxidase subunit I [Desertimonas flava]	SC6753	CoxA		2.67121
79	CoxA-WP_131156839.1 cytochrome c oxidase subunit I [Egibacter rhizosphaerae]	SC6753	CoxA		2.35102
78	CoxA-WP_009472072.1 cytochrome c oxidase subunit I [gamma proteobacterium HIMB55]	SC6753	CoxA		2.82531
77	CoxA-WP_068356031.1 cytochrome c oxidase subunit 1 [Rhodobacteraceae bacterium SB2]	SC6753	CoxA		2.62885
76	CoxA-WP_013158747.1 cytochrome-c oxidase [Meiothermus silvanus]	SC6753	CoxA		2.47475
71	CoxA-WP_048444783.1 cytochrome-c oxidase [Methylobacterium variabile]	SC6753	CoxA		2.29621
64	CoxA-WP_014954782.1 cytochrome c oxidase subunit I [alpha proteobacterium HIMB59]	SC6753	CoxA		2.29201
64	CoxA-WP_009359824.1 cytochrome c oxidase subunit I [alpha proteobacterium HIMB114]	SC6753	CoxA		2.27487
61	CoxA-WP_068712306.1 cytochrome c oxidase subunit I [Cephaloticoccus capnophilus]	SC6753	CoxA		1.79013
61	CoxA-WP_029453784.1 cytochrome c oxidase subunit I [Candidatus Pelagibacter ubique]	SC6753	CoxA		2.13236
59	CoxA-WP_106162122.1 cytochrome c oxidase subunit 1 [Epibacterium scottomollicae]	SC6753	CoxA		2.03256
59	CoxA-WP_028036468.1 cytochrome c oxidase subunit I [Candidatus Pelagibacter ubique]	SC6753	CoxA		2.06245
53	CoxA-WP_156048207.1 cytochrome c oxidase subunit I, partial [Actinobacteria bacterium]	SC6753	CoxA		1.65769
52	CoxA-WP_052665429.1 cytochrome c oxidase subunit I [Nitriliruptor alkaliphilus]	SC6753	CoxA		1.52601
52	CoxA-WP_026849400.1 cytochrome c oxidase subunit I [Gemmatimonas phototrophica]	SC6753	CoxA		1.57713
50	CoxA-WP_155534753.1 cytochrome c oxidase subunit I [Halieaceae bacterium]	SC6753	CoxA		1.6198
50	CoxA-WP_131747064.1 cytochrome c oxidase subunit 1 [Frankia symbiont of Coriaria arborea]	SC6753	CoxA		1.90929
49	CoxA-WP_153691160.1 cytochrome c oxidase subunit I [Rhodobacteraceae bacterium]	SC6753	CoxA		1.6729
49	CoxA-WP_108866057.1 cytochrome c oxidase subunit 1 [Rhodobacteraceae bacterium Water-Bin34]	SC6753	CoxA		1.6729
48	CoxA-WP_147125476.1 cytochrome c oxidase subunit I [Shimia sp. WX04]	SC6753	CoxA		1.63876
45	CoxA-WP_119316297.1 cytochrome c oxidase subunit I, partial [Meiothermus terrae]	SC6753	CoxA		1.56729
45	CoxA-WP_008293342.1 cytochrome c oxidase subunit I [Congregibacter litoralis]	SC6753	CoxA		1.63622
44	CoxA-WP_105292922.1 cytochrome c oxidase subunit I [Candidatus Sulfotelmatobacter sp. SbA7]	SC6753	CoxA		1.45265
42	CoxA-WP_155424269.1 cytochrome c oxidase subunit I [Halieaceae bacterium]	SC6753	CoxA		1.51843
42	CoxA-WP_075502387.1 cytochrome c oxidase subunit I [Candidatus Pelagibacter ubique]	SC6753	CoxA		1.46818
40	CoxA-WP_009852993.1 cytochrome c oxidase subunit I [beta proteobacterium KB13]	SC6753	CoxA		1.43792
38	CoxA-WP_155526215.1 cytochrome ubiquinol oxidase subunit I, partial [Actinobacteria bacterium]	SC6753	CoxA		1.37381
37	CoxA-WP_127112652.1 cytochrome c oxidase subunit 1 [Thalassobius sp. ZQ172]	SC6753	CoxA		1.26549
37	CoxA-WP_108667306.1 cytochrome ubiquinol oxidase subunit I [Euzebya rosea]	SC6753	CoxA		1.15535
36	CoxA-WP_153609287.1 cytochrome c oxidase subunit I [Actinobacteria bacterium]	SC6753	CoxA		1.1906
34	CoxA-WP_108664947.1 cytochrome c oxidase subunit I [Euzebya rosea]	SC6753	CoxA		0.997779
34	CoxA-WP_075483424.1 cytochrome c oxidase subunit I [Candidatus Pelagibacter ubique]	SC6753	CoxA		1.18853
34	CoxA-WP_007018192.1 cytochrome c oxidase subunit I [Bermanella marisrubri]	SC6753	CoxA		1.23862
32	CoxA-WP_154031907.1 cytochrome c oxidase subunit I [Rhodobacteraceae bacterium]	SC6753	CoxA		1.09251
31	CoxA-WP_134821708.1 cytochrome c oxidase subunit I [Gammaproteobacteria bacterium LSUCC0057]	SC6753	CoxA		1.14025
29	CoxA-WP_044615761.1 cytochrome c oxidase subunit I [Gynuella sunshinyii]	SC6753	CoxA		1.03857
28	CoxA-WP_099592960.1 cytochrome c oxidase subunit 1 [Amylibacter kogurei]	SC6753	CoxA		0.96286
27	CoxA-WP_019529641.1 cytochrome-c oxidase [Dasania marina]	SC6753	CoxA		0.871724
27	CoxA-WP_012681994.1 cytochrome c oxidase subunit I [Gemmatimonas aurantiaca]	SC6753	CoxA		0.8202
27	CoxA-WP_007234203.1 cytochrome c oxidase subunit I [marine gamma proteobacterium HTCC2080]	SC6753	CoxA		0.976132
26	CoxA-WP_153959795.1 cytochrome c oxidase subunit I [Rhodobacteraceae bacterium]	SC6753	CoxA		0.887664
26	CoxA-WP_081040893.1 cytochrome c oxidase subunit I [Candidatus Kryptobacter tengchongensis]	SC6753	CoxA		0.840865
26	CoxA-WP_028878419.1 cytochrome c oxidase subunit I [Terasakiella pusilla]	SC6753	CoxA		0.939979
26	CoxA-WP_011360519.1 cytochrome c oxidase subunit I [Synechococcus sp. CC9902]	SC6753	CoxA		0.88926
25	CoxA-WP_159111139.1 cytochrome c oxidase subunit I [BD1-7 clade bacterium]	SC6753	CoxA		0.919559
24	CoxA-WP_008107995.1 cytochrome c oxidase subunit I [Methylophilales bacterium HTCC2181]	SC6753	CoxA		0.859502
23	CoxA-WP_152216243.1 cytochrome c oxidase subunit I [Parvibaculum sp. HXT-9]	SC6753	CoxA		0.817531
23	CoxA-WP_108885111.1 cytochrome c oxidase subunit I [Primorskyibacter insulae]	SC6753	CoxA		0.785241
23	CoxA-WP_085160155.1 cytochrome c oxidase subunit I [Alteromonadaceae bacterium Bs31]	SC6753	CoxA		0.847634
22	CoxA-WP_132318543.1 cytochrome c oxidase subunit I [Pseudobacteriovorax antillogorgiicola]	SC6753	CoxA		0.694955
22	CoxA-WP_014952723.1 cytochrome c oxidase subunit I [alpha proteobacterium HIMB5]	SC6753	CoxA		0.769049
21	CoxA-WP_153959427.1 cytochrome c oxidase subunit I [Rhodobacteraceae bacterium]	SC6753	CoxA		0.716959
20	CoxA-WP_154002098.1 cytochrome c oxidase subunit I [BD1-7 clade bacterium]	SC6753	CoxA		0.735648
19	CoxA-WP_154098923.1 cytochrome c oxidase subunit I [Halieaceae bacterium]	SC6753	CoxA		0.612395
19	CoxA-WP_123690736.1 cytochrome c oxidase subunit I [Stella humosa]	SC6753	CoxA		0.674092
19	CoxA-WP_116479188.1 cytochrome c oxidase subunit I [candidate division NC10 bacterium]	SC6753	CoxA		0.62728
19	CoxA-WP_110131910.1 cytochrome c oxidase subunit I [Coraliomargarita sp. WN38]	SC6753	CoxA		0.561045
19	CoxA-WP_021706191.1 MULTISPECIES: cytochrome c oxidase subunit I [Vibrio]	SC6753	CoxA		0.660536
18	CoxA-WP_048532128.1 cytochrome c oxidase subunit I [Marinovum algicola]	SC6753	CoxA		0.615642
17	CoxA-WP_154246845.1 cytochrome c oxidase subunit I [Kangiella sp. HZ709]	SC6753	CoxA		0.622891
17	CoxA-WP_132245847.1 cytochrome c oxidase subunit I [Primorskyibacter sedentarius]	SC6753	CoxA		0.580396
17	CoxA-WP_123032824.1 cytochrome c oxidase subunit I [Halieaceae bacterium LZ-16-2]	SC6753	CoxA		0.621693
17	CoxA-WP_109423467.1 cytochrome c oxidase subunit 1 [Maritimibacter sp. 55A14]	SC6753	CoxA		0.591006
17	CoxA-WP_094036322.1 cytochrome c oxidase subunit I [Antarctobacter heliothermus]	SC6753	CoxA		0.580396
17	CoxA-WP_037988110.1 cytochrome c oxidase subunit I [Synechococcus sp. BL107]	SC6753	CoxA		0.581439
17	CoxA-WP_013704740.1 cytochrome c oxidase subunit I [Marinithermus hydrothermalis]	SC6753	CoxA		0.555464
16	CoxA-WP_123713545.1 cytochrome c oxidase subunit I [Sinobacterium caligoides]	SC6753	CoxA		0.585123
16	CoxA-WP_123639445.1 cytochrome c oxidase subunit I [Marinimicrobium koreense]	SC6753	CoxA		0.589659
16	CoxA-WP_119280091.1 cytochrome c oxidase subunit I, partial [Meiothermus roseus]	SC6753	CoxA		0.568717
16	CoxA-WP_114293869.1 cytochrome c oxidase subunit I [Sulfitobacter sp. PIC-76]	SC6753	CoxA		0.548223
16	CoxA-WP_087467306.1 cytochrome c oxidase subunit I [Cellvibrio sp. PSBB006]	SC6753	CoxA		0.589659
16	CoxA-WP_068617696.1 cytochrome c oxidase subunit I [Woeseia oceani]	SC6753	CoxA		0.521893
16	CoxA-WP_028796266.1 MULTISPECIES: cytochrome c oxidase subunit I [Thalassobaculum]	SC6753	CoxA		0.560339
16	CoxA-WP_020409192.1 cytochrome c oxidase subunit I [Hahella ganghwensis]	SC6753	CoxA		0.577351
15	CoxA-WP_155281581.1 cytochrome c oxidase subunit I [Burkholderiales bacterium LSUCC0115]	SC6753	CoxA		0.538203
15	CoxA-WP_119271977.1 cytochrome c oxidase subunit I [Phyllobacteriaceae bacterium SYSU D60010]	SC6753	CoxA		0.482652
15	CoxA-WP_041604984.1 cytochrome c oxidase subunit I [Tistrella mobilis]	SC6753	CoxA		0.537189
15	CoxA-WP_035489789.1 cytochrome c oxidase subunit I [Gammaproteobacteria bacterium MOLA455]	SC6753	CoxA		0.544365
15	CoxA-WP_025770145.1 cytochrome c oxidase subunit I [Thioalkalivibrio sp. HK1]	SC6753	CoxA		0.52339
15	CoxA-WP_007541560.1 cytochrome c oxidase subunit I [Candidatus Aquiluna sp. IMCC13023]	SC6753	CoxA		0.507558
14	CoxA-WP_163836194.1 cytochrome c oxidase subunit I [Oceanospirillales bacterium S2-4-1H]	SC6753	CoxA		0.502322
14	CoxA-WP_151115061.1 cytochrome c oxidase subunit I [Rhodospirillaceae bacterium R5959]	SC6753	CoxA		0.499495
14	CoxA-WP_111987285.1 cytochrome c oxidase subunit I [Cellvibrionaceae bacterium AOL6]	SC6753	CoxA		0.515951
14	CoxA-WP_011281496.1 cytochrome c oxidase subunit I [Candidatus Pelagibacter ubique]	SC6753	CoxA		0.489395
14	CoxA-WP_010547744.1 cytochrome c oxidase subunit I [gamma proteobacterium HIMB30]	SC6753	CoxA		0.500434
14	CoxA-WP_009805612.1 cytochrome c oxidase subunit I [Pseudooceanicola batsensis]	SC6753	CoxA		0.478832
14	CoxA-WP_006997774.1 cytochrome c oxidase subunit I [Candidatus Pelagibacter ubique]	SC6753	CoxA		0.489395
14	CoxA-WP_006853505.1 cytochrome c oxidase subunit I [Synechococcus sp. WH 8016]	SC6753	CoxA		0.480561
13	CoxA-WP_133341044.1 cytochrome c oxidase subunit I [Fluviibacterium aquatile]	SC6753	CoxA		0.447852
13	CoxA-WP_104913508.1 cytochrome c oxidase subunit I [Pontimonas salivibrio]	SC6753	CoxA		0.43295
13	CoxA-WP_085113804.1 cytochrome c oxidase subunit I [Candidatus Pelagibacter sp. HIMB1321]	SC6753	CoxA		0.454438
13	CoxA-WP_026871226.1 cytochrome c oxidase subunit I [Inquilinus limosus]	SC6753	CoxA		0.421149
12	CoxA-WP_159346642.1 cytochrome c oxidase subunit I [Roseomonas deserti]	SC6753	CoxA		0.428139
12	CoxA-WP_155786193.1 cytochrome c oxidase subunit I [Halieaceae bacterium]	SC6753	CoxA		0.386776
12	CoxA-WP_154016225.1 cytochrome c oxidase subunit I [Halieaceae bacterium]	SC6753	CoxA		0.434663
12	CoxA-WP_153900280.1 cytochrome c oxidase subunit I [K189A clade bacterium]	SC6753	CoxA		0.427337
12	CoxA-WP_136463019.1 cytochrome c oxidase subunit I [Aliishimia ponticola]	SC6753	CoxA		0.410428
12	CoxA-WP_130407008.1 cytochrome c oxidase subunit I [Thalassococcus sp. S3]	SC6753	CoxA		0.409691
12	CoxA-WP_116811259.1 cytochrome c oxidase subunit I [Steroidobacter cummioxidans]	SC6753	CoxA		0.387433
12	CoxA-WP_110794364.1 cytochrome c oxidase subunit I [Rhodobacteraceae bacterium FSX-11]	SC6753	CoxA		0.410428
12	CoxA-WP_085835927.1 cytochrome c oxidase subunit 1 [Aquimixticola soesokkakensis]	SC6753	CoxA		0.409691
12	CoxA-WP_078121213.1 cytochrome c oxidase subunit I [Chromatiaceae bacterium 2141T.STBD.0c.01a]	SC6753	CoxA		0.433836
12	CoxA-WP_066475669.1 cytochrome c oxidase subunit I [Bosea sp. WAO]	SC6753	CoxA		0.389416
12	CoxA-WP_028467526.1 cytochrome c oxidase subunit I [Nisaea denitrificans]	SC6753	CoxA		0.432193
11	CoxA-WP_154088177.1 cytochrome c oxidase subunit I [Actinobacteria bacterium]	SC6753	CoxA		0.322313
11	CoxA-WP_141017370.1 cytochrome c oxidase subunit I [Azoarcus sp. DD4]	SC6753	CoxA		0.354545
11	CoxA-WP_116720263.1 cytochrome c oxidase subunit I [Anaerolineales bacterium]	SC6753	CoxA		0.381718
11	CoxA-WP_085636141.1 cytochrome c oxidase subunit I [Marivita geojedonensis]	SC6753	CoxA		0.37555
11	CoxA-WP_047133143.1 cytochrome-c oxidase [Candidatus Kryptonium thompsoni]	SC6753	CoxA		0.355751
11	CoxA-WP_043106948.1 cytochrome c oxidase subunit I [endosymbiont of unidentified scaly snail isolate Monju]	SC6753	CoxA		0.403047
11	CoxA-WP_041521994.1 cytochrome c oxidase subunit I [Gilvimarinus agarilyticus]	SC6753	CoxA		0.40539
11	CoxA-WP_035054590.1 cytochrome c oxidase subunit I [Andreprevotia chitinilytica]	SC6753	CoxA		0.360658
11	CoxA-WP_025061566.1 cytochrome c oxidase subunit I [Sulfitobacter guttiformis]	SC6753	CoxA		0.376225
10	CoxA-WP_155423239.1 cytochrome c oxidase subunit I, partial [Actinobacteria bacterium]	SC6753	CoxA		0.328437
10	CoxA-WP_154086186.1 cytochrome c oxidase subunit I, partial [K189A clade bacterium]	SC6753	CoxA		0.399506
10	CoxA-WP_146364400.1 cytochrome c oxidase subunit I [Litoreibacter sp. LN3S51]	SC6753	CoxA		0.342023
10	CoxA-WP_144692184.1 cytochrome c oxidase subunit I [Alteromonadaceae bacterium 2753L.S.0a.02]	SC6753	CoxA		0.368537
10	CoxA-WP_132568721.1 cytochrome c oxidase subunit I [Rhizobium sullae]	SC6753	CoxA		0.321768
10	CoxA-WP_114592164.1 cytochrome c oxidase subunit I [Euzebya sp. DY32-46]	SC6753	CoxA		0.293464
10	CoxA-WP_113515640.1 cytochrome c oxidase subunit I [Rhizobiales bacterium]	SC6753	CoxA		0.324513
10	CoxA-WP_022974869.1 cytochrome c oxidase subunit I [Nevskia ramosa]	SC6753	CoxA		0.348287
10	CoxA-WP_020024941.1 cytochrome c oxidase subunit I [Candidatus Thioglobus singularis]	SC6753	CoxA		0.354125
10	CoxA-WP_008220566.1 cytochrome-c oxidase [Rheinheimera nanhaiensis]	SC6753	CoxA		0.32341
9	CoxA-WP_153892832.1 cytochrome c oxidase subunit I [Halieaceae bacterium]	SC6753	CoxA		0.289591
9	CoxA-WP_150074056.1 cytochrome c oxidase subunit I [Rhodopirellula sp. JC645]	SC6753	CoxA		0.289591
9	CoxA-WP_149287143.1 cytochrome c oxidase subunit I [Halomonas sp. Y2R2]	SC6753	CoxA		0.319307
9	CoxA-WP_125215740.1 cytochrome c oxidase subunit I [Rickettsiales endosymbiont of Stachyamoeba lipophora]	SC6753	CoxA		0.319307
9	CoxA-WP_122170679.1 cytochrome c oxidase subunit I [Burkholderia stabilis]	SC6753	CoxA		0.293062
9	CoxA-WP_121467648.1 cytochrome c oxidase subunit I [Alteromonadaceae bacterium 2052S.S.stab0a.01]	SC6753	CoxA		0.331683
9	CoxA-WP_119167504.1 cytochrome c oxidase subunit I [Rhodospirillaceae bacterium HHTR118]	SC6753	CoxA		0.319307
9	CoxA-WP_107561263.1 cytochrome c oxidase subunit I [Candidatus Methylomirabilis limnetica]	SC6753	CoxA		0.296104
9	CoxA-WP_100195848.1 cytochrome c oxidase subunit I [Pseudorhodobacter sp. MZDSW-24AT]	SC6753	CoxA		0.307821
9	CoxA-WP_097278734.1 cytochrome c oxidase subunit I [Caenispirillum bisanense]	SC6753	CoxA		0.316941
9	CoxA-WP_092423106.1 cytochrome c oxidase subunit I [Yangia pacifica]	SC6753	CoxA		0.307268
9	CoxA-WP_085149185.1 cytochrome c oxidase subunit I [Candidatus Pelagibacter sp. RS39]	SC6753	CoxA		0.314611
9	CoxA-WP_080857787.1 cytochrome c oxidase subunit I [Agrobacterium deltaense]	SC6753	CoxA		0.289102
9	CoxA-WP_075097546.1 cytochrome c oxidase subunit I [Sandaracinus amylolyticus]	SC6753	CoxA		0.301318
9	CoxA-WP_071017432.1 cytochrome c oxidase subunit I [Ensifer sp. LCM 4579]	SC6753	CoxA		0.289102
9	CoxA-WP_058020264.1 cytochrome c oxidase subunit I [Pseudohongiella spirulinae]	SC6753	CoxA		0.292561
9	CoxA-WP_046347590.1 cytochrome-c oxidase [Sphingomonas changbaiensis]	SC6753	CoxA		0.295593
9	CoxA-WP_018700427.1 cytochrome c oxidase subunit I [Amorphus coralli]	SC6753	CoxA		0.322313
9	CoxA-WP_004745740.1 cytochrome c oxidase subunit I [Vibrio tubiashii]	SC6753	CoxA		0.308932
8	CoxA-WP_155785991.1 cytochrome c oxidase subunit I [Halieaceae bacterium]	SC6753	CoxA		0.289224
8	CoxA-WP_153894234.1 cytochrome c oxidase subunit I [Porticoccaceae bacterium]	SC6753	CoxA		0.250629
8	CoxA-WP_148617881.1 cytochrome c oxidase subunit I [Gammaproteobacteria bacterium LSUCC0096]	SC6753	CoxA		0.285962
8	CoxA-WP_139866992.1 cytochrome c oxidase subunit I [Candidatus Methylopumilus universalis]	SC6753	CoxA		0.286501
8	CoxA-WP_138379333.1 cytochrome c oxidase subunit I [Emcibacter sp. MEBiC09520]	SC6753	CoxA		0.280686
8	CoxA-WP_127767382.1 cytochrome c oxidase subunit I [Hwanghaeella grinnelliae]	SC6753	CoxA		0.285962
8	CoxA-WP_116715559.1 cytochrome ubiquinol oxidase subunit I [Euzebya tangerina]	SC6753	CoxA		0.247369
8	CoxA-WP_092500104.1 cytochrome c oxidase subunit I [Albidovulum xiamenense]	SC6753	CoxA		0.274112
8	CoxA-WP_075085673.1 cytochrome c oxidase subunit I [Mariniblastus fucicola]	SC6753	CoxA		0.26831
8	CoxA-WP_074786547.1 cytochrome c oxidase subunit I [Roseovarius tolerans]	SC6753	CoxA		0.273127
8	CoxA-WP_058261722.1 cytochrome c oxidase subunit I [Thalassobius gelatinovorus]	SC6753	CoxA		0.273127
8	CoxA-WP_050531633.1 cytochrome c oxidase subunit I [Pseudaestuariivita atlantica]	SC6753	CoxA		0.273619
8	CoxA-WP_020961618.1 cytochrome aa3 quinol oxidase subunit I [Geobacillus genomosp. 3]	SC6753	CoxA		0.234771
8	CoxA-WP_019012669.1 cytochrome c oxidase subunit I [Elioraea tepidiphila]	SC6753	CoxA		0.287041
8	CoxA-WP_012871115.1 cytochrome c oxidase subunit I [Sphaerobacter thermophilus]	SC6753	CoxA		0.241097
8	CoxA-WP_006851152.1 cytochrome c oxidase subunit I [Synechococcus sp. WH 8109]	SC6753	CoxA		0.274112
7	CoxA-WP_156083315.1 cytochrome c oxidase subunit I [Rhodobacteraceae bacterium]	SC6753	CoxA		0.23686
7	CoxA-WP_155779088.1 cytochrome c oxidase subunit I [Hydrogenophilales bacterium]	SC6753	CoxA		0.253553
7	CoxA-WP_155491647.1 cytochrome c oxidase subunit I [Rhodospirillaceae bacterium]	SC6753	CoxA		0.250217
7	CoxA-WP_155328616.1 cytochrome c oxidase subunit I [Rhodospirillaceae bacterium]	SC6753	CoxA		0.247887
7	CoxA-WP_153988491.1 cytochrome c oxidase subunit I [Planctomycetales bacterium 10988]	SC6753	CoxA		0.222229
7	CoxA-WP_145055789.1 cytochrome c oxidase subunit I [Planctomycetes bacterium Pla85_3_4]	SC6753	CoxA		0.22149
7	CoxA-WP_133396508.1 cytochrome c oxidase subunit I [Primorskyibacter sp. SS33]	SC6753	CoxA		0.238558
7	CoxA-WP_129641474.1 cytochrome c oxidase subunit I [Steroidobacter agariperforans]	SC6753	CoxA		0.226002
7	CoxA-WP_109676804.1 cytochrome c oxidase subunit I [Spiribacter sp. E85]	SC6753	CoxA		0.222229
7	CoxA-WP_109385603.1 cytochrome c oxidase subunit I [Pelagicola sp. LXJ1103]	SC6753	CoxA		0.238986
7	CoxA-WP_105102643.1 cytochrome c oxidase subunit I [Microbulbifer pacificus]	SC6753	CoxA		0.257976
7	CoxA-WP_094023414.1 cytochrome c oxidase subunit I [Maliponia aquimaris]	SC6753	CoxA		0.238986
7	CoxA-WP_085997473.1 cytochrome c oxidase subunit I [Rubinisphaera brasiliensis]	SC6753	CoxA		0.222974
7	CoxA-WP_085778578.1 cytochrome c oxidase subunit I [Rhizobium sp. NXC14]	SC6753	CoxA		0.224857
7	CoxA-WP_085069040.1 MULTISPECIES: cytochrome c oxidase subunit I [Candidatus Pelagibacter]	SC6753	CoxA		0.244697
7	CoxA-WP_064574390.1 cytochrome c oxidase subunit I [Cupriavidus gilardii]	SC6753	CoxA		0.227548
7	CoxA-WP_062956663.1 MULTISPECIES: cytochrome c oxidase subunit I [Thalassospira]	SC6753	CoxA		0.252591
7	CoxA-WP_058244626.1 cytochrome c oxidase subunit 1 [Thalassobius autumnalis]	SC6753	CoxA		0.241151
7	CoxA-WP_027854081.1 cytochrome c oxidase subunit I [Marinobacterium litorale]	SC6753	CoxA		0.251636
7	CoxA-WP_027260620.1 cytochrome c oxidase subunit I [Sedimentitalea nanhaiensis]	SC6753	CoxA		0.238986
7	CoxA-WP_020208530.1 cytochrome c oxidase subunit I [Gilvimarinus chinensis]	SC6753	CoxA		0.256484
7	CoxA-WP_011568192.1 cytochrome c oxidase subunit I [Roseobacter denitrificans]	SC6753	CoxA		0.239416
7	CoxA-WP_010297558.1 cytochrome c oxidase subunit I [Candidatus Odyssella thessalonicensis]	SC6753	CoxA		0.251161
6	CoxA-WP_163494602.1 cytochrome c oxidase subunit I [Kineobactrum sp. M2]	SC6753	CoxA		0.197403
6	CoxA-WP_155793370.1 cytochrome c oxidase subunit I [Halieaceae bacterium]	SC6753	CoxA		0.193388
6	CoxA-WP_155162203.1 cytochrome c oxidase subunit I [Sansalvadorimonas verongulae]	SC6753	CoxA		0.219844
6	CoxA-WP_153777983.1 cytochrome c oxidase subunit I [Alphaproteobacteria bacterium HT1-32]	SC6753	CoxA		0.213668
6	CoxA-WP_153619521.1 cytochrome c oxidase subunit I [Halieaceae bacterium]	SC6753	CoxA		0.217331
6	CoxA-WP_153340295.1 cytochrome c oxidase subunit I [Roseospira navarrensis]	SC6753	CoxA		0.225492
6	CoxA-WP_150061990.1 cytochrome c oxidase subunit I [Roseospira marina]	SC6753	CoxA		0.206701
6	CoxA-WP_142894699.1 cytochrome c oxidase subunit I [Rhodospirillaceae bacterium R148]	SC6753	CoxA		0.21208
6	CoxA-WP_130660659.1 cytochrome c oxidase subunit I [Rhizobium leguminosarum]	SC6753	CoxA		0.214876
6	CoxA-WP_128444130.1 cytochrome c oxidase subunit I [Rhizobium sp. 24NR]	SC6753	CoxA		0.201233
6	CoxA-WP_119418013.1 cytochrome c oxidase subunit I [Rhodospirillaceae bacterium SYSU D60015]	SC6753	CoxA		0.208972
6	CoxA-WP_114580776.1 cytochrome c oxidase subunit I [Ferruginivarius sediminum]	SC6753	CoxA		0.212475
6	CoxA-WP_109868489.1 cytochrome c oxidase subunit I [Roseomonas sp. CQN31]	SC6753	CoxA		0.215281
6	CoxA-WP_109116822.1 cytochrome c oxidase subunit I [Azospirillum sp. TSO22-1]	SC6753	CoxA		0.214472
6	CoxA-WP_108828885.1 cytochrome c oxidase subunit I [Ascidiaceihabitans donghaensis]	SC6753	CoxA		0.204845
6	CoxA-WP_106473452.1 cytochrome c oxidase subunit I [Rhodobacteraceae bacterium SH-1]	SC6753	CoxA		0.205584
6	CoxA-WP_102645025.1 cytochrome c oxidase subunit I [Burkholderia dabaoshanensis]	SC6753	CoxA		0.213269
6	CoxA-WP_092962396.1 cytochrome c oxidase subunit I [Roseomonas stagni]	SC6753	CoxA		0.213668
6	CoxA-WP_076398387.1 cytochrome c oxidase subunit I [Insolitispirillum peregrinum]	SC6753	CoxA		0.210904
6	CoxA-WP_075835986.1 cytochrome c oxidase subunit I [Deinococcus marmoris]	SC6753	CoxA		0.201588
6	CoxA-WP_031501002.1 cytochrome c oxidase subunit I [Bryobacter aggregatus]	SC6753	CoxA		0.207076
6	CoxA-WP_020176677.1 cytochrome c oxidase subunit I [Methyloferula stellata]	SC6753	CoxA		0.205214
6	CoxA-WP_015163481.1 cytochrome c oxidase subunit I [Pseudanabaena sp. PCC 7367]	SC6753	CoxA		0.201233
6	CoxA-WP_014363980.1 cytochrome c oxidase subunit I [Rickettsia canadensis]	SC6753	CoxA		0.214472
6	CoxA-WP_013695310.1 cytochrome c oxidase subunit I [Candidatus Pelagibacter sp. IMCC9063]	SC6753	CoxA		0.212871
6	CoxA-WP_009019067.1 cytochrome c oxidase subunit I [Luminiphilus syltensis]	SC6753	CoxA		0.216918
5	CoxA-WP_160968267.1 cytochrome c oxidase subunit I [Pseudomaricurvus sp. HS19]	SC6753	CoxA		0.18008
5	CoxA-WP_159170460.1 cytochrome c oxidase subunit I [Halioglobus japonicus]	SC6753	CoxA		0.16198
5	CoxA-WP_156824650.1 cytochrome c oxidase subunit I [Caldimonas manganoxidans]	SC6753	CoxA		0.162534
5	CoxA-WP_155578205.1 cytochrome c oxidase subunit I [Planctomycetes bacterium]	SC6753	CoxA		0.160071
5	CoxA-WP_155506719.1 cytochrome c oxidase subunit I [Hydrogenophilales bacterium]	SC6753	CoxA		0.180765
5	CoxA-WP_154084056.1 cytochrome c oxidase subunit I [Candidatus Marinamargulisbacteria bacterium SCGC AG-410-N11]	SC6753	CoxA		0.189785
5	CoxA-WP_154037307.1 cytochrome c oxidase subunit I [Rhodobacteraceae bacterium]	SC6753	CoxA		0.170705
5	CoxA-WP_147154264.1 cytochrome c oxidase subunit I [Reyranella soli]	SC6753	CoxA		0.174463
5	CoxA-WP_145200548.1 cytochrome c oxidase subunit I [Planctomycetes bacterium Poly30]	SC6753	CoxA		0.168586
5	CoxA-WP_145117106.1 MULTISPECIES: cytochrome c oxidase subunit I [unclassified Planctomycetes]	SC6753	CoxA		0.170705
5	CoxA-WP_143834737.1 cytochrome c oxidase subunit I [Aliiglaciecola sp. M165]	SC6753	CoxA		0.165361
5	CoxA-WP_142928812.1 cytochrome c oxidase subunit I [Cellvibrionaceae bacterium R142]	SC6753	CoxA		0.184268
5	CoxA-WP_141853553.1 cytochrome c oxidase subunit I [Elioraea sp. Yellowstone]	SC6753	CoxA		0.179401
5	CoxA-WP_136932709.1 cytochrome c oxidase subunit I [Polyangium fumosum]	SC6753	CoxA		0.174463
5	CoxA-WP_134840164.1 cytochrome c oxidase subunit I [Gammaproteobacteria bacterium LSUCC0112]	SC6753	CoxA		0.161705
5	CoxA-WP_127768745.1 cytochrome c oxidase subunit I [Rhodobacteraceae bacterium CCMM004]	SC6753	CoxA		0.170705
5	CoxA-WP_127144776.1 cytochrome c oxidase subunit I [Pelagibacterium montanilacus]	SC6753	CoxA		0.172563
5	CoxA-WP_123045784.1 cytochrome c oxidase subunit I [Cryobacterium sp. NEAU-85]	SC6753	CoxA		0.164218
5	CoxA-WP_113952684.1 cytochrome c oxidase subunit I [Arenicella xantha]	SC6753	CoxA		0.180765
5	CoxA-WP_103685001.1 MULTISPECIES: cytochrome c oxidase subunit I [Spongiibacteraceae]	SC6753	CoxA		0.183203
5	CoxA-WP_101759689.1 cytochrome c oxidase subunit I [Oceanicoccus sp. KOV_DT_Chl]	SC6753	CoxA		0.163372
5	CoxA-WP_100666996.1 cytochrome c oxidase subunit I [Kyrpidia spormannii]	SC6753	CoxA		0.151889
5	CoxA-WP_099340663.1 cytochrome c oxidase subunit I [Candidatus Fonsibacter ubiquis]	SC6753	CoxA		0.178726
5	CoxA-WP_099275852.1 cytochrome c oxidase subunit 1 [Rhodobacteraceae bacterium 4F10]	SC6753	CoxA		0.171012
5	CoxA-WP_095367074.1 cytochrome c oxidase subunit I [Pseudoalteromonas sp. NBT06-2]	SC6753	CoxA		0.160884
5	CoxA-WP_092695511.1 cytochrome c oxidase subunit I [Roseivivax roseus]	SC6753	CoxA		0.170705
5	CoxA-WP_092637509.1 MULTISPECIES: cytochrome c oxidase subunit I [unclassified Rhizobiales (miscellaneous)]	SC6753	CoxA		0.160612
5	CoxA-WP_088661991.1 cytochrome c oxidase subunit I [Celeribacter manganoxidans]	SC6753	CoxA		0.170705
5	CoxA-WP_085891826.1 cytochrome c oxidase subunit I [Pelagicola litorisediminis]	SC6753	CoxA		0.170705
5	CoxA-WP_077036028.1 cytochrome c oxidase subunit I [Pelomonas sp. KK5]	SC6753	CoxA		0.158207
5	CoxA-WP_069910570.1 cytochrome c oxidase subunit I [Devosia insulae]	SC6753	CoxA		0.168586
5	CoxA-WP_069689755.1 cytochrome c oxidase subunit I [Bosea vaviloviae]	SC6753	CoxA		0.162257
5	CoxA-WP_068483337.1 MULTISPECIES: cytochrome c oxidase subunit I [unclassified Oleiphilus]	SC6753	CoxA		0.17974
5	CoxA-WP_050471981.1 cytochrome c oxidase subunit I [Pannonibacter phragmitetus]	SC6753	CoxA		0.179063
5	CoxA-WP_040638975.1 cytochrome c oxidase subunit I [Microvirga lotononidis]	SC6753	CoxA		0.150209
5	CoxA-WP_039129281.1 cytochrome-c oxidase [Leisingera sp. ANG-Vp]	SC6753	CoxA		0.161157
5	CoxA-WP_034879025.1 cytochrome c oxidase subunit I [Endozoicomonas montiporae]	SC6753	CoxA		0.180422
5	CoxA-WP_034833598.1 cytochrome c oxidase subunit I [Inquilinus limosus]	SC6753	CoxA		0.178391
5	CoxA-WP_029586585.1 cytochrome c oxidase subunit I [Bradyrhizobium sp. URHD0069]	SC6753	CoxA		0.148799
5	CoxA-WP_029456021.1 cytochrome c oxidase subunit I [Candidatus Pelagibacter ubique]	SC6753	CoxA		0.174784
5	CoxA-WP_029007561.1 cytochrome c oxidase subunit I [Azospirillum halopraeferens]	SC6753	CoxA		0.178726
5	CoxA-WP_025044308.1 cytochrome c oxidase subunit I [Sulfitobacter geojensis]	SC6753	CoxA		0.170705
5	CoxA-WP_020401590.1 cytochrome c oxidase subunit I [Gracilimonas tropica]	SC6753	CoxA		0.164502
5	CoxA-WP_018992584.1 cytochrome c oxidase subunit I [Azoarcus toluclasticus]	SC6753	CoxA		0.163653
5	CoxA-WP_018460937.1 cytochrome-c oxidase [Thermus oshimai]	SC6753	CoxA		0.163935
5	CoxA-WP_017838879.1 cytochrome c oxidase subunit I [Methylomicrobium buryatense]	SC6753	CoxA		0.176733
5	CoxA-WP_008944537.1 cytochrome c oxidase subunit I [Oceanibaculum indicum]	SC6753	CoxA		0.17974
5	CoxA-WP_008249277.1 cytochrome-c oxidase [Zhongshania aliphaticivorans]	SC6753	CoxA		0.161705
5	CoxA-WP_008184022.1 cytochrome c oxidase subunit 1 [Rhodobacteraceae bacterium HTCC2150]	SC6753	CoxA		0.17132
5	CoxA-WP_007231165.1 cytochrome c oxidase subunit I [gamma proteobacterium HTCC2207]	SC6753	CoxA		0.181455
5	CoxA-WP_004272470.1 cytochrome c oxidase subunit I [Nitrospirillum amazonense]	SC6753	CoxA		0.177062
4	CoxA-WP_163495063.1 cytochrome c oxidase subunit I [Kineobactrum sp. M2]	SC6753	CoxA		0.146281
4	CoxA-WP_161313722.1 cytochrome c oxidase subunit I [Sneathiella sp. DP05]	SC6753	CoxA		0.142446
4	CoxA-WP_156788255.1 cytochrome c oxidase subunit I [marine gamma proteobacterium HTCC2143]	SC6753	CoxA		0.13025
4	CoxA-WP_154111864.1 cytochrome c oxidase subunit I [Rhodospirillaceae bacterium]	SC6753	CoxA		0.141914
4	CoxA-WP_153610851.1 cytochrome c oxidase subunit I [Candidatus Marinamargulisbacteria bacterium SCGC AG-333-B06]	SC6753	CoxA		0.143521
4	CoxA-WP_149890966.1 cytochrome c oxidase subunit I [Roseibium sp. SYSU M00256-3]	SC6753	CoxA		0.14325
4	CoxA-WP_148075267.1 cytochrome c oxidase subunit I [Bythopirellula goksoyri]	SC6753	CoxA		0.127842
4	CoxA-WP_146935955.1 cytochrome c oxidase subunit I [Cerasibacillus quisquiliarum]	SC6753	CoxA		0.122489
4	CoxA-WP_146545333.1 cytochrome c oxidase subunit I [Reyranella sp. CPCC 100927]	SC6753	CoxA		0.140343
4	CoxA-WP_144392814.1 cytochrome c oxidase subunit I [Pleionea sp. S1-5-21]	SC6753	CoxA		0.14572
4	CoxA-WP_143904116.1 cytochrome c oxidase subunit I [Tepidimonas thermarum]	SC6753	CoxA		0.141124
4	CoxA-WP_142453142.1 cytochrome c oxidase subunit I [Gracilimonas mengyeensis]	SC6753	CoxA		0.131375
4	CoxA-WP_138604352.1 cytochrome c oxidase subunit I [Lentibacillus sp. NKC220-2]	SC6753	CoxA		0.123284
4	CoxA-WP_133069158.1 cytochrome c oxidase subunit I [Alteromonadaceae bacterium M269]	SC6753	CoxA		0.132519
4	CoxA-WP_121078238.1 cytochrome ubiquinol oxidase subunit I, partial [Mycolicibacterium mucogenicum]	SC6753	CoxA		0.16979
4	CoxA-WP_119631684.1 cytochrome c oxidase subunit I [Methylocaldum marinum]	SC6753	CoxA		0.144064
4	CoxA-WP_115495941.1 cytochrome c oxidase subunit I [Dyella sp. 4G-K06]	SC6753	CoxA		0.141387
4	CoxA-WP_109120451.1 cytochrome c oxidase subunit I [Azospirillum sp. TSO22-1]	SC6753	CoxA		0.143521
4	CoxA-WP_102626963.1 cytochrome c oxidase subunit I [Halomonas heilongjiangensis]	SC6753	CoxA		0.126988
4	CoxA-WP_102136334.1 cytochrome c oxidase subunit I [Marinobacterium profundum]	SC6753	CoxA		0.149736
4	CoxA-WP_100658510.1 cytochrome c oxidase subunit I [Alteromonas flava]	SC6753	CoxA		0.139571
4	CoxA-WP_097145876.1 cytochrome c oxidase subunit I [Pseudooceanicola antarcticus]	SC6753	CoxA		0.136809
4	CoxA-WP_095514410.1 cytochrome c oxidase subunit I [Rubrivirga sp. SAORIC476]	SC6753	CoxA		0.125108
4	CoxA-WP_090028298.1 cytochrome c oxidase subunit I [Lutimaribacter saemankumensis]	SC6753	CoxA		0.136564
4	CoxA-WP_088916622.1 cytochrome c oxidase subunit I [Granulosicoccus antarcticus]	SC6753	CoxA		0.140603
4	CoxA-WP_088650952.1 cytochrome c oxidase subunit I [Marinibacterium profundimaris]	SC6753	CoxA		0.136809
4	CoxA-WP_088521849.1 cytochrome c oxidase subunit I [Rhodoblastus acidophilus]	SC6753	CoxA		0.130027
4	CoxA-WP_086929487.1 cytochrome c oxidase subunit I [Agarilytica rhodophyticola]	SC6753	CoxA		0.13025
4	CoxA-WP_077750601.1 cytochrome c oxidase subunit I [Shewanella psychrophila]	SC6753	CoxA		0.125315
4	CoxA-WP_074446408.1 cytochrome c oxidase subunit I [Salinarimonadaceae bacterium HL-109]	SC6753	CoxA		0.141387
4	CoxA-WP_070117243.1 cytochrome c oxidase subunit I [Pseudohongiella acticola]	SC6753	CoxA		0.129805
4	CoxA-WP_067386960.1 cytochrome c oxidase subunit I [Marinobacterium aestuarii]	SC6753	CoxA		0.129364
4	CoxA-WP_066217729.1 cytochrome c oxidase subunit I [Balneola sp. EhC07]	SC6753	CoxA		0.13025
4	CoxA-WP_066053021.1 MULTISPECIES: cytochrome c oxidase subunit I [Halioglobus]	SC6753	CoxA		0.145164
4	CoxA-WP_064499799.1 MULTISPECIES: cytochrome c oxidase subunit I [unclassified Opitutaceae]	SC6753	CoxA		0.119601
4	CoxA-WP_056298231.1 cytochrome c oxidase subunit I [Afipia sp. Root123D2]	SC6753	CoxA		0.140603
4	CoxA-WP_054342680.1 cytochrome c oxidase subunit I [Neptunomonas antarctica]	SC6753	CoxA		0.144612
4	CoxA-WP_047010869.1 cytochrome-c oxidase [Spongiibacter sp. IMCC21906]	SC6753	CoxA		0.129364
4	CoxA-WP_046863621.1 cytochrome c oxidase subunit I [Microvirga massiliensis]	SC6753	CoxA		0.119226
4	CoxA-WP_045445244.1 MULTISPECIES: cytochrome c oxidase subunit I [Tepidicaulis]	SC6753	CoxA		0.142713
4	CoxA-WP_041427053.1 cytochrome c oxidase subunit I [Synechococcus sp. CC9311]	SC6753	CoxA		0.135349
4	CoxA-WP_040816345.1 cytochrome c oxidase subunit I [Halieaceae bacterium IMCC3088]	SC6753	CoxA		0.146281
4	CoxA-WP_039131941.1 cytochrome c oxidase subunit I [Leisingera sp. ANG-Vp]	SC6753	CoxA		0.136564
4	CoxA-WP_038502546.1 cytochrome c oxidase subunit I [Rhodoluna lacicola]	SC6753	CoxA		0.136564
[truncated: 70,422 more rows]

## Sheet: S3 - Abundance (Tara mG)
Table S3
	Trace gas metabolism								Nitrogen metabolism											Sulfur metabolism						Carbon fixation							Respiration							Phototrophy			Alternative electron acceptors					Alternative electron donors
Sample	CoxL	Fe	FeFe	NiFe	MmoA	PmoA	McrA	IsoA	AmoA	HzsA	NifH	NxrA	NarG	NapA	NrfA	NirK	NirS	NorB	NosZ	AsrA	FCC	Sqr	DsrA	Sor	SoxB	AclB	AcsB	CooS	HbsC	HbsT	Mcr	RbcL	AtpA	CcoN	CoxA	CydA	CyoA	NuoF	SdhA-FrdA	PsaA	PsbA	RHO	ArsC	RdhA	MtrB	OmcB	YgfK	ARO	Cyc2
ANE_1	0.0925426	0	0.000334342	0.0165485	0	0.000164672	0	0	0	0	0.0445263	0	0.00282605	0.0027408	0	0.00535525	0.00142758	0.00104023	0.000909306	0	0.0651871	0.0484266	0.0377604	0	0.0863403	0.000573032	0	0	0.000174072	0.000412607	0.00333243	0.199881	1.37678	0.0163559	1.37	0.0224939	0.0175361	0.766744	1.07982	0.18049	1.3332	0.853912	0.126028	0.004444	0	0	0.000165043	0.000736625	0
ANE_2	0.0904232	0	0.000186417	0.0186854	0	2.30654e-05	0	0	0.000238343	0	0.0445811	0	0.00260667	0.00292082	0	0.00536349	0.00103225	0.00073953	0.000755444	0	0.0670325	0.0452715	0.0334286	0	0.0868302	0.000484204	0	0	1.21191e-05	0.000270324	0.00294137	0.200809	1.38155	0.0149161	1.33291	0.0226589	0.0143834	0.747455	1.0729	0.181343	1.33491	0.843721	0.122674	0.00331563	0	0	0.000345425	0.000720683	0
ANE_3	0.0610112	0	0.000737726	0.016724	0	0.000213689	0	3.47994e-05	0.0112354	0	0.0388391	0.000570976	0.00205807	0.00291849	3.63615e-05	0.00504192	0.000618465	0.000471615	0.000269368	0	0.0607258	0.0431823	0.0333065	0	0.0822598	0.00163654	0	1.79624e-05	4.95317e-05	0.0135467	0.00222196	0.235327	1.42751	0.00838767	1.3483	0.00867343	0.0136277	0.816377	1.12098	0.224107	1.19609	0.832346	0.142355	0.00757859	5.44914e-05	0	0.000410436	0.00593918	1.36818e-05
ANE_4	0.0614741	0	0.000732566	0.0191727	0	0.000231146	0	2.32067e-05	0.00138342	0	0.0373831	0	0.00151905	0.00190419	4.66076e-05	0.00535619	0.000715174	0.000754973	0.000352936	5.0209e-05	0.0650694	0.0463543	0.03928	0	0.0870342	0.00109954	7.89501e-06	1.85455e-05	3.68267e-05	0.00149206	0.0019563	0.15776	1.45421	0.014356	1.38353	0.00878732	0.0162375	0.83884	1.22225	0.145758	1.27079	0.962925	0.152662	0.00576967	6.2957e-05	0	0.000399866	0.0021685	0
ANE_5	0.0581656	0	0.000664659	0.0188831	2.51473e-05	0.000326874	0	0	0.0243175	8.07103e-06	0.0336358	0.00204273	0.0034469	0.00351766	0.000106129	0.00740403	0.000863256	0.000627202	0.000656479	0	0.0630037	0.0506011	0.0261801	0	0.0844215	0.00262096	0	5.11081e-05	4.17967e-05	0.0290864	0.00257303	0.179629	1.44945	0.0064196	1.3422	0.0103531	0.0140012	0.778612	1.17555	0.161727	0.79571	0.861638	0.169515	0.0141198	2.75864e-05	0	0.000363003	0.00292405	3.23141e-05
ANE_6	0.0630495	0	0.000192657	0.0166179	0	0.00035986	0	0	0.0134759	0	0.0344072	0.000504606	0.00465502	0.00281753	3.56252e-05	0.00584511	0.000489671	0.000405378	0.000205487	0	0.0703909	0.029984	0.0293215	0	0.0986662	0.000853299	0	0	4.47016e-05	0.0176654	0.00259611	0.148179	1.40632	0.0114249	1.36356	0.0152002	0.0160184	0.794975	1.17182	0.112444	1.06484	0.798826	0.186015	0.0100471	0	0	0.000270337	0.00325032	0
ANE_7	0.0683375	0	0.000379221	0.0193448	0	0.000247615	0	0	0.0185392	0	0.0374635	0.000649739	0.00578281	0.00321886	0	0.00647325	0.000777416	0.000397421	0.00024635	0	0.0695405	0.0347358	0.0291544	0	0.098203	0.000421264	0	0	6.58176e-05	0.0168493	0.00290748	0.160281	1.41734	0.0126342	1.3875	0.0178606	0.0159482	0.800359	1.20344	0.113797	1.14663	0.847566	0.181689	0.01058	0	0	0.000509243	0.0039712	0
ANE_8	0.0596181	0	0.00160456	0.0423134	0	0.000388655	0	2.4867e-05	0.0076086	7.59427e-06	0.0371653	0.000286998	0.00415747	0.00390652	0.00142484	0.0074602	0.0009209	0.00333688	0.00182297	7.26118e-05	0.0555427	0.0453583	0.0376234	0	0.0757008	0.001414	2.48825e-05	9.68734e-05	0.00010537	0.0078158	0.00232438	0.190755	1.41449	0.0410583	1.35358	0.0709674	0.038785	0.785385	1.1315	0.209485	1.48113	0.801353	0.178773	0.006578	9.35766e-05	2.74061e-05	0.000462749	0.00647035	1.47397e-05
ANE_9	0.100236	0	0.000813092	0.0232149	1.3241e-05	0.000696381	0	0	0.0699934	0	0.0261849	0.0061202	0.00506642	0.00149088	1.33934e-05	0.00884215	0.00052126	0.000469111	0.000602706	0	0.0710262	0.040842	0.0352824	0	0.0882957	0.0024205	0	0	0.000163064	0.0787552	0.00315404	0.0873916	1.42314	0.0192973	1.33429	0.0217776	0.0166175	0.892746	1.28211	0.0746614	0.459938	0.85204	0.209911	0.0188093	1.00403e-05	0	0.00105805	0.00331592	0
ANE_10	0.28767	0	0.000457003	0.0567996	2.97233e-05	0.00400534	0	9.37374e-05	0.274442	9.75063e-06	0.00946385	0.0249082	0.0108773	0.00359646	3.12045e-05	0.0441624	0.00242659	0.00380155	0.00500614	0	0.0344417	0.0197809	0.0330817	0	0.0306043	0.00313196	3.19546e-05	1.18243e-05	6.58179e-05	0.297721	0.00355437	0.0726794	1.34185	0.128963	1.17381	0.128475	0.0257522	0.887213	1.40635	0.000835227	0.00760774	0.208039	0.38248	0.0647689	0	0	0.00381248	0.00185728	9.14627e-05
ANW_1	0.0882461	0	0.00239437	0.0272921	0	5.26474e-05	0	0	0.0016041	8.04253e-06	0.0539554	1.13542e-05	0.0056435	0.01582	0.00294664	0.0117	0.00191622	0.00731353	0.00463025	0.000115491	0.0735264	0.0228274	0.0149042	0	0.0915674	0.0012019	0.000399085	0.00090226	8.24614e-05	0.00195056	0.00516441	0.207406	1.35267	0.026031	1.36932	0.0379258	0.0238157	0.745344	1.12814	0.200593	0.860046	0.701059	0.170129	0.0138609	0	8.60561e-06	0.000551207	0.00104726	0.000192949
ANW_2	0.0741227	0	0.00171368	0.0296663	0	0.000108713	0	0	0.00862898	8.39403e-06	0.0389974	8.83571e-05	0.00935459	0.00750675	0.00701963	0.0160412	0.00127735	0.0142495	0.00336644	1.9807e-05	0.053247	0.0301947	0.0136032	0	0.0645557	0.00259726	1.84077e-05	8.28859e-05	7.14555e-05	0.0104132	0.00221422	0.221279	1.41224	0.0333323	1.33789	0.0281089	0.0216805	0.793589	1.1377	0.200344	0.538664	0.782354	0.167605	0.00638391	1.79681e-05	9.14168e-06	0.000740122	0.0150618	0.000113191
ANW_3	0.0749057	0	0.00143327	0.017535	2.81549e-05	0.000383132	0	4.39563e-05	0.0905567	0	0.0199125	0.0090103	0.00710615	0.00240738	0.000268438	0.0103895	0.000574426	0.00057716	0.000376021	0	0.0363735	0.0240045	0.0215957	0	0.0503182	0.0017277	1.00936e-05	0	1.56515e-05	0.102513	0.00310464	0.171424	1.44952	0.00600525	1.36467	0.0145349	0.00914024	0.865981	1.24619	0.141114	0.316884	0.857662	0.271652	0.0225514	9.83929e-06	0	0.000520869	0.00568158	1.71732e-05
ANW_4	0.0972038	0	0.00152235	0.0257707	0	0.000693643	0	0.000107085	0.109691	1.69893e-05	0.0237028	0.0028549	0.00853526	0.00481054	0.000320063	0.00946133	0.00175762	0.00298847	0.00238586	1.93539e-05	0.0700214	0.0231256	0.0223869	0	0.0829781	0.00304678	0	9.94934e-06	0.000143735	0.119506	0.00286415	0.123382	1.44775	0.0163991	1.32663	0.0176918	0.0106669	0.910439	1.27864	0.120319	0.321015	0.815799	0.202234	0.014577	0.000601501	0	0.000865886	0.0226625	7.82865e-05
ANW_5	0.0889228	0	0.000746491	0.0208409	0	0.000687534	0	8.16201e-05	0.0444604	0	0.0322877	0.000747116	0.00704826	0.00626172	0.00029395	0.00640513	0.00117621	0.00180361	0.00133556	0	0.0687726	0.023937	0.0245129	0	0.079473	0.00310511	1.84108e-05	0	0.000145133	0.0490879	0.00249873	0.167323	1.45616	0.0131274	1.35646	0.0123352	0.0135546	0.871039	1.23363	0.16069	0.532181	0.868761	0.161019	0.0115374	0.000204985	0	0.000626272	0.0223894	3.32857e-05
ANW_6	0.0775717	0	0.00134131	0.0193723	0	0.000412378	0	6.91926e-05	0.0544111	0	0.0255342	0.000978869	0.00729568	0.00406862	0.00016831	0.0063685	0.000869451	0.000986468	0.00066472	2.00486e-05	0.0613582	0.024699	0.0268266	0	0.0799686	0.00263302	0	1.02457e-05	8.81237e-05	0.0558327	0.00274049	0.152883	1.44878	0.00815282	1.33513	0.00977742	0.0121355	0.863749	1.24931	0.1497	0.450323	0.867301	0.174574	0.012671	4.68876e-05	0	0.000480541	0.0149761	1.58832e-05
ANW_7	0.19763	0	0.000637078	0.0593638	0	0.00300665	0	7.13183e-05	0.345058	5.50826e-05	0.0124802	0.0314458	0.0150488	0.00603979	0.000323711	0.0774812	0.00240535	0.0081989	0.00772977	0.000212447	0.0203442	0.0366024	0.0464956	0	0.0324673	0.00321227	0	1.43171e-05	9.40746e-05	0.358281	0.00307531	0.114453	1.32112	0.192458	1.23194	0.25835	0.103794	0.805401	1.41788	0.000674511	0.0115299	0.187351	0.459691	0.0716447	0	1.96979e-05	0.00282885	0.00168896	6.80734e-05
ANW_8	0.269181	0	0.000268133	0.0546166	3.17791e-05	0.00421394	0	6.63681e-05	0.320912	5.15954e-05	0.00845564	0.0373548	0.0118082	0.0034154	0.00036319	0.0625631	0.00082963	0.00330415	0.00493435	4.9502e-05	0.0315851	0.0225676	0.0373267	0	0.0374588	0.00293857	0	1.2714e-05	0.000105536	0.332296	0.00435291	0.123005	1.33987	0.103754	1.23005	0.106173	0.0263791	0.821678	1.41765	0.00102601	0.00760808	0.214948	0.434295	0.0773305	2.21906e-05	0	0.00337363	0.00178445	0.000122727
ANW_9	0.300331	0	0.000348343	0.0530092	0	0.00301522	0	5.84084e-05	0.270877	4.81496e-05	0.00991887	0.0357598	0.00930228	0.00380187	8.26611e-05	0.053665	0.000553609	0.0021272	0.00263132	2.88381e-05	0.0352631	0.0177207	0.0438598	0	0.0394827	0.00471452	3.96442e-05	0	0.000126027	0.291383	0.00381409	0.0799767	1.33073	0.0805221	1.18685	0.0940192	0.0242456	0.913149	1.39873	0.000232256	0.00442515	0.217248	0.390198	0.0833126	0	0	0.00375335	0.00247137	4.52841e-05
ANW_10	0.254962	0	0.000220031	0.0465077	8.21921e-05	0.0015727	0	5.1451e-05	0.212	6.39524e-05	0.0109843	0.0223148	0.0160601	0.00355256	0.000191592	0.0215835	0.00182398	0.00356938	0.00341746	0	0.071827	0.0164886	0.0239874	0	0.0463752	0.00593781	0	1.28674e-05	0.000182244	0.230909	0.00398367	0.00796158	1.3655	0.0937539	1.24565	0.0911069	0.0249188	0.797459	1.40287	0.0019241	0.0468487	0.347036	0.335643	0.0379241	1.14851e-05	0	0.00255159	0.00697091	1.6401e-05
ANW_11	0.280429	0	0.00035923	0.053549	1.40956e-05	0.00284246	0	4.39563e-05	0.324342	6.50648e-05	0.0104154	0.0309532	0.00973746	0.0038754	3.07852e-05	0.0541698	0.000716768	0.00257404	0.00275433	6.59324e-05	0.0290856	0.0183936	0.0411377	0	0.0331397	0.00344847	0	0	0.000173335	0.337076	0.00373704	0.0793101	1.33868	0.0928542	1.20064	0.0991734	0.0261479	0.907789	1.41673	0.00084102	0.00606808	0.229779	0.372371	0.0742078	0	0	0.00318144	0.0019746	5.28407e-05
ASE_1	0.0520882	0	0.000573432	0.0146954	0	0.000263296	0	0	0.0189991	0	0.019193	0.00166634	0.00366234	0.000853127	0	0.0047873	0.000348732	0.000111707	2.01281e-05	3.78779e-05	0.0451036	0.0306502	0.024636	0	0.0645256	0.00131775	0	0	5.47737e-05	0.027812	0.0022248	0.0936164	1.34159	0.0022359	1.26166	0.00559773	0.0109866	0.857319	1.12742	0.0826743	0.205176	0.81755	0.225193	0.0180102	0	0	0.000227985	0.00039729	0
ASE_2	0.0579698	0	0.000405673	0.0209533	0	0.000647632	0	0	0.0175027	0	0.0262337	0.00144692	0.00461617	0.00130755	0	0.00668187	0.000529748	0.000263444	0	0	0.0429843	0.0324084	0.0218228	0	0.0610101	0.00183908	0	0	0	0.0240259	0.00393438	0.0818014	1.23875	0.00153869	1.20366	0.00566107	0.0183714	0.81515	1.11061	0.0740302	0.17629	0.803177	0.259784	0.0189068	0	0	0.000175327	0.00029073	0
ASE_3	0.0551035	0	0.000564232	0.021021	0	0.000515762	0	0	0.0177225	0	0.027212	0.00119361	0.00491516	0.00155666	5.71482e-05	0.00718973	0.000300322	0.000411108	3.56991e-05	0	0.0481222	0.0366218	0.0226677	0	0.0638511	0.00179909	0	0	0	0.0255584	0.00404516	0.084396	1.25371	0.00143858	1.19918	0.00714078	0.0159276	0.818266	1.12683	0.0759403	0.179724	0.811269	0.257833	0.0177826	0	0	0.000177719	0.000166193	0
ASE_4	0.10702	0	0.000747032	0.0183057	0	0	0	0	0.0148111	0	0.0524777	0.00251421	0.028067	0.0106674	0.000277257	0.0909379	0.00150007	0.0032496	0.0160797	0	0.0934588	0.0472114	0.0235731	0	0.129247	0.0016002	0	0	0	0.0193156	0.0101743	0.207461	1.31724	0.0810051	1.33457	0.0320348	0.0186152	0.738981	1.11973	0.15039	0.440964	0.791731	0.407841	0.0392185	0	0	0.000579311	0.000342191	7.51232e-05
ASE_5	0.101424	0	0.000305313	0.0195848	0	0	0	0	0.0165464	0	0.0459724	0.00227881	0.0288277	0.00982552	0.000227053	0.0918911	0.00204453	0.00394962	0.0165845	0	0.0921699	0.0430885	0.0286788	0	0.13033	0.00126678	0	0	0	0.0186821	0.0092262	0.210637	1.32811	0.080092	1.33255	0.0322414	0.0225643	0.74934	1.15152	0.14791	0.426236	0.808137	0.421366	0.038171	0	0	0.000567772	0.000490274	8.3163e-05
ASE_6	0.0571455	0	0.000933942	0.0260862	0	0.000812364	0	0	0.0261579	0	0.0627981	0.00134457	0.00406064	0.00890266	0.000144184	0.00633646	0.000510698	0.00058234	0.000626519	0	0.0522475	0.0503662	0.0217192	0	0.0671301	0.00379891	0	0	7.13283e-05	0.0403219	0.00291779	0.488757	1.31869	0.0172954	1.20871	0.0296863	0.0217143	0.56548	0.845863	0.477934	1.23076	0.591212	0.181201	0.0100392	0.000335972	0	0.000375315	0.00113832	0
ASE_7	0.0605539	0	0.000524786	0.0269546	0	0.000259901	0	0	0.0316488	0	0.0627532	0.00100921	0.00386774	0.00898815	6.91468e-05	0.00667783	0.000362272	0.000562156	0.000741688	0	0.0563458	0.0422387	0.0188029	0	0.0665546	0.0046946	0	0	0.000277723	0.0357599	0.00321853	0.47781	1.32059	0.0175141	1.1906	0.032476	0.0223254	0.575633	0.841732	0.484176	1.24449	0.59522	0.188621	0.0126248	0.000319788	0	0.000215895	0.00167694	0
ASE_8	0.0524982	0	0.000636794	0.0217952	0	0.00015886	0	0	0.0295479	0	0.0465362	0.00110344	0.00292034	0.00864582	4.25215e-05	0.00405993	0.00057231	0.000983498	0.00107328	0	0.0490672	0.0356077	0.0218031	0	0.0660414	0.00471572	0	0	4.18936e-05	0.0405102	0.00180231	0.52953	1.40081	0.0196322	1.25541	0.0330958	0.0184152	0.597745	0.850021	0.52994	1.45386	0.566629	0.166464	0.0106549	0.000311778	0	0.00044602	0.00199352	0
ASE_9	0.0597184	0	0.00176018	0.0237816	0	0	0	0	0.00151298	0	0.0510748	0.000250418	0.00200087	0.00318248	0.000233384	0.00429527	0.000452442	0.000780677	0.00105473	0	0.0673456	0.025583	0.0167325	0	0.0887251	0.0161933	0	0	5.53106e-05	0.00172762	0.00278634	0.401372	1.48516	0.0233723	1.38679	0.0449681	0.0178047	0.604273	0.979112	0.36599	0.906476	0.717511	0.145994	0.00697456	0	0	0.000207681	0.00126791	0
ASE_10	0.059628	0	0.00105393	0.0248043	0	0	0	0	0.00245235	0	0.0479149	0.000276659	0.00230516	0.00399373	0	0.00481994	0.000633355	0.000467656	0.000692916	0	0.0651144	0.0267914	0.0177062	0	0.0868722	0.0212121	0	0	0	0.00182642	0.00213773	0.407554	1.49013	0.0220171	1.40876	0.0449191	0.016245	0.612759	0.995748	0.362348	0.941431	0.711178	0.14354	0.00784724	0	0	0.000233488	0.00107945	0
ASE_11	0.0611129	0	0.000218027	0.0194354	0	0.000641353	0	0	0.0215375	0	0.0290405	0.0014449	0.00588014	0.00124141	5.78577e-05	0.00870242	0.00049352	0.000183021	0.000251549	0	0.048748	0.0400652	0.0224227	0	0.0626526	0.00244394	0	0	0	0.0287294	0.00428109	0.0878133	1.29413	0.00285391	1.25784	0.00950552	0.0191956	0.835395	1.18236	0.0845398	0.193767	0.863319	0.250127	0.0194057	0	0	0.000302784	0.000452203	0
ASE_12	0.0603005	0	0.000325685	0.0205446	0	0.00043808	0	0	0.0226439	0	0.0246327	0.00116525	0.00536212	0.00154657	0	0.0075545	0.000586717	0.000327476	0.000167526	0	0.0459776	0.0369639	0.0236754	0	0.065612	0.00279011	0	0	0	0.0285957	0.00378438	0.0900429	1.28165	0.00225411	1.2575	0.00722278	0.0178265	0.835636	1.17239	0.0845155	0.196097	0.856672	0.259114	0.0184378	0	0	0.000153376	0.000397251	0
ASE_13	0.0548806	0	0.00127329	0.0234674	0	9.18088e-05	0	0	0.0317375	0	0.0455083	0.00106334	0.00546271	0.0102826	0.000145675	0.00522727	0.000836401	0.0011118	0.00127808	0	0.0462954	0.0359636	0.0210793	0	0.0635426	0.00280256	0	0	0	0.041811	0.00168615	0.430578	1.36246	0.0208449	1.30356	0.0327918	0.0194729	0.624804	0.895969	0.454103	1.33574	0.628155	0.171604	0.0122193	0.000770642	0	0.000263057	0.00164501	0
ASE_14	0.060846	0	0.0013639	0.0285891	0	0.000758219	0	0	0.0276185	0	0.0608975	0.00111922	0.00698382	0.0127568	0.0004066	0.00698879	0.000812095	0.000625835	0.000954444	0	0.0513427	0.0478215	0.0225887	0	0.0645626	0.00367212	0	0	7.99809e-05	0.0387779	0.00331455	0.401416	1.30125	0.0171403	1.24409	0.0295565	0.0184554	0.613149	0.923516	0.415267	1.2012	0.631697	0.214803	0.0143959	0.00070257	0	0.000497628	0.00137311	0
ASE_15	0.0654754	0	0.00047354	0.0306302	0	0.000284705	0	0	0.0340259	0	0.0616189	0.000923821	0.0064161	0.0135265	0.000243961	0.00650145	0.000998288	0.000900207	0.00137323	0	0.0501565	0.0446662	0.0212235	0	0.0629299	0.00425955	0	0	0	0.0384656	0.00316581	0.400679	1.30005	0.0212286	1.26336	0.0301631	0.0216603	0.606008	0.932535	0.421759	1.22104	0.622847	0.206771	0.0135393	0.000911296	0	0.000531792	0.000961699	0
ASE_16	0.254191	0	0.000127745	0.0549857	0	0.00265628	0	1.73628e-05	0.267481	4.36061e-05	0.00908391	0.0371581	0.00914855	0.003175	0.000222544	0.0602581	0.000919235	0.00137953	0.00146523	0	0.0200258	0.0133556	0.0662456	0	0.0360009	0.0030631	0	1.19443e-05	0.000168187	0.284089	0.00389613	0.138844	1.33185	0.0551215	1.17015	0.0800679	0.0271473	0.915398	1.37032	0.00124423	0.00631687	0.291695	0.407232	0.088374	0	0	0.00387035	0.00176243	0.000109087
ASE_17	0.260402	0	0	0.0697866	0	0.00339813	0	0	0.254965	6.05598e-05	0.0106001	0.0380423	0.0117787	0.0043129	0.000192709	0.0639703	0.00210428	0.0026392	0.00268024	0.000144054	0.0237828	0.0232429	0.06216	0	0.0385061	0.00322673	6.2184e-05	7.23478e-05	0	0.274771	0.00397838	0.13587	1.31038	0.0912536	1.19575	0.128735	0.0454772	0.905148	1.35582	0.00206351	0.00695753	0.267681	0.438944	0.0867137	0	0	0.00416736	0.00189631	0
ASE_18	0.206855	0	0.000470916	0.247486	0	0.0040149	0	2.03474e-05	0.260751	0	0.00820788	0.0279151	0.0218538	0.0140235	0.000214306	0.0802857	0.00723653	0.0149923	0.0152307	0.00015381	0.0341987	0.132296	0.0275232	0	0.0323634	0.00191782	0	1.42627e-05	0.000155231	0.2842	0.00329583	0.0849789	1.31328	0.445367	1.2198	0.653227	0.226572	0.621407	1.37947	0.00186343	0.00884237	0.125725	0.684385	0.0590718	0	1.38081e-05	0.00276981	0.00169597	0.000175116
ASE_19	0.219287	0	0.000281426	0.25233	0.000114813	0.00436961	0	0	0.258545	0	0.00648203	0.0274611	0.0228804	0.0153847	0.000127651	0.0858025	0.00838419	0.0156313	0.0163811	0	0.0343316	0.129419	0.0247959	0	0.0342811	0.0029492	0	0.000165098	0	0.275654	0.00261927	0.0896349	1.3396	0.446596	1.25093	0.677604	0.231424	0.633061	1.38465	0.00151707	0.00973045	0.126407	0.651137	0.0628994	0	0	0.0027893	0.00209793	0.000152409
ASW_1	0.0588606	0	0.000610594	0.0226257	0	0	0	0	0	0	0.0563407	4.21625e-05	0.00295027	0.0120304	0	0.00650688	0.000633633	0.00103124	0.00338099	0	0.0586058	0.0248531	0.0278585	0	0.072568	0.00257499	0	0	0.000204052	0	0.00237276	0.378481	1.3835	0.0450397	1.33632	0.0694039	0.0290643	0.661568	1.01362	0.333427	2.55402	0.6992	0.165983	0.00505265	0	0	0.000376658	0.00069692	0.000111945
ASW_2	0.0547933	0	0.000394959	0.0256027	0	0.000120662	0	0	0	0	0.0583004	0	0.00266924	0.0121495	0.000198108	0.0046191	0.000842413	0.00085413	0.00343441	2.93793e-05	0.0586605	0.022057	0.0277549	0	0.0685367	0.00195	1.35874e-05	3.04768e-05	6.31243e-05	0	0.00219745	0.379635	1.37257	0.0403769	1.33212	0.0570671	0.0299613	0.650164	0.985893	0.332646	2.486	0.660361	0.152142	0.00345008	0	0	0.000379247	0.000607981	2.30546e-05
ASW_3	0.0690001	0	0.00352788	0.0309137	0	0	0	0	0	0	0.0564616	0	0.00325006	0.0100262	0.000319813	0.0068711	0.00189414	0.00478363	0.00194929	0	0.0745063	0.0278773	0.0348635	0	0.0930886	0.00345592	0	0	0	0	0.00254916	0.436484	1.43175	0.0367222	1.30078	0.0526581	0.0132256	0.582662	0.956708	0.406208	1.023	0.677806	0.14265	0.00530308	0	0	0.000221469	0.00149561	0
ASW_4	0.0696626	0	0.00273612	0.0345665	0	0	0	0	0	0	0.0557664	6.04629e-05	0.00306171	0.0102884	0.000109161	0.00598115	0.00121296	0.00323093	0.00296482	0	0.0675887	0.0286534	0.030287	0	0.0868163	0.00439822	0	0	0.000149207	1.44042e-05	0.00292964	0.438979	1.43816	0.030337	1.29012	0.0491665	0.0161842	0.597229	0.949339	0.407128	1.0387	0.652366	0.124415	0.00485169	0	0	0.000452062	0.00185376	0
ASW_5	0.0659972	0	0.000666262	0.0283275	0	0.00020032	0	0.000100765	0.000767467	0	0.0704215	0	0.00358082	0.00569318	0	0.00308916	0.000262509	0.00211319	0.00148561	0	0.0842828	0.0282155	0.0197641	0	0.105277	0.0028468	0	0	0.000105654	0.000502235	0.00212607	0.386794	1.36833	0.0153239	1.32754	0.0187874	0.0134903	0.704538	0.954612	0.359264	1.24746	0.663494	0.118696	0.00354947	0	0	0.000243339	0.00102938	0
ASW_6	0.0606132	0	0.000775328	0.0298061	0	0.00016192	0	2.71131e-05	0.000268891	8.20659e-06	0.0711937	0	0.0020964	0.00528925	3.94481e-05	0.00284111	0.0005767	0.00139748	0.000866448	0	0.0769207	0.0294075	0.0202233	0	0.10139	0.0020442	0	0	1.42144e-05	0.000434373	0.00238429	0.398073	1.37704	0.012759	1.32766	0.016497	0.0125507	0.685035	0.942616	0.362372	1.19419	0.652431	0.124673	0.00329196	0	0	0.00023594	0.000659501	0
ASW_7	0.0653576	0	0.00120764	0.00697805	0	0	0	0	0.000107841	0	0.0162764	0	0.00281867	0.00154494	0	0.0154929	0.000905819	0.000906525	0.00086773	0	0.0714361	0.0540462	0.00824331	0	0.0813364	0.000484502	0	0	0	6.6744e-05	0.00219158	0.266734	1.49658	0.015577	1.39371	0.0148042	0.00858864	0.730719	1.07476	0.291995	0.324958	0.994775	0.289122	0.0636435	0	0	0.000302029	2.59395e-05	0
ASW_8	0.0609499	0	0.000468078	0.0064399	0	0	0	0	7.94987e-05	0	0.0169062	1.28935e-05	0.00209467	0.00122649	3.1101e-05	0.0147531	0.000851654	0.000941394	0.000994952	4.2354e-05	0.0725072	0.0497419	0.00849669	0	0.0821913	0.000478931	0	0	0	0.00012779	0.00198248	0.268117	1.48856	0.0141743	1.36476	0.0119575	0.00841292	0.728277	1.06396	0.29616	0.31635	0.962072	0.277347	0.0610865	0	0	0.000460218	5.10858e-05	3.00328e-05
ASW_9	0.068538	0	9.06961e-05	0.0262974	0	0.000193051	0	0	0.00444631	0	0.0306878	6.25355e-05	0.00617813	0.00301619	9.22628e-05	0.00424194	0.00142224	0.0017154	0.00156678	0	0.0577899	0.0260428	0.0189659	0	0.0742345	0.00271357	0	0	4.97608e-05	0.00423501	0.00245494	0.137536	1.36024	0.0228383	1.35979	0.0387316	0.0253439	0.824011	1.17305	0.0994162	1.4374	0.673747	0.176466	0.00997641	6.71354e-05	0	0.000373858	0.00362141	0
ASW_10	0.0700747	0	0.000259476	0.0271813	0	0.000323813	0	0	0.0053872	8.67029e-05	0.0350152	0.000134247	0.00544617	0.00253361	0.00012478	0.00395425	0.00123882	0.00137942	0.00181146	0	0.0580055	0.0243378	0.0201232	0	0.0776936	0.00308014	1.35054e-05	1.54259e-05	2.12838e-05	0.00481289	0.00238925	0.133773	1.34072	0.021198	1.36562	0.0360394	0.0238916	0.835232	1.15796	0.101466	1.41813	0.677934	0.188732	0.0117102	0	0	0.000302231	0.00359806	0
ASW_11	0.058784	0	0.00135353	0.0127397	0	0	0	0	0	0	0.0144399	0	0.00211243	0.00183594	0	0.0123071	0.00107953	0.0013688	0.00113634	0	0.0756379	0.0541237	0.0121263	0	0.0779637	0.000498623	0	0	0	4.29929e-05	0.0021853	0.181946	1.47234	0.0154532	1.47598	0.0200542	0.0105023	0.850577	1.15339	0.199807	0.213696	1.09013	0.294386	0.0631952	0	0	0.000396074	3.34176e-05	0
ASW_12	0.0487826	0	0.00105441	0.0111896	0	0	0	0	0	0	0.0158431	0	0.00181879	0.00107499	5.34437e-05	0.0121984	0.00110226	0.00118218	0.00104115	0	0.0678022	0.0480901	0.0124978	0	0.0797476	0.00037933	0	0	0	3.64439e-05	0.00222807	0.1771	1.47332	0.01533	1.46466	0.016572	0.0096844	0.825169	1.12397	0.196503	0.199669	1.05373	0.297292	0.0538836	0	0	0.000361657	0.000106907	1.28474e-05
ASW_13	0.111151	0	0.00262204	0.0798233	0	0.00135744	0	3.18995e-05	0.126263	2.01157e-05	0.0442509	0.0093757	0.0163243	0.0163189	0.00227588	0.0398788	0.00765705	0.0141306	0.0195818	9.28109e-05	0.0368246	0.0381901	0.0319556	0	0.0460615	0.00223942	4.37999e-05	0.000226293	6.82406e-05	0.143746	0.00233948	0.279598	1.352	0.147845	1.25558	0.174861	0.0672357	0.645432	1.10177	0.220782	1.28763	0.426195	0.314351	0.0255667	4.74363e-05	2.1826e-05	0.00187171	0.00276006	0.000611701
ASW_14	0.117344	0	0.001577	0.079714	0	0.00127065	0	0	0.132215	4.0977e-05	0.0405834	0.00964659	0.0203814	0.0167854	0.00306909	0.0433167	0.00757205	0.0140183	0.0218202	9.86573e-05	0.0449055	0.0410008	0.0323187	0	0.0497502	0.0019684	0	0.000413969	0	0.139338	0.00206152	0.278288	1.36727	0.157912	1.2628	0.184301	0.0730413	0.658091	1.11988	0.214046	1.27284	0.432724	0.323251	0.0286369	0.000223091	0	0.00181283	0.00416329	0.000636402
ASW_15	0.292196	0	0.00119523	0.0762937	0	0.00516661	0	5.19259e-05	0.341918	7.70062e-05	0.00996081	0.0323921	0.0323902	0.00697884	0.000691532	0.0905092	0.0104281	0.0262627	0.0285393	7.79379e-05	0.0381429	0.051567	0.0371778	0	0.0406466	0.0019011	3.58246e-05	0	7.5678e-05	0.3728	0.00457644	0.103581	1.29857	0.18759	1.20301	0.205835	0.0674504	0.777392	1.39319	0.00179345	0.0133782	0.156145	0.434627	0.0772611	2.50763e-05	3.11491e-05	0.0038122	0.00688152	0.000109005
ASW_16	0.298382	0	0.00154938	0.0743256	0	0.00424243	0	0.000109659	0.345017	0.000140745	0.00902094	0.0345237	0.0336317	0.00930923	0.000930964	0.091141	0.0117868	0.0282542	0.0289186	0	0.0388386	0.0501484	0.0391018	0	0.0409263	0.00244315	0	0	0	0.35331	0.00416551	0.108996	1.3021	0.194293	1.21351	0.232218	0.0729722	0.784774	1.39535	0.00110639	0.0149293	0.144681	0.397857	0.0849279	7.43182e-05	0	0.00483218	0.00696686	0.000132473
ASW_17	0.253517	0	0.00200914	0.0638008	0	0.00256534	0	0.000196984	0.280899	0.000120507	0.018339	0.0281619	0.0143258	0.0135789	0.00191413	0.0563819	0.00571526	0.011193	0.00947946	0.000144824	0.0344486	0.0212541	0.0517013	0	0.0478172	0.00184249	0.000216114	0.000966381	0	0.303731	0.00431738	0.123783	1.30185	0.0924362	1.22427	0.0955398	0.0353889	0.867541	1.33124	0.0299938	0.0890093	0.284872	0.345427	0.0851816	0	0	0.00319217	0.00442701	0.000109754
ASW_18	0.222682	0	0.00142467	0.0573576	0	0.00278514	0	0.000246856	0.285038	3.05783e-05	0.0143394	0.0277753	0.0109067	0.00938309	0.00114435	0.0512697	0.00332105	0.00930952	0.00813383	9.61683e-05	0.0326322	0.0193363	0.0425406	2.61935e-05	0.0426288	0.00211366	0.000114066	0.000370563	6.95532e-05	0.335553	0.00350988	0.119827	1.28717	0.0790354	1.19212	0.0796267	0.0275398	0.84061	1.2881	0.035355	0.089689	0.296916	0.324888	0.0689774	0	1.10642e-05	0.00260638	0.00269678	0.000175906
ION_1	0.12884	0	0.000178854	0.0174206	0	6.01442e-05	0	0	0	0	0.0429592	0	0.0010797	0.00568266	0	0.0053864	0.000420599	0.000194108	0.00147973	0	0.104052	0.0119227	0.0305857	0	0.127848	0.000886389	0	0	0.00019033	4.30833e-05	0.00493967	0.0708511	1.38161	0.00848782	1.34929	0.0162506	0.0141402	0.947246	1.16415	0.0706389	2.63618	0.915752	0.1825	0.011436	0	0	0.000982345	0	0
ION_2	0.133151	0	0.00010255	0.0143753	0	0.000108703	0	0	0	0	0.0467679	0	0.0012298	0.00667742	0	0.00594281	0.000774027	0.000278772	0.00175304	0	0.110387	0.011471	0.0291464	0	0.130046	0.000503665	0	0	0.000229332	3.89338e-05	0.00517617	0.0800234	1.37334	0.0100553	1.37534	0.0180435	0.0115199	0.943808	1.18085	0.0761774	2.80509	0.958346	0.187075	0.0121926	0	0	0.00102916	3.2821e-05	0
ION_3	0.0775924	0	0.000369471	0.0214028	0	0	0	0	0.000141931	0	0.0496247	5.18421e-05	0.00116926	0.00818457	0	0.00559416	0.000628434	0.000282126	0.000851696	0	0.0540483	0.00738716	0.039847	0	0.0787156	0.00142767	0	0	0	0.000131764	0.00340533	0.25157	1.38089	0.00963622	1.36919	0.0221423	0.0210865	0.803983	1.08467	0.245343	2.33702	0.757412	0.14308	0.00630914	0	0	0.000533702	0.000425936	0
ION_4	0.0762002	0	0.000169967	0.0233897	0	0.000114311	0	0	0.000198457	0	0.0476071	0.000115653	0.00121413	0.00752131	0	0.00536025	0.000611722	0.000168003	0.000685647	8.2357e-05	0.0554176	0.00855586	0.0358119	0	0.0754782	0.00217951	1.91284e-05	0	0	0.00028651	0.00328377	0.236236	1.36535	0.00916073	1.35484	0.0214347	0.0218379	0.807105	1.06701	0.233533	2.20042	0.738339	0.146627	0.00766965	0	0	0.000517006	0.000264191	3.11306e-05
ION_5	0.06027	0	0.000395214	0.0238808	0	0	0	0	0	0	0.0654986	0	0.00555761	0.0122847	6.55509e-05	0.00501008	0.00236613	0.00307134	0.00377087	0	0.0647777	0.0135575	0.0200062	0	0.0659634	0.00142721	0	0	6.85934e-05	0	0.0024166	0.387708	1.36826	0.0279792	1.35346	0.0320647	0.0230331	0.703708	0.960852	0.316355	1.51542	0.648561	0.127267	0.00525827	0	0	0.000528957	4.06416e-05	0
ION_6	0.0549937	0	0.000508719	0.0244622	0	9.28712e-05	0	0	0	0	0.0617981	0	0.00420811	0.010457	1.18542e-05	0.00412811	0.00129599	0.00293304	0.00272287	0	0.0574669	0.0128639	0.0186206	0	0.0677968	0.00158348	0	0	3.91441e-05	0	0.00209035	0.381351	1.36775	0.0228614	1.33125	0.0257971	0.0199512	0.703974	0.939699	0.323267	1.4488	0.645094	0.12541	0.00379212	0	0	0.000370604	6.50133e-05	0
ION_7	0.0658082	0	0.000373948	0.0225313	0	0.000127277	0	0	0.000604745	0	0.0516997	0	0.00289409	0.0092682	0	0.0038141	0.00062758	0.00152244	0.00284668	0	0.055487	0.00965277	0.0231358	0	0.0638836	0.00144968	0	0	0	0.000945824	0.00208245	0.288646	1.35455	0.0183115	1.33597	0.0205354	0.0221222	0.774401	1.03117	0.23015	1.56577	0.732053	0.12202	0.00561237	0	0	0.00048469	0.000114041	0
ION_8	0.057226	0	2.54403e-05	0.0232657	0	2.69668e-05	0	0	0	0	0.0526327	0	0.001832	0.010325	1.29399e-05	0.00386215	0.000751315	0.00136132	0.00179308	0	0.0521493	0.00879567	0.0247691	0	0.0637524	0.00153347	9.19739e-06	0	7.11149e-05	0	0.00213779	0.298413	1.34061	0.0133945	1.33843	0.0149098	0.0206003	0.767646	1.00768	0.241212	1.35948	0.722817	0.115786	0.00303275	0	0	0.000478459	5.39251e-05	4.65356e-05
ION_9	0.0501625	0	0.000453763	0.0201929	0	0	0	0	0	0	0.0741508	0	0.00186585	0.0168206	0	0.00321949	0.00106035	0.00087106	0.002174	8.15795e-05	0.04944	0.00864248	0.0162031	0	0.0636093	0.00127596	0	0	0.000114969	0	0.00200377	0.483285	1.38338	0.0140064	1.33487	0.0159493	0.0172254	0.60527	0.88372	0.416703	0.958934	0.616807	0.132106	0.00314406	0	0	0.000362457	6.33917e-05	0
ION_10	0.0492187	0	0.000342263	0.0187165	0	0	0	0	0	0	0.0714874	0	0.00152789	0.0165842	0	0.00383289	0.000784029	0.00101837	0.00177737	0	0.0505629	0.00783235	0.0142903	0	0.0625317	0.00137938	0	0	5.01168e-05	8.50837e-06	0.00213503	0.487851	1.39488	0.0130893	1.34459	0.0129479	0.0154283	0.594514	0.875142	0.421325	0.938629	0.595673	0.129373	0.00275786	0	0	0.000323391	2.80361e-05	0
ION_11	0.0434423	0	0.000131271	0.0175591	0	0	0	0	0	0	0.0644996	0	0.00119069	0.0170827	0	0.00444612	0.000552429	0.000798061	0.000496511	0	0.0656213	0.00884858	0.0107539	0	0.0815179	0.00109177	0	0	1.878e-05	0	0.00150602	0.409281	1.33102	0.00767098	1.29924	0.00851394	0.0121008	0.608148	0.890151	0.346941	0.513345	0.623571	0.118055	0.00223656	0	0	9.63626e-05	1.57404e-05	9.69684e-06
ION_12	0.0539534	0	9.93496e-05	0.018799	0	0	0	0	0	0	0.0643574	0	0.00121671	0.0163531	0	0.00478525	0.000546339	0.001089	0.000778382	0	0.0712402	0.00941542	0.00987305	0	0.0886674	0.00110299	0	0	0	0	0.00159226	0.412334	1.3665	0.0098543	1.33799	0.0116113	0.0148575	0.627604	0.92561	0.347	0.559042	0.671416	0.128969	0.00313459	0	0	0.000204941	0	0
ION_13	0.105565	0	0.000336011	0.0191215	0	0.000115646	0	0	5.95408e-05	8.75951e-06	0.0361175	0	0.00113622	0.00718208	6.05605e-05	0.00643958	0.000508644	0.000195562	0.00172617	2.0725e-05	0.068056	0.0107543	0.0399942	0	0.0872493	0.000818893	0	0	0.000227581	4.12124e-05	0.00615876	0.0818499	1.38998	0.0108209	1.37757	0.0219558	0.0169055	0.942725	1.1814	0.0872443	2.12205	0.910179	0.167027	0.00998759	0	0	0.000699464	5.04203e-05	0
ION_14	0.114745	0	0	0.0340818	0	0	0	0	0.00602123	0.00758043	0.0334778	0.0379508	0.0347241	0.013852	0.00322598	0.0143689	0.00560279	0.00238341	0.00383568	0.000882165	0.0644267	0.0141727	0.0422098	0	0.0858124	0.00166806	0.0121341	0.0102107	0.00031785	0.00614827	0.00686222	0.0890437	1.39582	0.020703	1.39272	0.0468947	0.0150558	0.960731	1.21418	0.0906991	2.1662	0.848186	0.196744	0.016874	0	0	0.000973871	0.00589329	0.000401292
ION_15	0.078723	0	0.000803446	0.0234436	0	0.000327272	0	0	0.00746131	0	0.0489901	0	0.00433135	0.0171263	0	0.00661901	0.000337783	0.000606641	0.000613616	0	0.0535459	0.0108701	0.0294067	0	0.0723333	0.00106161	5.58105e-05	0	8.6306e-05	0.0101391	0.00364497	0.303964	1.40176	0.0106087	1.3788	0.0254962	0.0246828	0.743648	1.05942	0.327947	3.12154	0.71466	0.150785	0.0120343	0	0	0.000443722	0.000586284	0
ION_16	0.0749904	0	0.000519525	0.0224421	0	0.000458762	0	0	0.00875848	0	0.0484678	2.1363e-05	0.00426822	0.0119074	1.57044e-05	0.00515644	0.000487704	0.000517169	0.000688542	0	0.0515343	0.010453	0.0330345	0	0.0708558	0.00105725	0	0	1.72616e-05	0.0106434	0.00361086	0.275741	1.40803	0.0114917	1.36893	0.0214874	0.0222571	0.798288	1.06695	0.299812	2.90983	0.691736	0.151308	0.00874059	0	0	0.000354466	0.0004264	0
ION_17	0.0979145	0	0.000807794	0.0243875	0	0.000176953	0	0	0	1.06872e-05	0.0596439	7.49128e-06	0.00288623	0.0106139	0	0.0069044	0.00156672	0.000940241	0.00247327	4.95245e-05	0.0779165	0.00798968	0.0362684	0	0.0949272	0.00155412	1.17224e-05	0	0.000126893	8.61712e-05	0.00368694	0.327824	1.40963	0.0165917	1.2815	0.0176294	0.0191244	0.693264	1.05087	0.35755	3.40564	0.61705	0.135919	0.0159012	0	0	0.000926609	0.000153617	0
ION_18	0.0828733	0	0.000826262	0.0295204	0	0.000664316	0	0	0.0109617	0	0.0393373	0.000118592	0.00560297	0.0015079	6.19235e-05	0.0153856	0.0013063	0.00141774	0.00220485	2.12478e-05	0.0525372	0.0127701	0.0551792	0	0.0691272	0.000966613	0	0	6.42159e-05	0.0141924	0.00287758	0.181024	1.3805	0.0176865	1.29835	0.0271662	0.0231472	0.842758	1.14211	0.159055	2.63401	0.679542	0.17718	0.0132165	0	0	0.000421897	0.000310264	0
ION_19	0.0890538	0	0.000625104	0.032876	0	0	0	0	0.00853207	0	0.0337393	0.000311714	0.00560516	0.00201258	0	0.0153022	0.00139283	0.00271828	0.002173	0	0.0540988	0.0141282	0.0571727	0	0.072034	0.00144391	0	0	8.41675e-05	0.0125168	0.00335775	0.18633	1.40277	0.0243652	1.31253	0.0326546	0.024849	0.859126	1.19147	0.159595	2.73714	0.700826	0.192223	0.015249	0	0	0.000349278	0.000530652	0
ION_20	0.0894956	0	0.00109243	0.0264738	0	0	0	0	0.00997934	0	0.0337778	0	0.00840164	0.00193843	0	0.00310727	0.00118852	0.00164062	0.000698223	0	0.0437558	0.0120815	0.0281165	0	0.0602528	0.00290168	0	0	0	0.0111998	0.00308144	0.189662	1.40111	0.0120349	1.32684	0.0166645	0.0266062	0.871476	1.175	0.183442	4.03344	0.656921	0.193315	0.0131672	0	0	0.000186507	0.00101275	0.00010847
ION_21	0.0824139	0	0.000576809	0.024366	0	0.00095697	0	1.65566e-05	0.00910699	0	0.0352917	2.86525e-05	0.006669	0.00188205	3.46236e-05	0.00283043	0.000774897	0.000723029	0.00102019	0	0.043558	0.00884027	0.0260524	0	0.0572486	0.00182851	0	0	0	0.0100558	0.00301253	0.186755	1.39157	0.00916636	1.3014	0.0134267	0.0215441	0.867088	1.13071	0.184213	3.84485	0.623693	0.176001	0.0133453	0	0	0.000294847	0.00078544	0
ION_22	0.192723	0	0.00089032	0.139504	0	0.00013157	0	0	0.0281261	0.0756641	0.0158715	0.501078	0.916804	0.105324	0.0298936	0.0740384	0.0563091	0.0262659	0.0197352	0.00448905	0.0376658	0.0525122	0.123168	0	0.0371717	0.00550424	0.119512	0.110787	0.000655547	0.0299232	0.00385355	0.138166	1.406	0.228608	1.65332	0.485624	0.0157609	1.29737	1.33683	0.000528517	0.00359397	0.170254	0.436509	0.086887	4.46774e-05	0	0.00467393	0.0595551	0.00112858
ION_23	0.17375	0	0.000421426	0.136987	2.97445e-05	0.000499152	0	0	0.0284351	0.0762814	0.0159666	0.49515	0.899756	0.0968237	0.0279148	0.0636326	0.0519408	0.0234283	0.0165482	0.00386723	0.0348832	0.0478736	0.113678	0	0.0332291	0.00468376	0.115986	0.0989333	0.000137352	0.0311692	0.00275654	0.135739	1.4012	0.22369	1.62907	0.486076	0.0152126	1.29439	1.29285	0.000288443	0.00228573	0.182589	0.419196	0.0745212	4.15242e-05	0	0.00474062	0.0544444	0.00165951
ION_24	0.171673	0	0.00162898	0.176174	5.94307e-05	0.000235855	0	0	0.00881529	0.108273	0.0171912	0.484398	0.851432	0.104452	0.0384677	0.0522022	0.0773775	0.0324899	0.0168875	0.00539614	0.041119	0.058889	0.128331	0	0.0347586	0.00752366	0.182661	0.158938	0.000131351	0.0114514	0.00286567	0.115075	1.41433	0.230063	1.49007	0.431051	0.0171916	1.2443	1.28934	0.000287207	0.00214773	0.131603	0.422746	0.0913082	2.09159e-05	0	0.00481189	0.05505	0.00124618
ION_25	0.184853	0	0.00162059	0.174314	0	0.000289644	0	7.26789e-05	0.0105238	0.108333	0.0155721	0.490348	0.850418	0.112372	0.0457687	0.0530822	0.0790726	0.0340116	0.015847	0.00460944	0.0402117	0.0625117	0.132259	0	0.035391	0.00885896	0.184139	0.164529	0.000310339	0.0119527	0.00310191	0.11183	1.43508	0.237302	1.50311	0.427172	0.0211386	1.27233	1.29791	9.51282e-05	0.00126453	0.129652	0.428514	0.0908809	4.82906e-05	0	0.00548106	0.0562557	0.000379578
IOS_1	0.0417877	0	0	0.0169956	0	0	0	0	0	0	0.075028	0	0.00235875	0.00760751	5.99897e-05	0.00559057	0.00153611	0.00145944	0.00145379	0	0.056615	0.00744389	0.00717414	0	0.0677789	0.00125146	0	0	0	0	0.00206936	0.496409	1.34242	0.012287	1.69695	0.0138476	0.0213581	0.499924	0.871373	0.457421	1.26654	0.593349	0.104046	0.00245968	0	0	0.000151226	0	0.000135013
IOS_2	0.039963	0	0.000237484	0.0165045	0	4.40367e-05	0	0	2.52292e-05	0	0.0760724	0	0.00188296	0.00638851	3.52367e-05	0.00521183	0.00106581	0.00139069	0.00126004	0	0.05396	0.00804768	0.00628341	0	0.0650187	0.00120789	7.43454e-06	0	3.44906e-05	0	0.00181725	0.493786	1.33864	0.0107909	1.69436	0.012905	0.0194919	0.498048	0.86361	0.456245	1.22371	0.574274	0.0942724	0.00185448	0	0	0.000185667	1.98248e-05	1.18726e-05
IOS_3	0.051304	0	0.000169118	0.0203745	0	0	0	0	0.000491997	0	0.0634572	1.80867e-05	0.00133916	0.00543609	8.53084e-05	0.00366846	0.00023437	0.000220372	0.000831085	0	0.0477837	0.00887576	0.0187426	0	0.0586473	0.00214728	0	0	7.32197e-05	0.000706056	0.00213841	0.37393	1.40427	0.00792093	1.37953	0.008741	0.0143307	0.684674	0.970685	0.347655	1.4164	0.67049	0.111293	0.00294588	0	0	0.000415365	0.000237748	0
IOS_4	0.0533216	0	0.00104078	0.0233768	0	0.000136426	0	0	0.00161695	0	0.0501902	2.95618e-05	0.0018766	0.0103644	0.000606478	0.00365305	0.000479089	0.000358807	0.000854889	0	0.0507406	0.00714382	0.0135168	2.71592e-05	0.0607837	0.00188598	0.000122495	0.000180694	7.17369e-05	0.00238693	0.00220223	0.304926	1.40978	0.01126	1.3618	0.0107019	0.0152598	0.694102	1.01279	0.351465	1.28467	0.629042	0.115689	0.00571101	1.20238e-05	0	0.000549468	0.000394799	0
IOS_5	0.0614388	0	0.000512429	0.0207769	0	9.23573e-05	0	0	0.000614958	0	0.0544615	6.99684e-06	0.00164781	0.00519927	0.000227973	0.00401473	0.000191002	0.000138756	0.00112494	0	0.0511691	0.00699212	0.0182975	0	0.0597786	0.00138969	2.17459e-05	0	8.51708e-05	0.00090151	0.00224852	0.290063	1.42266	0.00852931	1.33857	0.0090455	0.0148205	0.754011	1.03881	0.252029	1.77216	0.726748	0.120282	0.00403157	1.12673e-05	0	0.000605637	0.000228969	1.84186e-05
IOS_6	0.054774	0	0.000306581	0.0182124	0	0.000249912	0	8.83658e-06	0.00305867	5.52971e-06	0.0568672	1.93684e-05	0.00268833	0.00981925	1.92348e-05	0.00321958	0.000288954	0.000142975	0.000184434	0	0.0440181	0.0148867	0.018213	0	0.0572367	0.00125368	0	0	9.36801e-05	0.0030367	0.00183056	0.376697	1.44298	0.00283984	1.34794	0.00499988	0.0122488	0.699352	1.02619	0.329638	0.92181	0.701442	0.141086	0.00546948	0	0	0.000365866	0.00143359	0
IOS_7	0.0728854	0	0.00080153	0.0215047	0	0.000459374	0	0	0.0106668	0	0.0247063	0.000622253	0.0048365	0.00345428	4.71673e-05	0.00482468	0.000495476	0.000216653	0.000429763	0	0.0529473	0.0141978	0.0228788	0	0.0640637	0.00220748	0	0	4.95057e-05	0.0120354	0.00233117	0.114331	1.3795	0.0036156	1.31745	0.00643666	0.015641	0.894117	1.16817	0.107821	0.637884	0.789376	0.160732	0.0090911	0	0	0.000448056	0.00110554	0
IOS_8	0.0717379	0	0.000104948	0.0186139	0	0.00056353	0	0	0.0120672	0	0.0230724	0.000676116	0.00518489	0.00334989	5.81824e-05	0.00589124	0.000464186	0.000239251	0.00029121	0	0.0503045	0.0129809	0.0227402	0	0.0651182	0.00207718	0	0	0.00017602	0.0133076	0.00243331	0.118416	1.4005	0.00414815	1.3583	0.00547473	0.0155806	0.897697	1.19051	0.110234	0.661534	0.825463	0.150307	0.00743892	0	0	0.000575013	0.00164778	0
IOS_9	0.0551117	0	0.000733782	0.0197409	0	0.000595765	0	0	0	0	0.0497975	7.18407e-05	0.00330621	0.00613659	5.66266e-05	0.00534895	0.0026343	0.00339471	0.00215621	0	0.0548016	0.0232189	0.0241046	0	0.0668944	0.000990039	0	4.41223e-05	0	0	0.0022408	0.26627	1.35633	0.0149507	1.51683	0.0218913	0.021029	0.705578	1.02871	0.247394	1.13581	0.706521	0.111414	0.00704759	0	0	0.000222934	0.0023273	0
IOS_10	0.0498951	0	0.000290582	0.0195131	0	0.000252888	0	0	5.91264e-05	8.17366e-06	0.0501606	0	0.00295178	0.00616519	1.26135e-05	0.00465659	0.00186588	0.00295987	0.00212911	0	0.0534203	0.0228772	0.0230938	0	0.0668823	0.00135654	0	0	5.55155e-05	9.41493e-06	0.00204098	0.266868	1.34466	0.0118992	1.51352	0.0171844	0.0200165	0.698627	1.01494	0.245621	1.08836	0.694358	0.106162	0.00637123	0	0	0.000135165	0.00138133	1.52121e-05
IOS_11	0.0604344	0	0.00022004	0.0229977	0	0	0	0	0.000381198	8.18462e-06	0.0555425	0	0.00257408	0.00560325	0.000110545	0.00460864	0.000575326	0.00163733	0.00153764	0	0.0517212	0.00889308	0.0191896	0	0.0641691	0.00153117	0	0	0.000170116	0.000693137	0.00298233	0.281528	1.39564	0.0139446	1.32767	0.0164968	0.0194862	0.760638	1.03704	0.278643	1.87434	0.708386	0.129421	0.00413334	0	0	0.000499391	0.000343738	0
IOS_12	0.0994096	0	0.00142313	0.0275014	0	0.000294694	0	2.38407e-05	0.0117353	0	0.0546341	0.000149089	0.00911094	0.0120058	0.000148689	0.00537324	0.000703064	0.00277316	0.0013312	0	0.0603222	0.0175029	0.0205657	0	0.0717345	0.00431079	0	0	0.000439493	0.0086023	0.00319399	0.416129	1.68183	0.0146762	1.51386	0.0255583	0.0160697	0.796545	1.2956	0.351275	1.41684	0.749875	0.142049	0.0145861	0	0	0.000854714	0.00568526	2.79774e-05
IOS_13	0.0982167	0	0.000683805	0.0344138	0	0.000131044	0	0	0.00957074	0	0.0642113	0.000113655	0.00946039	0.0103807	0	0.00557545	0.000558378	0.0011758	0.000957839	0	0.0672941	0.0214056	0.0191815	0	0.0689871	0.00348089	0	0	0.000276465	0.00901146	0.00425416	0.354052	1.60198	0.00837495	1.46323	0.0161917	0.018097	0.786451	1.2732	0.314853	1.22362	0.782742	0.164982	0.0141118	0	0	0.000961194	0.0034066	0
IOS_14	0.104647	0	0.00131781	0.0344816	0	0.000253977	0	0	0.00792894	0	0.0692365	2.76543e-05	0.00951505	0.0107041	6.40064e-05	0.00600972	0.000658934	0.00087956	0.00112983	0	0.0647166	0.0189878	0.0190896	0	0.072187	0.00271317	0	0	0.000267909	0.00805031	0.00399455	0.360397	1.59667	0.00962865	1.45469	0.0168593	0.0203432	0.778535	1.28074	0.320072	1.23405	0.780133	0.16444	0.0131323	0	0	0.00126536	0.00322167	0
IOS_15	0.0796735	0	0.000984933	0.0220055	0	0.000338528	0	0	0.0172072	0.000104209	0.0284371	0.00389302	0.0116556	0.00725331	0.000479567	0.00890614	0.000510543	0.00101663	0.00148743	0.000121581	0.0664044	0.01847	0.0189517	0	0.0743688	0.00239619	0.000261289	0.00022451	0.000353824	0.0187064	0.00310387	0.119611	1.41371	0.0190904	1.39043	0.0265519	0.0193584	0.875915	1.20385	0.109832	0.508292	0.770306	0.166707	0.011005	0	0	0.00113615	0.0034066	8.91625e-05
IOS_16	0.0839703	0	0.000414647	0.022104	0	0.000404137	0	0	0.013647	0.000123227	0.0373532	0.00437444	0.0115189	0.00740785	0.000109395	0.00972992	0.000380027	0.00116635	0.00143666	0	0.0656267	0.0184574	0.0197428	0	0.076767	0.00212079	0.000205795	0.000151498	0.000105933	0.0194227	0.00287228	0.124343	1.43799	0.0218034	1.39653	0.0283708	0.017868	0.879815	1.21827	0.112227	0.508906	0.746621	0.162816	0.0113926	7.10215e-05	0	0.000956639	0.00365133	0.000109395
IOS_17	0.0791079	0	0.000571867	0.0213613	0	0.000507759	0	0	0.0169227	0.00011408	0.0321842	0.00435387	0.0125026	0.00733719	0.000286003	0.0077299	0.000408487	0.00107236	0.00114611	0	0.0666777	0.0179065	0.0195137	0	0.0747037	0.00175847	0.000267475	0.000128781	0.000175738	0.0188689	0.00291226	0.121367	1.43251	0.0194023	1.39579	0.0267148	0.0180791	0.87169	1.2056	0.112306	0.509902	0.778666	0.160518	0.012689	0	0	0.000818448	0.00303109	8.63117e-05
IOS_18	0.128301	0	0.000158361	0.049647	1.42104e-05	0.00223797	0	0.000104452	0.306922	9.17415e-05	0.0258795	0.0250479	0.0149379	0.00514423	6.3958e-05	0.0767521	0.000402777	0.00340394	0.00534105	8.73223e-05	0.0230383	0.0421641	0.0232161	0	0.032395	0.00199043	1.59981e-05	0	1.58964e-05	0.329231	0.00310841	0.139475	1.26659	0.180206	1.26067	0.238378	0.0700662	0.712362	1.2838	0.0835312	0.412	0.211407	0.404232	0.0416139	0	4.9471e-05	0.00142547	0.00127118	7.40588e-05
IOS_19	0.292625	0	0.000857881	0.0578574	0	0.00580626	0	0.000138571	0.33482	4.24474e-05	0.00794776	0.0326201	0.00926833	0.00321367	0	0.0696245	0.000945427	0.00189915	0.00291446	0	0.0348613	0.0195843	0.0364988	0	0.0298518	0.00331919	4.91528e-05	0	7.38333e-05	0.352886	0.00338731	0.105344	1.34465	0.0961913	1.17901	0.114725	0.0358565	0.83967	1.42193	0.00426355	0.0197535	0.21054	0.355355	0.0735979	0	0	0.00446173	0.00179297	0.000346951
IOS_20	0.291498	0	0.000451584	0.056171	3.91346e-05	0.00415577	0	0	0.33292	2.5603e-05	0.00912733	0.0311563	0.00921549	0.0027447	0.000211977	0.066911	0.000649508	0.00275727	0.00270364	6.01894e-05	0.0331754	0.0172417	0.0338526	0	0.030625	0.00260697	0.000112183	9.14287e-05	0.000130283	0.35796	0.00415196	0.0995515	1.31805	0.101457	1.17661	0.11091	0.0357567	0.851188	1.4148	0.00382258	0.0183983	0.2016	0.36855	0.0659987	0	0	0.00383176	0.00160032	4.68902e-05
IOS_21	0.267932	0	0.000236231	0.0608796	2.9778e-05	0.00358727	0	4.80615e-05	0.317675	3.91531e-05	0.00961956	0.0319554	0.00985416	0.00356289	0.000159307	0.0535826	0.000513491	0.00210267	0.00338389	2.16548e-05	0.0287637	0.0213122	0.0357873	0	0.0295477	0.00357555	5.26299e-05	4.74046e-05	9.92986e-05	0.352038	0.00414168	0.0830008	1.30499	0.107002	1.1863	0.137781	0.0405327	0.846172	1.39845	0.00435931	0.0417305	0.222491	0.395548	0.0685239	1.18415e-05	0	0.00313688	0.0016697	3.16729e-05
IOS_22	0.269645	0	0	0.0632067	0	0.00443089	0	0	0.333371	6.16037e-05	0.0107802	0.0327294	0.0103124	0.00357212	0.00021027	0.0597868	0.000752468	0.00144304	0.00365935	0	0.0276764	0.0242709	0.0389352	0	0.0343767	0.00377125	0	0	0.000317471	0.33266	0.00396504	0.0891044	1.30559	0.114532	1.20483	0.146888	0.0444957	0.86452	1.39964	0.00380748	0.0396778	0.222825	0.427725	0.0775216	0	0	0.0040084	0.00126841	0.000242606
MED_1	0.0508391	0	0	0.0129198	0	0	0	0	0.0041344	0	0.0411832	0.000100943	0.00142931	0.00164905	0	0.00395829	0.0006507	0.000219772	0.000182183	0	0.0347044	0.0607627	0.030243	0	0.0478339	0.000902706	0	0	0	0.00526495	0.00208804	0.18602	1.35999	0.00645711	1.27681	0.0148345	0.0142031	0.693762	1.08153	0.188258	1.24656	0.807959	0.137431	0.00702099	0	0	0.000455317	0.00318866	0
MED_2	0.05316	0	7.01313e-05	0.0156054	0	8.00896e-05	0	1.09156e-05	0.00506764	0	0.0416732	0.000160184	0.00129858	0.0018019	0	0.0054594	0.000386119	0.000281755	0.000311254	0	0.035503	0.0613283	0.0320888	0	0.0507148	0.000953315	0	0	3.44571e-05	0.0052927	0.00237312	0.181682	1.36199	0.00721891	1.27838	0.0131217	0.0133635	0.713072	1.0848	0.18912	1.23448	0.807834	0.127836	0.00547469	0	0	0.000273243	0.00324387	0
MED_3	0.118571	0	8.05395e-05	0.0200921	0	0	0	0	0.00136115	0	0.043815	3.71023e-05	0.00234239	0.00179347	0	0.0102674	0.00202348	9.07248e-05	0.000187572	0.000123014	0.0417494	0.0449021	0.0368367	0	0.0646345	0.00263108	0	3.24361e-05	9.00548e-05	0.00140656	0.00711945	0.0733297	1.57054	0.0166168	1.49365	0.0207469	0.027578	0.963122	1.50467	0.0458706	0.199705	1.30135	0.108882	0.00624428	2.90776e-05	0	0.000627112	0.00526726	0
MED_4	0.118541	0	0.000351795	0.019206	0	0	0	0	0.00176512	0	0.0441598	3.60294e-05	0.00285434	0.00267666	0	0.0118672	0.0019389	0.000231454	0.000219963	0	0.0434949	0.0449333	0.0348771	0	0.0616024	0.00271572	0	0	0.000131176	0.00121729	0.0078972	0.0760426	1.55384	0.0157261	1.4852	0.0206508	0.0307338	0.956431	1.48176	0.0465517	0.213702	1.3042	0.108235	0.00599836	0	0	0.00101524	0.0044028	0
MED_5	0.116923	0	0.000265044	0.0178813	0	0	0	0	0.000230286	0	0.0450137	0	0.00252622	0.00582464	0	0.00505857	0.000987225	0.000769257	0.00050896	6.42061e-05	0.0490192	0.0383754	0.0283025	0	0.0769127	0.00174247	0	0	2.35514e-05	0.000255284	0.00661697	0.130807	1.41455	0.023201	1.4168	0.0253699	0.018265	0.882076	1.21242	0.104076	0.405068	0.917973	0.116226	0.00493862	0	6.62205e-05	0.000520384	0.00507556	1.22685e-05
MED_6	0.130353	0	0.000720969	0.0178271	0	0	0	0	0.000190926	0	0.0480314	0	0.00318554	0.00833238	7.5323e-05	0.00398545	0.000845854	0.000431884	0.000556647	0.000102891	0.0514275	0.0394018	0.0285837	0	0.0822346	0.00194772	0	0	0	0.000255753	0.00746681	0.139117	1.41389	0.025118	1.435	0.0268469	0.0194062	0.878346	1.21925	0.108898	0.436458	0.906535	0.124615	0.00405909	0	0	0.000582518	0.00543882	0
MED_7	0.041067	0	0	0.0198603	0	0	0	0	0	0	0.0244269	0	0.000692458	0.00124008	0	0.0222986	0.00296428	0.000649676	6.35965e-05	0.000119224	0.0516412	0.0490455	0.0169953	0	0.0487277	0.00108565	0	0	2.90934e-05	3.95137e-05	0.00411666	0.035555	1.94528	0.0241763	3.90951	0.0127373	0.0327817	2.23765	2.45327	0.0178468	0.0958285	1.71209	0.138729	0.000586501	0	0	0.00134722	0.000132623	0
MED_8	0.0542784	0	0.000191023	0.0132759	0	0	0	2.19467e-05	0	0	0.0247537	0	0.00131447	0.00188032	9.08253e-05	0.0120882	0.00158677	0.000595259	0.000476652	9.43012e-05	0.02102	0.0381096	0.0243375	0	0.0289052	0.00179539	0	0	2.31091e-05	3.12536e-05	0.00454964	0.0474004	1.51734	0.0264931	1.4291	0.0153901	0.0227083	0.811745	1.46677	0.0334886	0.185519	1.11014	0.0711957	0.0017556	0	0	0.000768494	0.00165621	0
MED_9	0.0583447	0	0.000230874	0.0148876	0	6.76411e-05	0	0	0.000259257	0	0.0444635	5.08885e-06	0.00102691	0.00216457	0	0.00584482	0.000445721	0.000151166	0.000275455	0	0.035024	0.0555044	0.0325083	0	0.0506104	0.00132442	0	0	2.49149e-05	0.000352817	0.00261831	0.216534	1.36724	0.00831303	1.26899	0.0119632	0.0135574	0.631228	1.06464	0.219807	1.45082	0.762601	0.142782	0.00549735	0	0	0.00034527	0.00327236	0
MED_10	0.0571123	0	0.000229331	0.014915	0	0	0	0	0.000151004	0	0.0432597	0	0.000917032	0.00193174	0	0.00645972	0.00049654	0.000237598	0.000340002	0	0.0383245	0.0528776	0.0321519	0	0.0518075	0.00152327	0	0	5.98259e-05	0.000283187	0.00244664	0.219319	1.34585	0.00876674	1.27486	0.01453	0.0127467	0.642405	1.07229	0.216022	1.47293	0.773438	0.145868	0.00591849	0	0	0.000311019	0.00303244	0
MED_11	0.111233	0	0.000125141	0.0196229	0	3.03312e-05	0	0	0.0356205	0	0.0576929	0.000263436	0.00480745	0.00257452	6.24457e-05	0.00515106	0.000294009	0.000596747	0.00044901	0	0.0455146	0.0358787	0.0546656	0	0.0667263	0.00166952	0	0	0.000224168	0.0350343	0.00308595	0.332536	1.38857	0.0139657	1.35486	0.0164316	0.0149093	0.749445	1.0424	0.234164	1.48793	0.732486	0.162774	0.0110296	1.09105e-05	0	0.0012545	0.0169249	0
MED_12	0.116121	0	0	0.0193712	0	0.00016263	0	0	0.0346814	0	0.0562196	0.000247297	0.00496555	0.0028266	0	0.00495288	0.000360282	0.0011544	0.000795618	0	0.0462834	0.036748	0.0523105	0	0.0684165	0.00217717	0	0	0.000172096	0.0336091	0.0029582	0.324472	1.35547	0.0153928	1.35531	0.0196374	0.0144182	0.743709	1.02666	0.227938	1.51011	0.734891	0.158344	0.0107823	0	0	0.00222442	0.0169192	0
MED_13	0.0491675	0	0.000151495	0.0173625	0	0	0	6.66019e-05	0	0	0.0397912	0	0.00121014	0.00262166	0	0.00814691	0.000531848	0.000134436	0.000105387	0	0.0428562	0.0684948	0.031994	0	0.0620983	0.00231511	0	0	0.000139387	3.15264e-05	0.00296637	0.118593	1.31324	0.00526396	1.223	0.00614825	0.0158726	0.74865	1.12685	0.117615	0.359784	0.763654	0.114672	0.00493578	0	0	0.000671857	0.00519857	0
MED_14	0.0475637	0	4.96684e-05	0.0151265	0	4.39069e-05	0	4.41719e-05	0	0	0.0374058	0	0.00111764	0.00208687	0	0.00737162	0.000570693	0.000161235	7.52318e-05	3.16332e-05	0.044104	0.0674153	0.0331356	0	0.0585661	0.00251084	0	0	6.97185e-05	0	0.00293648	0.115443	1.29722	0.00534367	1.19922	0.00580468	0.0168108	0.740616	1.12464	0.112654	0.343892	0.758692	0.105339	0.00498457	0	0	0.000647403	0.00551188	0
PON_1	0.0522659	0	0.00107584	0.0265641	1.17925e-05	2.55747e-05	0	0	0	0	0.0629411	0	0.0012859	0.0131124	0.000516066	0.00741765	0.00114204	0.00153666	0.00115497	1.83866e-05	0.051368	0.0219958	0.0164972	0	0.066672	0.00140444	0.000279312	0.000447739	9.17777e-05	8.86543e-06	0.00229549	0.39553	1.47041	0.0178258	1.40286	0.0114641	0.0115739	0.6578	1.04685	0.354054	0.802062	0.779083	0.113151	0.00367317	0	0	0.000411317	8.81496e-05	0.0001033
PON_2	0.0874159	0	0.000319508	0.0158464	0	0	0	0	0	9.86299e-06	0.040754	3.44008e-06	0.00165204	0.00204942	0.00016709	0.00894329	0.00117725	0.0011335	0.000787849	0	0.0587429	0.0389142	0.0311847	0	0.0795929	0.00122404	2.72975e-05	5.66052e-05	0	5.73673e-06	0.00279259	0.151619	1.36393	0.0144643	1.34102	0.0114884	0.0137763	0.783453	1.11654	0.14772	1.0527	0.892849	0.151415	0.00327852	5.33349e-06	0	0.000323601	0.000289704	4.72111e-05
PON_3	0.0421296	0	0.000496288	0.0200819	0	0	0	0	0	0	0.050747	0	0.000618292	0.00183772	0.000162589	0.0047932	0.000453224	0.000758407	0.000484169	1.56031e-05	0.0503517	0.00753761	0.0140097	0	0.0635005	0.00177327	7.92693e-05	0.00030135	2.23841e-05	0	0.00229569	0.226785	1.39704	0.00547206	1.49512	0.00859876	0.0223923	0.749039	1.11908	0.220328	0.810515	0.764538	0.100155	0.0020608	7.63315e-06	0	0.00022243	1.24358e-05	0
PON_4	0.0385178	0	0.00291937	0.0314083	0	7.32268e-05	0	1.22084e-05	0	0	0.0682526	5.28441e-06	0.00285224	0.00627964	0.00148033	0.00749084	0.00152039	0.00704229	0.00348936	7.30009e-05	0.0520845	0.0187557	0.0116194	0	0.0646875	0.00310213	0.000228049	0.000519403	6.51632e-05	8.81237e-06	0.00180756	0.39214	1.4253	0.0278934	1.52884	0.0278501	0.0184407	0.648076	1.02444	0.392328	1.38655	0.699622	0.111923	0.00240994	2.45788e-05	0	0.000454159	0.000301314	0.00019969
PON_5	0.0722434	0	0.000987185	0.0264852	0	0	0	0	0.000225756	0	0.0442438	5.21256e-06	0.00423791	0.00673865	0.000359882	0.0100852	0.00294765	0.00383743	0.00528026	7.02418e-05	0.0483988	0.0126522	0.0143922	0	0.0542895	0.00128882	7.53957e-05	0.000328603	0.000167121	0.000104759	0.00339663	0.205809	1.36156	0.0382866	1.33025	0.0404	0.0328153	0.696504	1.11155	0.192141	1.53086	0.698556	0.169864	0.00661645	8.08153e-06	0	0.00103267	0.000370866	2.85858e-05
PON_6	0.0591537	0	0.00183448	0.0204343	0	6.35791e-05	0	0	0.000548289	0	0.0371504	2.83403e-05	0.00292229	0.00269989	0.00057717	0.0084728	0.00112772	0.0016933	0.000844337	6.91625e-05	0.0516931	0.033459	0.0415553	0	0.0701733	0.00189959	9.78779e-05	0.0002226	5.02145e-05	0.000519458	0.00337128	0.121347	1.35958	0.0180703	1.37763	0.0242281	0.0179505	0.842697	1.15512	0.104879	1.67488	0.880005	0.181797	0.0134536	0	0	0.000394829	0.000655371	0.000148199
PON_7	0.154639	0	0.00109962	0.0910581	0	0.00053008	0	0	0.0143447	0.0835658	0.020335	0.447962	0.940378	0.063409	0.0151273	0.0938377	0.0543595	0.0359613	0.0307696	0.00289633	0.0298213	0.0242212	0.115056	0	0.0494038	0.00460766	0.0938202	0.0848057	0.000253054	0.0165037	0.00308728	0.163434	1.45136	0.186177	1.67005	0.344427	0.0177021	1.24003	1.35726	0.0127241	0.0801753	0.241214	0.414914	0.0883128	0	3.77361e-05	0.0132069	0.0833313	0.00650575
PON_8	0.152308	0	0.00129667	0.0872658	0	0	0	0	0.0147244	0.0789756	0.01952	0.450927	0.935262	0.0638591	0.0132591	0.093956	0.0564889	0.0370609	0.0285441	0.00306332	0.0298969	0.025833	0.1185	0	0.0479709	0.00493547	0.0954102	0.0806627	0.000180788	0.0150034	0.00343978	0.15652	1.41851	0.181475	1.65461	0.341752	0.0175235	1.24058	1.35404	0.0122402	0.0770031	0.241018	0.423935	0.0855731	0	0	0.0132232	0.0840985	0.00678078
PON_9	0.147063	0	0.00135966	0.0899917	0	0.000326037	0	0	0.015174	0.0812921	0.0181307	0.450449	0.935491	0.0622654	0.0139643	0.0898195	0.054561	0.0369582	0.0309364	0.00271189	0.0273871	0.0234062	0.120534	0	0.0448934	0.00525125	0.0930052	0.0833372	0.000118348	0.0165992	0.0028556	0.154092	1.42571	0.176572	1.67048	0.341823	0.0181677	1.22161	1.34077	0.0113171	0.0784994	0.248705	0.411581	0.0892383	0	0	0.0126472	0.082043	0.00681758
PON_10	0.150368	0	0.00153042	0.0873386	0	0.000434958	0	5.54633e-05	0.0204946	0.0812783	0.0212155	0.463115	0.952208	0.0649988	0.0141619	0.0961862	0.0584255	0.0367549	0.0305821	0.00317295	0.0292363	0.0245591	0.114864	0	0.044414	0.00425631	0.0971001	0.0866128	0.000176412	0.0170464	0.00328212	0.155782	1.45741	0.187219	1.66776	0.345119	0.0161514	1.23475	1.35759	0.0123625	0.0801726	0.237704	0.414167	0.093038	0	0	0.0135531	0.0843716	0.00644865
PON_11	0.0917364	0	0.000555511	0.0292634	0	0.000311532	0	1.30409e-05	0.0196171	0	0.0398737	0.00269072	0.00500867	0.0014562	0.000433695	0.103931	0.00105653	0.00217469	0.00302723	0	0.0441219	0.0233018	0.0298002	0	0.0635724	0.00299765	0	0	8.22739e-05	0.021941	0.00224084	0.211457	1.41346	0.0174868	1.4562	0.0294374	0.0236954	0.861492	1.17525	0.141755	1.81828	0.600141	0.175991	0.0160038	0	0	0.00126942	0.00266072	1.53223e-05
PON_12	0.259673	0	0.000512189	0.0816337	2.91126e-05	0.00283657	0	1.51592e-05	0.226593	4.72354e-05	0.0135866	0.0415331	0.0103001	0.00376666	0.00032793	0.0729782	0.00171905	0.00294844	0.00409371	0	0.0245387	0.029959	0.0567813	0	0.0356982	0.00389715	2.09135e-05	0	8.11417e-05	0.234502	0.00391705	0.122046	1.33297	0.097047	1.20554	0.141925	0.0549793	0.881086	1.37043	0.00186304	0.0107005	0.206522	0.442664	0.0820663	1.07493e-05	1.68917e-05	0.00375722	0.00207338	0.000166427
PON_13	0.216721	0	0.000757896	0.0663069	0	0.00329082	0	0.000102364	0.389672	2.75343e-05	0.0116756	0.0618974	0.0595698	0.00917806	0.000733623	0.171232	0.00478328	0.0115872	0.0256672	4.34083e-05	0.0223916	0.0283021	0.0661823	0	0.035977	0.00260008	3.00028e-05	4.67697e-05	7.75639e-05	0.403612	0.00346808	0.167874	1.3544	0.0930712	1.20495	0.123667	0.0387125	0.864423	1.45461	0.00243913	0.0219426	0.142227	0.445752	0.0750298	3.33947e-05	0	0.00403941	0.00860972	0.000578474
PON_14	0.169138	0	0.00202268	0.132985	0	0.000359187	0	5.89161e-05	0.132787	0.0715581	0.0169012	0.397397	0.589263	0.0663863	0.0194884	0.0994065	0.0477362	0.0288588	0.0250349	0.00443992	0.0216549	0.0503171	0.0999592	0	0.0531125	0.00520307	0.120078	0.0974369	0.000317735	0.128083	0.00321639	0.103901	1.37335	0.170989	1.42947	0.347259	0.0547749	1.09735	1.36056	0.00140788	0.0144623	0.163941	0.471002	0.0909593	0	0	0.00929002	0.0744461	0.000547063
PON_15	0.172933	0	0.0022667	0.129282	0	0.00138	0	5.83913e-05	0.13084	0.0745734	0.0151071	0.401283	0.590271	0.0689857	0.0201596	0.0978358	0.0460811	0.0300216	0.0240195	0.00351619	0.0190162	0.0530244	0.0987163	0	0.0513262	0.00557267	0.119352	0.0949684	0.000196026	0.129017	0.00330777	0.0992246	1.3839	0.179128	1.42657	0.34814	0.0511883	1.10061	1.36619	0.00105006	0.014131	0.162193	0.458893	0.0985691	3.91338e-05	0	0.00879733	0.0738067	0.000403309
PON_16	0.173379	0	0.00254285	0.127572	0	0.00105908	0	0.000117416	0.12177	0.0742201	0.0164918	0.40201	0.587999	0.0702474	0.0183752	0.095052	0.0499142	0.0291385	0.0260799	0.00430427	0.0184042	0.0525689	0.102062	0	0.0525052	0.00587916	0.11929	0.090924	0.000440686	0.127931	0.00330344	0.101906	1.36032	0.175834	1.41666	0.346036	0.0492926	1.09927	1.37684	0.00124706	0.0144927	0.162161	0.48652	0.0911337	0	0	0.00937344	0.0784699	0.00075563
PON_17	0.168423	0	0.00240329	0.133954	0	0.000577166	0	0	0.127647	0.069999	0.0162155	0.398075	0.584117	0.0696282	0.0186953	0.102573	0.0462796	0.0302818	0.0256017	0.0035079	0.0199386	0.0495248	0.0984365	0	0.050379	0.00542997	0.12137	0.0972701	0.000128844	0.124965	0.00358137	0.10137	1.37848	0.177128	1.42919	0.355277	0.0526175	1.10997	1.36205	0.00131533	0.0136606	0.170899	0.483143	0.0962697	0	3.916e-05	0.00898481	0.0716311	0.000892007
PON_18	0.15703	0	0.0024693	0.149633	0	0.000873353	0	7.33685e-05	0.12106	0.10336	0.0191417	0.400778	0.450819	0.0588446	0.0164231	0.108803	0.0799614	0.0707096	0.0504523	0.0035776	0.0213975	0.0684149	0.0826594	0	0.049176	0.00485123	0.146763	0.118625	0	0.117644	0.00342772	0.0803942	1.35785	0.197045	1.34165	0.344215	0.0505401	1.09031	1.33972	0.00124899	0.0236931	0.12191	0.455948	0.0999916	0	0	0.00823476	0.0818087	0.00154836
PON_19	0.158661	0	0.00303353	0.148476	0	0.000438061	0	0	0.11303	0.101604	0.0195584	0.406461	0.449301	0.060504	0.0164729	0.110177	0.0890016	0.0712226	0.0496754	0.00498196	0.023197	0.0667029	0.0902583	0	0.0505719	0.00503752	0.143726	0.11359	0	0.113976	0.00355834	0.0850848	1.36499	0.18916	1.34786	0.344403	0.0508623	1.09548	1.34186	0.0012185	0.0249705	0.11973	0.455975	0.105448	0	0	0.00916404	0.0793825	0.000659818
PON_20	0.159049	0	0.00370754	0.150687	0	0.000720631	0	7.05198e-05	0.118181	0.0997979	0.0188997	0.398623	0.448325	0.0609686	0.0160936	0.104933	0.0843155	0.0695674	0.0497692	0.00402969	0.021748	0.0710403	0.0903507	0	0.0518567	0.00551056	0.14725	0.123171	7.51318e-05	0.116783	0.00396021	0.0856972	1.34355	0.197863	1.34003	0.340135	0.0520994	1.10048	1.34411	0.001132	0.0260597	0.117713	0.455414	0.0991001	0	0	0.00939236	0.0768986	0.001123
PON_21	0.156662	0	0.0022055	0.14399	0	0.000900361	0	0	0.109556	0.0985201	0.01707	0.393444	0.445209	0.0573328	0.0177778	0.104526	0.0859769	0.0723225	0.0502819	0.00380405	0.0212138	0.0648494	0.0907858	0	0.0514589	0.00449509	0.149128	0.125273	0.000305026	0.111513	0.00373514	0.0805949	1.36384	0.195111	1.33452	0.341629	0.0499161	1.0973	1.34018	0.00116385	0.0252564	0.116674	0.459672	0.102678	4.97603e-05	0	0.00878537	0.0790182	0.000807871
PSE_1	0.0490855	0	0.000102738	0.040902	0	6.00869e-05	0	1.50217e-05	2.6729e-05	0	0.0387998	0	0.00702754	0.0221798	0.00602286	0.0525861	0.00355073	0.0111914	0.0131103	2.10388e-05	0.0410507	0.048954	0.0228586	0	0.0651773	0.000218949	0	3.57471e-05	1.58457e-05	1.07145e-05	0.00328518	0.0707233	1.35205	0.134292	1.19214	0.14856	0.04818	0.798526	1.03331	0.0711771	0.487254	0.691352	0.272633	0.0055372	0.000109797	0	0.00044054	0.00140753	0
PSE_2	0.0582189	0	0.00019688	0.0278313	0	6.146e-05	0	8.30138e-06	0	5.02532e-06	0.0415335	0	0.00761135	0.00207744	6.78095e-05	0.00664503	0.00458473	0.00673637	0.00732897	0	0.0579249	0.030512	0.0166399	0	0.0697673	0.000253375	0	0	1.74084e-05	5.88557e-06	0.00178193	0.118677	1.43577	0.0341562	1.48706	0.0391844	0.0234689	0.802352	1.1805	0.147788	0.481316	0.936774	0.117844	0.0021679	0	0	0.000168769	0.000200014	0
PSE_3	0.054152	0	0.000180385	0.0167781	0	0.000181862	0	7.00296e-05	7.47374e-05	0	0.0311702	1.28781e-05	0.0014962	0.00863272	0.000209326	0.00777844	0.000948921	0.00202619	0.00150833	1.48313e-05	0.0452891	0.0259102	0.0135025	0	0.05498	0.00112975	0	0	0	0	0.00202123	0.127667	1.36532	0.0228604	1.36788	0.0183741	0.012786	0.74621	1.13049	0.113327	0.189646	0.896474	0.063657	0.00150154	7.04856e-06	0	0.000306657	0.000274922	0
[truncated: 70 more rows]
[truncated: 1 more columns]

## Sheet: S3 - Hydrogenases (Tara mG)
Table S3
[truncated: 214 more rows]

[truncated: 15 more sheets: S3 - Abundance (Tara mT), S3 - Hydrogenases (Tara mT), S3 - Expression ratios (Tara), S4 - Genes in unbinned contigs, S5 - MAG information summary, S5 - MAG relative abundance, S5 - MAG metabolic summary, S5 - Genes identified in MAGs, S5 - Tara MAG metabolic summary, S5 - Genes in Tara MAGs, S5 - Tara MAG GTDB taxonomy, S6 - Tara mG metadata, S6 - Tara mT metadata, S6 - Tara metadata abbreviation, S6 - Spearman correlations]
