# Supplementary material for: Molecular hydrogen in seawater supports growth of diverse marine bacteria
Source: Nat Microbiol. 2023 Feb 6;8(4):581–95. doi: 10.1038/s41564-023-01322-0 (PMC10305171; doi:10.1038/s41564-023-01322-0)
Supplement: Source Data Fig. 1 — Source data for Fig. 1. [file 41564_2023_1322_MOESM4_ESM.xlsx]

## Sheet: 1a
Zone	REP	TIMEPOINT	GAS	Concentration_ppm	TIMESERIES.d	Converted_nM
Bay centre	c	1	CO	2.09781	0	1.63094
Bay centre	b	1	CO	1.99281	0	1.54931
Bay centre	a	1	CO	1.95781	0	1.5221
Bay centre	a	2	CO	1.83381	0.781424	1.42569
Bay centre	b	2	CO	1.93081	0.781551	1.50111
Bay centre	c	2	CO	1.99781	0.783414	1.55319
Bay centre	c	3	CO	1.84481	1.05713	1.43425
Bay centre	a	3	CO	1.76981	1.05731	1.37594
Bay centre	b	3	CO	1.79381	1.05738	1.3946
Bay centre	c	4	CO	1.55581	1.72541	1.20956
Bay centre	a	4	CO	1.53381	1.72606	1.19246
Bay centre	b	4	CO	1.57781	1.72609	1.22667
Bay centre	c	5	CO	1.10281	2.77984	0.85738
Bay centre	b	5	CO	1.23081	2.78022	0.956893
Bay centre	a	5	CO	1.19881	2.78023	0.932015
Bay centre	c	6	CO	1.09181	3.03988	0.848828
Bay centre	b	6	CO	1.11481	3.09157	0.866709
Bay centre	c	6	CO	0.966814	3.09193	0.751647
Bay centre	c	7	CO	0.797814	3.78737	0.620258
Bay centre	a	7	CO	0.956814	3.78789	0.743872
Bay centre	b	7	CO	1.00281	3.78791	0.779635
Bay centre	c	8	CO	0.504814	4.82417	0.392466
Bay centre	b	8	CO	0.729814	4.82469	0.567392
Bay centre	a	8	CO	0.657814	4.82471	0.511416
Bay centre	a	9	CO	0.380814	6.76652	0.296063
Bay centre	b	9	CO	0.452814	6.7666	0.352039
Bay centre	c	9	CO	0.279814	6.76752	0.21754
Bay centre	a	10	CO	0.177814	9.13931	0.138241
Bay centre	b	10	CO	0.221814	9.15484	0.172448
Bay centre	c	10	CO	0.146814	9.15536	0.11414
Bay centre	a	11	CO	0	15.971	0
Bay centre	b	11	CO	0.0348137	15.9712	0.0270659
Bay centre	c	11	CO	0.0668137	15.9783	0.0519442
Heat-killed	c	1	CO	2.03381	0	1.58118
Heat-killed	b	1	CO	1.98681	0	1.54464
Heat-killed	a	1	CO	1.95881	0	1.52287
Heat-killed	a	2	CO	2.11281	0.781366	1.6426
Heat-killed	b	2	CO	2.11281	0.781481	1.6426
Heat-killed	c	2	CO	2.12581	0.783067	1.65271
Heat-killed	c	3	CO	2.10781	1.05686	1.63871
Heat-killed	a	3	CO	2.10481	1.05697	1.63638
Heat-killed	b	3	CO	2.09781	1.05701	1.63094
Heat-killed	c	4	CO	2.13481	1.72539	1.65971
Heat-killed	a	4	CO	2.08381	1.72613	1.62006
Heat-killed	b	4	CO	2.10181	1.72619	1.63405
Heat-killed	b	5	CO	2.12281	2.7733	1.65038
Heat-killed	a	5	CO	2.11281	2.77332	1.6426
Heat-killed	c	5	CO	2.13581	2.77988	1.66048
Heat-killed	c	6	CO	2.08881	3.09115	1.62394
Heat-killed	a	6	CO	2.14081	3.09122	1.66437
Heat-killed	b	6	CO	2.11181	3.09123	1.64182
Heat-killed	b	7	CO	2.11381	3.7808	1.64338
Heat-killed	a	7	CO	2.13281	3.7808	1.65815
Heat-killed	c	7	CO	2.08781	3.7876	1.62317
Heat-killed	a	8	CO	2.13381	4.8234	1.65893
Heat-killed	b	8	CO	2.13681	4.82391	1.66126
Heat-killed	c	8	CO	2.12181	4.82418	1.6496
Heat-killed	a	9	CO	2.21081	6.76675	1.71879
Heat-killed	b	9	CO	2.20881	6.76682	1.71724
Heat-killed	c	9	CO	2.23481	6.76748	1.73745
Heat-killed	a	10	CO	2.37481	9.13241	1.84629
Heat-killed	b	10	CO	2.32781	9.13242	1.80975
Heat-killed	c	10	CO	2.25381	9.15465	1.75222
Heat-killed	a	11	CO	2.63981	15.954	2.05232
Heat-killed	b	11	CO	2.53181	15.9616	1.96835
Heat-killed	c	11	CO	2.43581	15.978	1.89372
Intermediate	c	1	CO	2.04081	0	1.58663
Intermediate	b	1	CO	1.91581	0	1.48944
Intermediate	a	1	CO	1.92081	0	1.49333
Intermediate	b	2	CO	1.80381	0.781319	1.40237
Intermediate	a	2	CO	1.97981	0.781331	1.5392
Intermediate	c	2	CO	2.03581	0.78294	1.58274
Intermediate	a	3	CO	1.84581	1.05685	1.43502
Intermediate	b	3	CO	1.68381	1.05692	1.30908
Intermediate	c	3	CO	1.97881	1.05725	1.53842
Intermediate	c	4	CO	1.94081	1.72543	1.50888
Intermediate	a	4	CO	1.56281	1.726	1.21501
Intermediate	b	4	CO	1.52881	1.72605	1.18857
Intermediate	a	5	CO	1.17481	2.77291	0.913356
Intermediate	b	5	CO	1.28981	2.77293	1.00276
Intermediate	c	5	CO	1.74981	2.78001	1.36039
Intermediate	a	6	CO	1.03081	3.09126	0.801403
Intermediate	b	6	CO	1.17281	3.09132	0.911801
Intermediate	c	6	CO	1.72381	3.09209	1.34017
Intermediate	c	7	CO	1.67281	3.78752	1.30052
Intermediate	a	7	CO	0.902814	3.78787	0.70189
Intermediate	b	7	CO	1.09881	3.78791	0.85427
Intermediate	c	8	CO	1.49981	4.82431	1.16603
Intermediate	a	8	CO	0.645814	4.82468	0.502086
Intermediate	b	8	CO	0.804814	4.82469	0.6257
Intermediate	b	9	CO	0.653814	6.76652	0.508306
Intermediate	a	9	CO	0.442814	6.76652	0.344264
Intermediate	c	9	CO	0.832814	6.76738	0.647469
Intermediate	a	10	CO	0.267814	9.13928	0.208211
Intermediate	b	10	CO	0.451814	9.13933	0.351261
Intermediate	c	10	CO	0.270814	9.15516	0.210543
Intermediate	a	11	CO	0.110814	15.9707	0.0861518
Intermediate	b	11	CO	0.166814	15.9708	0.129689
Intermediate	c	11	CO	0	15.9781	0
Shore	c	1	CO	1.94181	0	1.50966
Shore	b	1	CO	1.98081	0	1.53998
Shore	a	1	CO	1.86481	0	1.44979
Shore	a	2	CO	1.88381	0.781076	1.46457
Shore	b	2	CO	2.01181	0.782662	1.56408
Shore	c	2	CO	1.92781	0.783183	1.49877
Shore	c	3	CO	1.83081	1.0202	1.42336
Shore	a	3	CO	1.76181	1.05674	1.36972
Shore	c	3	CO	1.81481	1.05685	1.41092
Shore	c	4	CO	1.54481	1.7251	1.20101
Shore	b	4	CO	1.73481	1.72542	1.34873
Shore	a	4	CO	1.60381	1.72545	1.24688
Shore	a	5	CO	1.24781	2.77976	0.970109
Shore	b	5	CO	1.38981	2.77987	1.08051
Shore	c	5	CO	1.02581	2.78002	0.797516
Shore	a	6	CO	1.11381	3.09105	0.865931
Shore	b	6	CO	1.25081	3.09112	0.972442
Shore	c	6	CO	0.839814	3.09171	0.652911
Shore	c	7	CO	0.600814	3.78709	0.467101
Shore	a	7	CO	0.988814	3.78729	0.768751
Shore	b	7	CO	1.06981	3.78763	0.831724
Shore	c	8	CO	0.278814	4.82395	0.216763
Shore	b	8	CO	0.727814	4.82403	0.565837
Shore	a	8	CO	0.698814	4.82406	0.543291
Shore	b	9	CO	0.440814	6.76595	0.342709
Shore	a	9	CO	0.476814	6.76598	0.370698
Shore	c	9	CO	0.123814	6.76719	0.0962587
Shore	a	10	CO	0.287814	9.15461	0.22376
Shore	b	10	CO	0.0988137	9.15469	0.0768225
Shore	c	10	CO	0.0718137	9.15501	0.0558314
Shore	a	11	CO	0.108814	15.9706	0.084597
Shore	b	11	CO	0	15.9778	0
Shore	c	11	CO	0.0748137	15.9779	0.0581637
Shore surface microlayer	c	1	CO	1.96881	0	1.53065
Shore surface microlayer	b	1	CO	1.94581	0	1.51277
Shore surface microlayer	a	1	CO	1.87281	0	1.45601
Shore surface microlayer	b	2	CO	1.69881	0.781111	1.32074
Shore surface microlayer	a	2	CO	1.61681	0.781296	1.25699
Shore surface microlayer	c	2	CO	1.76481	0.783056	1.37205
Shore surface microlayer	b	3	CO	1.58081	1.05654	1.229
Shore surface microlayer	a	3	CO	1.54681	1.05678	1.20257
Shore surface microlayer	c	3	CO	1.64081	1.05688	1.27565
Shore surface microlayer	c	4	CO	1.45881	1.72542	1.13415
Shore surface microlayer	b	4	CO	1.38481	1.72575	1.07662
Shore surface microlayer	a	4	CO	1.31181	1.72597	1.01987
Shore surface microlayer	a	5	CO	1.04681	2.77309	0.813843
Shore surface microlayer	c	5	CO	1.17081	2.78006	0.910246
Shore surface microlayer	b	5	CO	1.09681	2.79453	0.852715
Shore surface microlayer	b	6	CO	0.993814	3.09084	0.772638
Shore surface microlayer	a	6	CO	0.899814	3.091	0.699558
Shore surface microlayer	c	6	CO	1.05081	3.0917	0.816952
Shore surface microlayer	b	7	CO	0.864814	3.7805	0.672347
Shore surface microlayer	a	7	CO	0.857814	3.78067	0.666905
Shore surface microlayer	c	7	CO	0.971814	3.78764	0.755534
Shore surface microlayer	a	8	CO	0.644814	4.82367	0.501309
Shore surface microlayer	c	8	CO	0.753814	4.82418	0.58605
Shore surface microlayer	b	8	CO	0.569814	4.82464	0.443
Shore surface microlayer	b	9	CO	0.333814	6.76649	0.259523
Shore surface microlayer	a	9	CO	0.438814	6.76675	0.341155
Shore surface microlayer	c	9	CO	0.595814	6.7675	0.463214
Shore surface microlayer	b	10	CO	0.153814	9.13203	0.119582
Shore surface microlayer	a	10	CO	0.283814	9.14668	0.22065
Shore surface microlayer	c	10	CO	0.431814	9.15501	0.335712
Shore surface microlayer	b	11	CO	0.0858137	15.9617	0.0667157
Shore surface microlayer	a	11	CO	0.111814	15.9619	0.0869293
Shore surface microlayer	c	11	CO	0.174814	15.978	0.135908
Bay centre	c	1	H2	2.3815	0	1.67068
Bay centre	b	1	H2	2.3035	0	1.61596
Bay centre	a	1	H2	2.3175	0	1.62578
Bay centre	a	2	H2	2.2505	0.781424	1.57878
Bay centre	b	2	H2	2.3155	0.781551	1.62438
Bay centre	c	2	H2	2.4145	0.783414	1.69383
Bay centre	c	3	H2	2.4535	1.05713	1.72119
Bay centre	a	3	H2	2.3445	1.05731	1.64473
Bay centre	b	3	H2	2.3275	1.05738	1.6328
Bay centre	c	4	H2	2.4425	1.72541	1.71348
Bay centre	a	4	H2	2.3435	1.72606	1.64402
Bay centre	b	4	H2	2.3405	1.72609	1.64192
Bay centre	c	5	H2	2.4105	2.77984	1.69103
Bay centre	b	5	H2	2.2945	2.78022	1.60965
Bay centre	a	5	H2	2.3215	2.78023	1.62859
Bay centre	c	6	H2	2.3215	3.03988	1.62859
Bay centre	b	6	H2	2.2975	3.09157	1.61175
Bay centre	c	6	H2	2.4115	3.09193	1.69173
Bay centre	c	7	H2	2.2785	3.78737	1.59843
Bay centre	a	7	H2	2.2075	3.78789	1.54862
Bay centre	b	7	H2	2.1665	3.78791	1.51985
Bay centre	c	8	H2	2.2805	4.82417	1.59983
Bay centre	b	8	H2	2.1565	4.82469	1.51284
Bay centre	a	8	H2	2.2165	4.82471	1.55493
Bay centre	a	9	H2	2.2045	6.76652	1.54651
Bay centre	b	9	H2	2.1135	6.7666	1.48267
Bay centre	c	9	H2	2.2655	6.76752	1.58931
Bay centre	a	10	H2	2.1045	9.13931	1.47636
Bay centre	b	10	H2	2.0865	9.15484	1.46373
Bay centre	c	10	H2	2.1845	9.15536	1.53248
Bay centre	a	11	H2	1.5675	15.971	1.09964
Bay centre	b	11	H2	1.7685	15.9712	1.24065
Bay centre	c	11	H2	2.0155	15.9783	1.41392
Bay centre	c	12	H2	1.8775	24.0992	1.31711
Bay centre	a	12	H2	1.5075	24.1001	1.05755
Bay centre	b	12	H2	1.6945	24.1003	1.18873
Bay centre	c	13	H2	1.7595	30.1156	1.23433
Bay centre	b	13	H2	1.5915	30.1162	1.11648
Bay centre	a	13	H2	1.4335	30.1162	1.00564
Bay centre	c	14	H2	1.6345	38.1093	1.14664
Bay centre	b	14	H2	1.5325	38.1102	1.07509
Bay centre	a	14	H2	1.4265	38.1103	1.00073
Bay centre	c	15	H2	1.6785	43.9759	1.17751
Bay centre	b	15	H2	1.5845	43.9767	1.11157
Bay centre	a	15	H2	1.5135	43.9767	1.06176
Bay centre	c	16	H2	1.6005	51.0246	1.12279
Bay centre	b	16	H2	1.5015	51.0321	1.05334
Bay centre	a	16	H2	1.5175	51.0321	1.06456
Bay centre	c	17	H2	1.4925	57.8332	1.04703
Bay centre	a	17	H2	1.4095	57.8342	0.9888
Bay centre	b	17	H2	1.3875	57.8342	0.973366
Bay centre	c	18	H2	1.3275	64.9948	0.931274
Bay centre	b	18	H2	1.2155	64.9953	0.852704
Bay centre	a	18	H2	0.797499	64.9954	0.559466
Bay centre	a	19	H2	0.124499	72.0142	0.0873391
Bay centre	b	19	H2	1.1225	72.0149	0.787462
Bay centre	c	19	H2	1.2755	72.0165	0.894795
Bay centre	a	20	H2	0	79.8139	0
Bay centre	c	20	H2	1.1685	79.8139	0.819732
Bay centre	b	20	H2	0.971499	79.8146	0.681531
Heat-killed	c	1	H2	2.3735	0	1.66507
Heat-killed	b	1	H2	2.3865	0	1.67419
Heat-killed	a	1	H2	2.3915	0	1.6777
Heat-killed	a	2	H2	2.4475	0.781366	1.71698
Heat-killed	b	2	H2	2.4005	0.781481	1.68401
Heat-killed	c	2	H2	2.3805	0.783067	1.66998
Heat-killed	c	3	H2	2.4125	1.05686	1.69243
Heat-killed	a	3	H2	2.5065	1.05697	1.75837
Heat-killed	b	3	H2	2.4515	1.05701	1.71979
Heat-killed	c	4	H2	2.4255	1.72539	1.70155
Heat-killed	a	4	H2	2.5275	1.72613	1.77311
Heat-killed	b	4	H2	2.4645	1.72619	1.72891
Heat-killed	b	5	H2	2.4455	2.7733	1.71558
Heat-killed	a	5	H2	2.5165	2.77332	1.76539
Heat-killed	c	5	H2	2.4135	2.77988	1.69313
Heat-killed	c	6	H2	2.4185	3.09115	1.69664
Heat-killed	a	6	H2	2.5055	3.09122	1.75767
Heat-killed	b	6	H2	2.4425	3.09123	1.71348
Heat-killed	b	7	H2	2.3175	3.7808	1.62578
Heat-killed	a	7	H2	2.3785	3.7808	1.66858
Heat-killed	c	7	H2	2.2795	3.7876	1.59913
Heat-killed	a	8	H2	2.4015	4.8234	1.68471
Heat-killed	b	8	H2	2.3645	4.82391	1.65876
Heat-killed	c	8	H2	2.3535	4.82418	1.65104
Heat-killed	a	9	H2	2.5045	6.76675	1.75697
Heat-killed	b	9	H2	2.4355	6.76682	1.70856
Heat-killed	c	9	H2	2.4075	6.76748	1.68892
Heat-killed	a	10	H2	2.5435	9.13241	1.78433
Heat-killed	b	10	H2	2.4565	9.13242	1.7233
Heat-killed	c	10	H2	2.3785	9.15465	1.66858
Heat-killed	a	11	H2	2.5765	15.954	1.80748
Heat-killed	b	11	H2	2.4435	15.9616	1.71418
Heat-killed	c	11	H2	2.3565	15.978	1.65314
Heat-killed	c	12	H2	2.3755	24.0995	1.66647
Heat-killed	a	12	H2	2.5375	24.1006	1.78012
Heat-killed	b	12	H2	2.4205	24.1006	1.69804
Heat-killed	c	13	H2	2.3285	30.1155	1.6335
Heat-killed	a	13	H2	2.5315	30.1166	1.77591
Heat-killed	b	13	H2	2.3705	30.1166	1.66297
Heat-killed	c	14	H2	2.3315	38.1095	1.63561
Heat-killed	a	14	H2	2.5125	38.1098	1.76258
Heat-killed	b	14	H2	2.3995	38.1102	1.68331
Heat-killed	a	15	H2	2.1215	43.9762	1.48829
Heat-killed	b	15	H2	2.6485	43.9762	1.85799
Heat-killed	a	15	H2	2.5355	44.0495	1.77872
Heat-killed	c	16	H2	2.5975	51.0249	1.82221
Heat-killed	b	16	H2	2.6935	51.0315	1.88956
Heat-killed	a	16	H2	2.1815	51.0315	1.53038
Heat-killed	c	17	H2	2.5945	57.8335	1.82011
Heat-killed	a	17	H2	2.2155	57.8337	1.55423
Heat-killed	b	17	H2	2.7275	57.834	1.91341
Heat-killed	a	18	H2	2.1335	64.9943	1.4967
Heat-killed	c	18	H2	2.4925	64.9949	1.74855
Heat-killed	b	18	H2	2.5915	64.995	1.818
Heat-killed	b	19	H2	2.6785	72.0135	1.87904
Heat-killed	a	19	H2	2.2295	72.0135	1.56405
Heat-killed	c	19	H2	2.5455	72.0142	1.78573
Heat-killed	a	20	H2	2.1455	79.814	1.50512
Heat-killed	b	20	H2	2.5565	79.814	1.79345
Heat-killed	c	20	H2	2.4765	79.814	1.73733
Intermediate	c	1	H2	2.3525	0	1.65034
Intermediate	b	1	H2	2.2865	0	1.60404
Intermediate	a	1	H2	2.3055	0	1.61737
Intermediate	b	2	H2	2.2755	0.781319	1.59632
Intermediate	a	2	H2	2.2945	0.781331	1.60965
Intermediate	c	2	H2	2.3275	0.78294	1.6328
Intermediate	a	3	H2	2.2885	1.05685	1.60544
Intermediate	b	3	H2	2.3095	1.05692	1.62017
Intermediate	c	3	H2	2.3655	1.05725	1.65946
Intermediate	c	4	H2	2.3625	1.72543	1.65735
Intermediate	a	4	H2	2.2795	1.726	1.59913
Intermediate	b	4	H2	2.3115	1.72605	1.62158
Intermediate	a	5	H2	2.2605	2.77291	1.5858
Intermediate	b	5	H2	2.2995	2.77293	1.61316
Intermediate	c	5	H2	2.2585	2.78001	1.58439
Intermediate	a	6	H2	2.2385	3.09126	1.57036
Intermediate	b	6	H2	2.2915	3.09132	1.60755
Intermediate	c	6	H2	2.2975	3.09209	1.61175
Intermediate	c	7	H2	2.1825	3.78752	1.53108
Intermediate	a	7	H2	2.1425	3.78787	1.50302
Intermediate	b	7	H2	2.1905	3.78791	1.53669
Intermediate	c	8	H2	2.1855	4.82431	1.53318
Intermediate	a	8	H2	2.1445	4.82468	1.50442
Intermediate	b	8	H2	2.2095	4.82469	1.55002
Intermediate	b	9	H2	2.2175	6.76652	1.55563
Intermediate	a	9	H2	2.1435	6.76652	1.50372
Intermediate	c	9	H2	2.1805	6.76738	1.52968
Intermediate	a	10	H2	2.0675	9.13928	1.4504
Intermediate	b	10	H2	2.1185	9.13933	1.48618
Intermediate	c	10	H2	2.1215	9.15516	1.48829
Intermediate	a	11	H2	1.8845	15.9707	1.32202
Intermediate	b	11	H2	1.9005	15.9708	1.33325
Intermediate	c	11	H2	1.9485	15.9781	1.36692
Intermediate	c	12	H2	1.8035	24.0994	1.2652
Intermediate	a	12	H2	1.7465	24.1001	1.22521
Intermediate	b	12	H2	1.7465	24.1002	1.22521
Intermediate	c	13	H2	1.6645	30.1158	1.16769
Intermediate	a	13	H2	1.5705	30.1162	1.10175
Intermediate	b	13	H2	1.5715	30.1162	1.10245
Intermediate	c	14	H2	1.5465	38.1094	1.08491
Intermediate	a	14	H2	1.4045	38.1103	0.985292
Intermediate	b	14	H2	1.3925	38.1103	0.976874
Intermediate	a	15	H2	1.3985	43.976	0.981083
Intermediate	c	15	H2	1.5695	43.9761	1.10104
Intermediate	b	15	H2	1.3425	43.9767	0.941797
Intermediate	c	16	H2	1.3165	51.0249	0.923558
Intermediate	a	16	H2	1.2795	51.032	0.897601
Intermediate	b	16	H2	1.1835	51.032	0.830255
Intermediate	c	17	H2	0.855499	57.8334	0.600154
Intermediate	a	17	H2	1.1715	57.834	0.821836
Intermediate	b	17	H2	1.0325	57.8342	0.724324
Intermediate	a	18	H2	1.0405	64.9949	0.729937
Intermediate	c	18	H2	0.381499	64.995	0.267631
Intermediate	b	18	H2	0.849499	64.995	0.595945
Intermediate	b	19	H2	0.761499	72.0133	0.534211
Intermediate	a	19	H2	0.962499	72.0133	0.675218
Intermediate	c	19	H2	0.0944987	72.0167	0.0662933
Intermediate	a	20	H2	0.859499	79.8135	0.60296
Intermediate	b	20	H2	0.659499	79.8136	0.462655
Intermediate	c	20	H2	0	79.8141	0
Shore	c	1	H2	2.2645	0	1.5886
Shore	b	1	H2	2.2205	0	1.55774
Shore	a	1	H2	2.2045	0	1.54651
Shore	a	2	H2	2.1745	0.781076	1.52547
Shore	b	2	H2	2.1825	0.782662	1.53108
Shore	c	2	H2	2.2515	0.783183	1.57948
Shore	c	3	H2	2.1775	1.0202	1.52757
Shore	a	3	H2	2.2095	1.05674	1.55002
Shore	c	3	H2	2.2685	1.05685	1.59141
Shore	c	4	H2	2.2365	1.7251	1.56896
Shore	b	4	H2	2.1925	1.72542	1.53809
Shore	a	4	H2	2.1745	1.72545	1.52547
Shore	a	5	H2	2.1295	2.77976	1.4939
Shore	b	5	H2	2.0905	2.77987	1.46654
Shore	c	5	H2	2.1775	2.78002	1.52757
Shore	a	6	H2	2.1075	3.09105	1.47846
Shore	b	6	H2	2.0675	3.09112	1.4504
Shore	c	6	H2	2.1685	3.09171	1.52126
Shore	c	7	H2	2.0285	3.78709	1.42304
Shore	a	7	H2	1.9885	3.78729	1.39498
Shore	b	7	H2	1.8605	3.78763	1.30519
Shore	c	8	H2	1.9805	4.82395	1.38937
Shore	b	8	H2	1.6925	4.82403	1.18733
Shore	a	8	H2	1.9635	4.82406	1.37744
Shore	b	9	H2	1.3225	6.76595	0.927767
Shore	a	9	H2	1.8685	6.76598	1.3108
Shore	c	9	H2	1.8915	6.76719	1.32693
Shore	a	10	H2	1.7255	9.15461	1.21048
Shore	b	10	H2	0.931499	9.15469	0.65347
Shore	c	10	H2	1.7765	9.15501	1.24626
Shore	a	11	H2	1.4725	15.9706	1.033
Shore	b	11	H2	0.421499	15.9778	0.295692
Shore	c	11	H2	1.5545	15.9779	1.09052
Shore	c	12	H2	1.3885	24.0989	0.974068
Shore	b	12	H2	0.326499	24.0996	0.229047
Shore	a	12	H2	1.3585	24.0996	0.953022
Shore	c	13	H2	1.2525	30.1153	0.87866
Shore	b	13	H2	0.263499	30.1155	0.184851
Shore	a	13	H2	1.2435	30.1156	0.872346
Shore	c	14	H2	1.1355	38.1092	0.796582
Shore	b	14	H2	0.265499	38.1095	0.186254
Shore	a	14	H2	1.1945	38.1096	0.837972
Shore	c	15	H2	1.1185	43.9756	0.784656
Shore	b	15	H2	0.242499	43.9763	0.170119
Shore	a	15	H2	1.2285	43.9763	0.861823
Shore	c	16	H2	1.0265	50.9136	0.720115
Shore	b	16	H2	0.258499	50.9583	0.181344
Shore	a	16	H2	0.965499	51.032	0.677322
Shore	c	17	H2	1.0055	57.8329	0.705383
Shore	a	17	H2	0.940499	57.8335	0.659784
Shore	b	17	H2	0.272499	57.8335	0.191165
Shore	a	18	H2	0.875499	64.9948	0.614185
Shore	b	18	H2	0.299499	64.9949	0.210106
Shore	c	18	H2	0.934499	64.9981	0.655575
Shore	b	19	H2	0.317499	72.0143	0.222734
Shore	a	19	H2	0.859499	72.0143	0.60296
Shore	c	19	H2	0.918499	72.0165	0.64435
Shore	c	20	H2	0.888499	79.8136	0.623305
Shore	b	20	H2	0.388499	79.8141	0.272542
Shore	a	20	H2	0.823499	79.8141	0.577706
Shore surface microlayer	c	1	H2	2.2475	0	1.57668
Shore surface microlayer	b	1	H2	2.2505	0	1.57878
Shore surface microlayer	a	1	H2	2.1945	0	1.5395
Shore surface microlayer	b	2	H2	2.1265	0.781111	1.49179
Shore surface microlayer	a	2	H2	2.0285	0.781296	1.42304
Shore surface microlayer	c	2	H2	2.1055	0.783056	1.47706
Shore surface microlayer	b	3	H2	2.1505	1.05654	1.50863
Shore surface microlayer	a	3	H2	2.1155	1.05678	1.48408
Shore surface microlayer	c	3	H2	2.1315	1.05688	1.4953
Shore surface microlayer	c	4	H2	2.1025	1.72542	1.47496
Shore surface microlayer	b	4	H2	2.1165	1.72575	1.48478
Shore surface microlayer	a	4	H2	2.0895	1.72597	1.46584
Shore surface microlayer	a	5	H2	2.0225	2.77309	1.41883
Shore surface microlayer	c	5	H2	2.0335	2.78006	1.42655
Shore surface microlayer	b	5	H2	1.9745	2.79453	1.38516
Shore surface microlayer	b	6	H2	1.9325	3.09084	1.3557
Shore surface microlayer	a	6	H2	2.0215	3.091	1.41813
Shore surface microlayer	c	6	H2	2.0215	3.0917	1.41813
Shore surface microlayer	b	7	H2	1.6325	3.7805	1.14524
Shore surface microlayer	a	7	H2	1.8605	3.78067	1.30519
Shore surface microlayer	c	7	H2	1.8685	3.78764	1.3108
Shore surface microlayer	a	8	H2	1.8125	4.82367	1.27151
Shore surface microlayer	c	8	H2	1.7925	4.82418	1.25748
Shore surface microlayer	b	8	H2	1.3225	4.82464	0.927767
Shore surface microlayer	b	9	H2	0.951499	6.76649	0.667501
Shore surface microlayer	a	9	H2	1.7125	6.76675	1.20136
Shore surface microlayer	c	9	H2	1.6825	6.7675	1.18032
Shore surface microlayer	b	10	H2	0.708499	9.13203	0.49703
Shore surface microlayer	a	10	H2	1.5245	9.14668	1.06948
Shore surface microlayer	c	10	H2	1.5465	9.15501	1.08491
Shore surface microlayer	b	11	H2	0.497499	15.9617	0.349008
Shore surface microlayer	a	11	H2	1.1755	15.9619	0.824643
Shore surface microlayer	c	11	H2	1.3025	15.978	0.913736
Shore surface microlayer	c	12	H2	1.1465	24.0995	0.804298
Shore surface microlayer	b	12	H2	0.371499	24.1001	0.260616
Shore surface microlayer	a	12	H2	0.806499	24.1004	0.56578
Shore surface microlayer	c	13	H2	0.994499	30.1155	0.697666
Shore surface microlayer	b	13	H2	0.296499	30.1162	0.208001
Shore surface microlayer	a	13	H2	0.597499	30.1164	0.419161
Shore surface microlayer	c	14	H2	0.846499	38.1096	0.593841
Shore surface microlayer	b	14	H2	0.256499	38.1097	0.17994
Shore surface microlayer	a	14	H2	0.458499	38.11	0.321649
Shore surface microlayer	b	15	H2	0.208499	43.976	0.146267
Shore surface microlayer	a	15	H2	0.391499	43.9762	0.274646
Shore surface microlayer	c	15	H2	0.789499	43.9763	0.553854
Shore surface microlayer	c	16	H2	0.709499	51.025	0.497732
Shore surface microlayer	b	16	H2	0.176499	51.032	0.123818
Shore surface microlayer	a	16	H2	0.320499	51.0322	0.224838
Shore surface microlayer	c	17	H2	0.648499	57.8335	0.454939
Shore surface microlayer	b	17	H2	0.151499	57.834	0.10628
Shore surface microlayer	a	17	H2	0.289499	57.8343	0.203091
Shore surface microlayer	a	18	H2	0.244499	64.9948	0.171522
Shore surface microlayer	b	18	H2	0.139499	64.9949	0.097862
Shore surface microlayer	c	18	H2	0.581499	64.9951	0.407936
Shore surface microlayer	b	19	H2	0.110499	72.0132	0.0775177
Shore surface microlayer	a	19	H2	0.210499	72.0133	0.14767
Shore surface microlayer	c	19	H2	0.543499	72.0168	0.381278
Shore surface microlayer	b	20	H2	0.159499	79.8135	0.111892
Shore surface microlayer	a	20	H2	0.249499	79.8138	0.17503
Shore surface microlayer	c	20	H2	0.522499	79.8142	0.366546

## Sheet: 1b
Zone	SITE	REP	GAS	Concentration_ppm	TIMESERIES.d	Converted_nM
Coastal	1	a	CO	1.59173	0	1.23749
Coastal	1	b	CO	0.923246	0	0.717775
Coastal	1	c	CO	1.72723	0	1.34283
Coastal	2	a	CO	2.03538	0	1.5824
Coastal	2	b	CO	1.78244	0	1.38575
Coastal	2	c	CO	1.70314	0	1.32411
Coastal	2	a	CO	1.51161	0.99375	1.1752
Coastal	2	b	CO	1.38207	0.99375	1.07449
Coastal	2	c	CO	1.43964	0.99375	1.11925
Coastal	1	a	CO	1.8992	0.997222	1.47653
Coastal	1	b	CO	1.93929	0.997222	1.5077
Coastal	1	c	CO	1.64526	0.997222	1.2791
Coastal	2	a	CO	0.640262	2.99375	0.49777
Coastal	2	b	CO	0.666179	2.99375	0.517919
Coastal	2	c	CO	0.887469	2.99375	0.689961
Coastal	1	a	CO	1.32507	2.99722	1.03017
Coastal	1	b	CO	1.1885	2.99722	0.924
Coastal	1	c	CO	1.16159	2.99722	0.903076
Coastal	2	a	CO	0.469743	4.13958	0.365201
Coastal	2	b	CO	0.716295	4.13958	0.556881
Coastal	2	c	CO	0.762646	4.13958	0.592917
Coastal	1	a	CO	1.28632	4.14306	1.00005
Coastal	1	b	CO	0.830694	4.14306	0.645821
Coastal	1	c	CO	0.989474	4.14306	0.769264
Coastal	1	a	CO	0.451154	7.72541	0.350748
Coastal	1	b	CO	0.19167	7.73262	0.149013
Coastal	1	c	CO	0.0383777	7.73981	0.0298366
Coastal	2	a	CO	0.136005	7.74149	0.105737
Coastal	2	b	CO	0.243909	7.7487	0.189627
Coastal	2	c	CO	0.197665	7.7559	0.153674
Coastal	1	a	CO	0.224632	9.70218	0.174639
Coastal	1	b	CO	0.15589	9.70936	0.121196
Coastal	1	c	CO	0.0797162	9.71657	0.0619752
Coastal	2	a	CO	0.160534	9.71821	0.124807
Coastal	2	b	CO	0.169824	9.72545	0.132029
Coastal	2	c	CO	0.135453	9.73271	0.105307
Coastal	1	a	CO	0	16.8677	0
Coastal	1	b	CO	0.179626	16.8749	0.139649
Coastal	1	c	CO	0	16.8828	0
Coastal	2	a	CO	0.125545	16.8844	0.0976044
Coastal	2	b	CO	0.0328348	16.8918	0.0255273
Coastal	2	c	CO	0.0714639	16.899	0.0555594
Heat-killed	HK	a	CO	1.60879	0	1.25075
Heat-killed	HK	b	CO	1.5566	0	1.21017
Heat-killed	HK	c	CO	1.62887	0	1.26636
Heat-killed	HK	a	CO	1.88892	0.998611	1.46853
Heat-killed	HK	b	CO	1.6905	0.998611	1.31427
Heat-killed	HK	c	CO	1.66891	0.998611	1.29749
Heat-killed	HK	a	CO	1.69887	2.99861	1.32078
Heat-killed	HK	b	CO	1.66697	2.99861	1.29598
Heat-killed	HK	c	CO	1.60318	2.99861	1.24638
Heat-killed	HK	a	CO	1.80013	4.14444	1.39951
Heat-killed	HK	b	CO	1.74885	4.14444	1.35964
Heat-killed	HK	c	CO	1.82479	4.14444	1.41868
Heat-killed	HK	a	CO	1.57301	7.70711	1.22294
Heat-killed	HK	b	CO	1.52506	7.71441	1.18565
Heat-killed	HK	c	CO	1.57901	7.72167	1.2276
Heat-killed	HK	a	CO	1.90695	9.68402	1.48255
Heat-killed	HK	b	CO	1.82149	9.6912	1.41611
Heat-killed	HK	c	CO	1.85772	9.69844	1.44428
Heat-killed	HK	a	CO	2.2318	16.8423	1.73511
Heat-killed	HK	b	CO	2.17579	16.8567	1.69156
Heat-killed	HK	c	CO	2.22504	16.8639	1.72985
Subantarctic	5	b	CO	1.67404	0	1.30148
Subantarctic	5	c	CO	1.89586	0	1.47393
Subantarctic	6	a	CO	2.07051	0	1.60971
Subantarctic	6	b	CO	2.18594	0	1.69945
Subantarctic	6	c	CO	2.25219	0	1.75096
Subantarctic	7	a	CO	3.25792	0	2.53286
Subantarctic	7	b	CO	2.33851	0	1.81807
Subantarctic	7	c	CO	2.27929	0	1.77203
Subantarctic	8	a	CO	3.39744	0	2.64133
Subantarctic	8	b	CO	1.75233	0	1.36234
Subantarctic	8	c	CO	1.86073	0	1.44662
Subantarctic	8	a	CO	1.78097	0.977778	1.38461
Subantarctic	8	b	CO	1.84779	0.977778	1.43656
Subantarctic	8	c	CO	2.56026	0.977778	1.99047
Subantarctic	7	a	CO	1.83546	0.980556	1.42697
Subantarctic	7	b	CO	1.38618	0.980556	1.07768
Subantarctic	7	c	CO	1.81592	0.980556	1.41178
Subantarctic	6	a	CO	1.96808	0.984722	1.53008
Subantarctic	6	b	CO	1.70695	0.984722	1.32706
Subantarctic	6	c	CO	1.75013	0.984722	1.36063
Subantarctic	5	b	CO	1.82312	0.986111	1.41738
Subantarctic	5	c	CO	1.8005	0.986111	1.3998
Subantarctic	8	a	CO	1.88926	2.97778	1.4688
Subantarctic	8	b	CO	1.80852	2.97778	1.40603
Subantarctic	8	c	CO	2.0019	2.97778	1.55637
Subantarctic	7	a	CO	1.89723	2.98056	1.475
Subantarctic	7	b	CO	1.92016	2.98056	1.49282
Subantarctic	7	c	CO	1.8464	2.98056	1.43548
Subantarctic	6	a	CO	1.88527	2.98472	1.4657
Subantarctic	6	b	CO	1.85736	2.98472	1.444
Subantarctic	6	c	CO	1.8753	2.98472	1.45795
Subantarctic	5	b	CO	1.76865	2.98611	1.37503
Subantarctic	5	c	CO	1.82746	2.98611	1.42075
Subantarctic	8	a	CO	2.03978	4.12361	1.58582
Subantarctic	8	b	CO	1.91947	4.12361	1.49228
Subantarctic	8	c	CO	2.0812	4.12361	1.61803
Subantarctic	7	a	CO	2.07726	4.12569	1.61496
Subantarctic	7	b	CO	2.0743	4.12569	1.61266
Subantarctic	7	c	CO	2.06345	4.12569	1.60422
Subantarctic	6	a	CO	1.99935	4.12986	1.55439
Subantarctic	6	b	CO	1.82479	4.12986	1.41868
Subantarctic	6	c	CO	2.00921	4.12986	1.56205
Subantarctic	5	c	CO	1.95102	4.13125	1.51682
Subantarctic	5	b	CO	0.966696	7.79903	0.751555
Subantarctic	5	c	CO	1.50536	7.80624	1.17034
Subantarctic	6	a	CO	1.58929	7.80997	1.23559
Subantarctic	6	b	CO	0.361234	7.81715	0.28084
Subantarctic	6	c	CO	1.52163	7.82434	1.18299
Subantarctic	7	a	CO	1.72374	7.82531	1.34011
Subantarctic	7	b	CO	1.74172	7.83271	1.3541
Subantarctic	7	c	CO	1.4437	7.8399	1.1224
Subantarctic	8	a	CO	1.6518	7.84293	1.28419
Subantarctic	8	b	CO	1.61669	7.85012	1.25689
Subantarctic	8	c	CO	1.66465	7.85731	1.29418
Subantarctic	5	b	CO	0.729049	9.77653	0.566797
Subantarctic	5	c	CO	1.52237	9.78372	1.18356
Subantarctic	6	a	CO	1.74996	9.78741	1.3605
Subantarctic	6	b	CO	0.154032	9.79459	0.119752
Subantarctic	6	c	CO	1.65521	9.80176	1.28684
Subantarctic	7	a	CO	1.94039	9.8027	1.50855
Subantarctic	7	b	CO	1.9887	9.8099	1.54611
Subantarctic	7	c	CO	1.45641	9.81709	1.13228
Subantarctic	8	a	CO	1.98899	10.7607	1.54633
Subantarctic	8	b	CO	1.9397	10.7679	1.50802
Subantarctic	8	c	CO	1.91087	10.7752	1.4856
Subantarctic	5	b	CO	0.233706	16.9356	0.181694
Subantarctic	5	c	CO	1.33657	16.9582	1.03911
Subantarctic	6	a	CO	1.90249	16.9619	1.47908
Subantarctic	6	b	CO	0	16.9691	0
Subantarctic	6	c	CO	1.85999	16.9763	1.44605
Subantarctic	7	a	CO	2.4066	16.9773	1.871
Subantarctic	7	b	CO	2.41239	16.9845	1.87551
Subantarctic	7	c	CO	1.47467	16.9916	1.14648
Subantarctic	8	a	CO	2.34189	16.9947	1.8207
Subantarctic	8	b	CO	2.19607	17.0021	1.70733
Subantarctic	8	c	CO	2.06859	17.0092	1.60822
Subtropical	3	a	CO	1.72322	0	1.33971
Subtropical	3	b	CO	2.2562	0	1.75408
Subtropical	3	c	CO	2.16386	0	1.68229
Subtropical	4	a	CO	2.19598	0	1.70726
Subtropical	4	b	CO	2.2572	0	1.75486
Subtropical	4	c	CO	6.12257	0	4.75998
Subtropical	4	a	CO	1.42525	0.989583	1.10806
Subtropical	4	b	CO	1.97631	0.989583	1.53647
Subtropical	4	c	CO	1.9578	0.989583	1.52209
Subtropical	3	a	CO	1.78919	0.992361	1.391
Subtropical	3	b	CO	1.59797	0.992361	1.24234
Subtropical	3	c	CO	1.63806	0.992361	1.27351
Subtropical	4	a	CO	1.72379	2.98958	1.34016
Subtropical	4	b	CO	1.94907	2.98958	1.5153
Subtropical	4	c	CO	2.01286	2.98958	1.56489
Subtropical	3	a	CO	1.39684	2.99236	1.08597
Subtropical	3	b	CO	1.47658	2.99236	1.14796
Subtropical	3	c	CO	1.26326	2.99236	0.982122
Subtropical	4	a	CO	1.40171	4.13472	1.08975
Subtropical	4	b	CO	1.63248	4.13472	1.26917
Subtropical	4	c	CO	2.02499	4.13681	1.57432
Subtropical	3	a	CO	1.26956	4.13819	0.987013
Subtropical	3	b	CO	1.15318	4.13819	0.89654
Subtropical	3	c	CO	1.06936	4.13819	0.831368
Subtropical	3	a	CO	0.468281	7.75964	0.364064
Subtropical	3	b	CO	0.142	7.76689	0.110397
Subtropical	3	c	CO	0.0486543	7.7741	0.0378261
Subtropical	4	a	CO	0.369797	7.77645	0.287498
Subtropical	4	b	CO	0.417755	7.78363	0.324782
Subtropical	4	c	CO	1.38118	7.79089	1.0738
Subtropical	3	b	CO	0.0797162	9.74361	0.0619752
Subtropical	4	a	CO	0.232992	9.75315	0.181139
Subtropical	4	b	CO	0.185616	9.76051	0.144307
Subtropical	4	c	CO	1.34308	9.7677	1.04417
Subtropical	3	a	CO	0.352278	10.7386	0.273877
Subtropical	3	c	CO	0.12258	10.7458	0.0952996
Subtropical	3	a	CO	0.232741	16.9028	0.180944
Subtropical	3	b	CO	0	16.91	0
Subtropical	3	c	CO	0	16.9171	0
Subtropical	4	a	CO	0.107196	16.9195	0.0833391
Subtropical	4	b	CO	0.0618066	16.9267	0.0480514
Subtropical	4	c	CO	1.32015	16.934	1.02635
Coastal	1	a	H2	2.39351	0	1.67911
Coastal	1	b	H2	1.79314	0	1.25793
Coastal	1	c	H2	2.50602	0	1.75803
Coastal	2	a	H2	2.4174	0	1.69587
Coastal	2	b	H2	2.509	0	1.76013
Coastal	2	c	H2	2.46818	0	1.73149
Coastal	2	a	H2	2.46531	0.99375	1.72948
Coastal	2	b	H2	2.36041	0.99375	1.65589
Coastal	2	c	H2	2.4986	0.99375	1.75283
Coastal	1	a	H2	2.43303	0.997222	1.70684
Coastal	1	b	H2	2.48952	0.997222	1.74646
Coastal	1	c	H2	2.28274	0.997222	1.6014
Coastal	2	a	H2	2.35113	2.99375	1.64938
Coastal	2	b	H2	2.52154	2.99375	1.76893
Coastal	2	c	H2	2.55462	2.99375	1.79213
Coastal	1	a	H2	2.33209	2.99722	1.63602
Coastal	1	b	H2	2.61978	2.99722	1.83784
Coastal	1	c	H2	2.296	2.99722	1.6107
Coastal	2	a	H2	2.52331	4.13958	1.77016
Coastal	2	b	H2	2.56546	4.13958	1.79973
Coastal	2	c	H2	2.68898	4.13958	1.88639
Coastal	1	a	H2	2.53703	4.14306	1.77979
Coastal	1	b	H2	2.59879	4.14306	1.82312
Coastal	1	c	H2	2.59683	4.14306	1.82174
Coastal	1	a	H2	2.65648	7.72541	1.86359
Coastal	1	b	H2	2.75231	7.73262	1.93081
Coastal	1	c	H2	2.6131	7.73981	1.83316
Coastal	2	a	H2	2.64639	7.74149	1.85651
Coastal	2	b	H2	2.66455	7.7487	1.86925
Coastal	2	c	H2	2.74222	7.7559	1.92374
Coastal	1	a	H2	2.53371	9.70218	1.77747
Coastal	1	b	H2	2.63388	9.70936	1.84774
Coastal	1	c	H2	2.50166	9.71657	1.75498
Coastal	2	a	H2	2.54674	9.71821	1.7866
Coastal	2	b	H2	2.54573	9.72545	1.7859
Coastal	2	c	H2	2.5858	9.73271	1.81401
Coastal	1	a	H2	2.60847	16.8677	1.82991
Coastal	1	b	H2	3.23109	16.8749	2.26669
Coastal	1	c	H2	2.58017	16.8828	1.81006
Coastal	2	a	H2	2.63385	16.8844	1.84771
Coastal	2	b	H2	2.42696	16.8918	1.70257
Coastal	2	c	H2	2.64263	16.899	1.85387
Coastal	1	a	H2	2.34184	23.6869	1.64286
Coastal	1	b	H2	3.17799	23.6945	2.22944
Coastal	1	c	H2	2.59043	23.7017	1.81725
Coastal	2	a	H2	2.6651	23.7034	1.86964
Coastal	2	b	H2	2.31532	23.7106	1.62425
Coastal	2	c	H2	2.62678	23.7178	1.84276
Coastal	1	a	H2	2.27766	37.6964	1.59783
Coastal	1	b	H2	3.31047	37.7036	2.32238
Coastal	1	c	H2	2.53003	37.711	1.77488
Coastal	2	a	H2	2.52227	37.7126	1.76944
Coastal	2	b	H2	1.98645	37.7198	1.39355
Coastal	2	c	H2	2.43879	37.727	1.71087
Coastal	1	a	H2	2.32198	44.7687	1.62893
Coastal	1	b	H2	3.32394	44.776	2.33183
Coastal	1	c	H2	2.47428	44.7832	1.73577
Coastal	2	a	H2	2.52137	44.7853	1.76881
Coastal	2	b	H2	1.79295	44.7926	1.2578
Coastal	2	c	H2	2.41516	44.7998	1.6943
Coastal	1	a	H2	2.19857	51.7742	1.54235
Coastal	1	b	H2	3.21333	51.7816	2.25423
Coastal	1	c	H2	2.50653	51.7888	1.7584
Coastal	2	a	H2	2.02591	51.7906	1.42123
Coastal	2	b	H2	1.68968	51.7977	1.18535
Coastal	2	c	H2	2.42878	51.8051	1.70385
Heat-killed	HK	a	H2	2.46022	0	1.72591
Heat-killed	HK	b	H2	2.4184	0	1.69657
Heat-killed	HK	c	H2	2.45325	0	1.72102
Heat-killed	HK	a	H2	2.38361	0.998611	1.67216
Heat-killed	HK	b	H2	2.31501	0.998611	1.62404
Heat-killed	HK	c	H2	2.38159	0.998611	1.67075
Heat-killed	HK	a	H2	2.31003	2.99861	1.62055
Heat-killed	HK	b	H2	2.30202	2.99861	1.61492
Heat-killed	HK	c	H2	2.30602	2.99861	1.61774
Heat-killed	HK	a	H2	2.46743	4.14444	1.73096
Heat-killed	HK	b	H2	2.4341	4.14444	1.70758
Heat-killed	HK	c	H2	2.50958	4.14444	1.76054
Heat-killed	HK	a	H2	2.64942	7.70711	1.85863
Heat-killed	HK	b	H2	2.57981	7.71441	1.80981
Heat-killed	HK	c	H2	2.66858	7.72167	1.87208
Heat-killed	HK	a	H2	2.55375	9.68402	1.79152
Heat-killed	HK	b	H2	2.45959	9.6912	1.72547
Heat-killed	HK	c	H2	2.54173	9.69844	1.78309
Heat-killed	HK	a	H2	2.6436	16.8423	1.85456
Heat-killed	HK	b	H2	2.55773	16.8567	1.79431
Heat-killed	HK	c	H2	2.6358	16.8639	1.84908
Heat-killed	HK	a	H2	2.65921	23.652	1.8655
Heat-killed	HK	b	H2	2.59239	23.6592	1.81863
Heat-killed	HK	c	H2	2.67198	23.6664	1.87446
Heat-killed	HK	a	H2	2.63293	37.6782	1.84707
Heat-killed	HK	b	H2	2.57371	37.6854	1.80553
Heat-killed	HK	c	H2	2.62225	37.6926	1.83957
Heat-killed	HK	a	H2	2.69972	44.6897	1.89392
Heat-killed	HK	b	H2	2.53941	44.757	1.78146
Heat-killed	HK	c	H2	2.64161	44.7642	1.85316
Heat-killed	HK	a	H2	2.66405	51.7557	1.8689
Heat-killed	HK	b	H2	2.63376	51.7629	1.84765
Heat-killed	HK	c	H2	2.38032	51.7704	1.66985
Subantarctic	5	b	H2	2.35966	0	1.65536
Subantarctic	5	c	H2	2.45922	0	1.72521
Subantarctic	6	a	H2	2.44926	0	1.71822
Subantarctic	6	b	H2	2.55182	0	1.79016
Subantarctic	6	c	H2	2.52991	0	1.7748
Subantarctic	7	a	H2	2.84254	0	1.99412
Subantarctic	7	b	H2	2.54385	0	1.78458
Subantarctic	7	c	H2	2.57272	0	1.80483
Subantarctic	8	a	H2	2.93314	0	2.05768
Subantarctic	8	b	H2	2.60259	0	1.82579
Subantarctic	8	c	H2	2.54385	0	1.78458
Subantarctic	8	a	H2	2.64285	0.977778	1.85403
Subantarctic	8	b	H2	2.77297	0.977778	1.94531
Subantarctic	8	c	H2	2.63579	0.977778	1.84907
Subantarctic	7	a	H2	2.59544	0.980556	1.82077
Subantarctic	7	b	H2	2.20809	0.980556	1.54903
Subantarctic	7	c	H2	2.54198	0.980556	1.78326
Subantarctic	6	a	H2	2.59039	0.984722	1.81723
Subantarctic	6	b	H2	2.43404	0.984722	1.70754
Subantarctic	6	c	H2	2.59039	0.984722	1.81723
Subantarctic	5	b	H2	2.39571	0.986111	1.68065
Subantarctic	5	c	H2	2.37352	0.986111	1.66509
Subantarctic	8	a	H2	3.38461	2.97778	2.37439
Subantarctic	8	b	H2	2.68694	2.97778	1.88496
Subantarctic	8	c	H2	2.37319	2.97778	1.66485
Subantarctic	7	a	H2	2.5887	2.98056	1.81604
Subantarctic	7	b	H2	2.55763	2.98056	1.79424
Subantarctic	7	c	H2	2.41629	2.98056	1.69509
Subantarctic	6	a	H2	1.15426	2.98472	0.809746
Subantarctic	6	b	H2	2.48345	2.98472	1.7422
Subantarctic	6	c	H2	2.33008	2.98472	1.63461
Subantarctic	5	b	H2	2.34712	2.98611	1.64657
Subantarctic	5	c	H2	2.47744	2.98611	1.73798
Subantarctic	8	a	H2	5.0868	4.12361	3.56852
Subantarctic	8	b	H2	2.69486	4.12361	1.89051
Subantarctic	8	c	H2	2.0606	4.12361	1.44556
Subantarctic	7	a	H2	2.74485	4.12569	1.92559
Subantarctic	7	b	H2	2.66545	4.12569	1.86988
Subantarctic	7	c	H2	2.61349	4.12569	1.83343
Subantarctic	6	a	H2	0.48427	4.12986	0.339728
Subantarctic	6	b	H2	2.61349	4.12986	1.83343
Subantarctic	6	c	H2	1.87924	4.12986	1.31834
Subantarctic	5	c	H2	2.51546	4.13125	1.76466
Subantarctic	5	b	H2	2.08655	7.79903	1.46377
Subantarctic	5	c	H2	2.59091	7.80624	1.81759
Subantarctic	6	a	H2	-0.0590117	7.80997	-0.0413982
Subantarctic	6	b	H2	2.64639	7.81715	1.85651
Subantarctic	6	c	H2	0.243606	7.82434	0.170896
Subantarctic	7	a	H2	2.81989	7.82531	1.97823
Subantarctic	7	b	H2	2.76945	7.83271	1.94284
Subantarctic	7	c	H2	2.71397	7.8399	1.90392
Subantarctic	8	a	H2	10.9502	7.84293	7.68186
Subantarctic	8	b	H2	1.25838	7.85012	0.882789
Subantarctic	8	c	H2	0.331365	7.85731	0.232461
Subantarctic	5	b	H2	1.58013	9.77653	1.1085
Subantarctic	5	c	H2	2.38346	9.78372	1.67206
Subantarctic	6	a	H2	-0.0465788	9.78741	-0.0326762
Subantarctic	6	b	H2	2.45759	9.79459	1.72406
Subantarctic	6	c	H2	0.0295479	9.80176	0.0207286
Subantarctic	7	a	H2	2.62787	9.8027	1.84352
Subantarctic	7	b	H2	2.59982	9.8099	1.82384
Subantarctic	7	c	H2	2.56577	9.81709	1.79995
Subantarctic	8	a	H2	12.0053	10.7607	8.42203
Subantarctic	8	b	H2	0.65858	10.7679	0.462011
Subantarctic	8	c	H2	0.0910951	10.7752	0.0639055
Subantarctic	5	b	H2	1.18759	16.9356	0.833124
Subantarctic	5	c	H2	2.55675	16.9582	1.79363
Subantarctic	6	a	H2	0.0262882	16.9619	0.0184419
Subantarctic	6	b	H2	2.62897	16.9691	1.84429
Subantarctic	6	c	H2	0.0633718	16.9763	0.0444569
Subantarctic	7	a	H2	2.81243	16.9773	1.97299
Subantarctic	7	b	H2	2.75583	16.9845	1.93329
Subantarctic	7	c	H2	2.73241	16.9916	1.91686
Subantarctic	8	a	H2	7.68892	16.9947	5.39397
Subantarctic	8	b	H2	0.354185	17.0021	0.24847
Subantarctic	8	c	H2	0.0750824	17.0092	0.0526722
Subantarctic	5	b	H2	0.868021	23.7546	0.608939
Subantarctic	5	c	H2	2.63661	23.7618	1.84965
Subantarctic	6	a	H2	0.0397322	23.7661	0.0278732
Subantarctic	6	b	H2	2.56881	23.7733	1.80209
Subantarctic	6	c	H2	0.0495577	23.7806	0.034766
Subantarctic	7	a	H2	2.85474	23.7815	2.00267
Subantarctic	7	b	H2	2.81347	23.7887	1.97372
Subantarctic	7	c	H2	2.75452	23.7977	1.93236
Subantarctic	8	a	H2	1.9331	23.8007	1.35612
Subantarctic	8	b	H2	0.256876	23.8079	0.180205
Subantarctic	8	c	H2	0.276527	23.8156	0.19399
Subantarctic	5	b	H2	0.203299	37.7635	0.142619
Subantarctic	5	c	H2	2.49606	37.7708	1.75105
Subantarctic	6	a	H2	0.181943	37.7745	0.127638
Subantarctic	6	b	H2	2.10584	37.7817	1.4773
Subantarctic	6	c	H2	0.16253	37.7889	0.114019
Subantarctic	7	a	H2	2.73873	37.7898	1.92129
Subantarctic	7	b	H2	2.70864	37.7969	1.90018
Subantarctic	7	c	H2	2.60963	37.8041	1.83072
Subantarctic	8	a	H2	0.782798	37.8071	0.549153
Subantarctic	8	b	H2	0.253774	37.8142	0.178029
Subantarctic	8	c	H2	0.144087	37.8214	0.10108
Subantarctic	5	b	H2	0.0642029	45.7233	0.04504
Subantarctic	5	c	H2	2.26037	45.7305	1.58571
Subantarctic	6	a	H2	0.130999	45.7341	0.091899
Subantarctic	6	b	H2	1.97902	45.7414	1.38833
Subantarctic	6	c	H2	0.083432	45.7486	0.0585297
Subantarctic	7	a	H2	2.89999	45.7495	2.03442
Subantarctic	7	b	H2	2.86761	45.7567	2.0117
Subantarctic	7	c	H2	2.77247	45.7639	1.94496
Subantarctic	8	a	H2	0.599582	45.7669	0.420622
Subantarctic	8	b	H2	0.253458	45.7741	0.177807
Subantarctic	8	c	H2	0.0905164	45.7817	0.0634996
Subantarctic	5	b	H2	0.0943448	51.9067	0.0661853
Subantarctic	5	c	H2	1.60386	51.9148	1.12515
Subantarctic	6	a	H2	0.230655	51.9198	0.16181
Subantarctic	6	b	H2	1.80277	51.927	1.26469
Subantarctic	6	c	H2	0.130694	51.9345	0.0916854
Subantarctic	7	a	H2	2.88416	51.9441	2.02331
Subantarctic	7	b	H2	2.81853	51.9517	1.97727
Subantarctic	7	c	H2	2.65092	51.9589	1.85969
Subantarctic	8	a	H2	0.537606	51.9619	0.377144
Subantarctic	8	b	H2	0.274072	51.9696	0.192269
Subantarctic	8	c	H2	0.125646	51.977	0.0881437
Subtropical	3	a	H2	2.44429	0	1.71473
Subtropical	3	b	H2	2.60658	0	1.82858
Subtropical	3	c	H2	2.27204	0	1.5939
Subtropical	4	a	H2	2.66233	0	1.86769
Subtropical	4	b	H2	2.6922	0	1.88865
Subtropical	4	c	H2	3.24777	0	2.27839
Subtropical	4	a	H2	2.25449	0.989583	1.58158
Subtropical	4	b	H2	2.70236	0.989583	1.89578
Subtropical	4	c	H2	2.60855	0.989583	1.82997
Subtropical	3	a	H2	2.51071	0.992361	1.76132
Subtropical	3	b	H2	2.49255	0.992361	1.74859
Subtropical	3	c	H2	2.48347	0.992361	1.74222
Subtropical	4	a	H2	2.70799	2.98958	1.89972
Subtropical	4	b	H2	2.77314	2.98958	1.94543
Subtropical	4	c	H2	2.74608	2.98958	1.92645
Subtropical	3	a	H2	2.44436	2.99236	1.71478
Subtropical	3	b	H2	2.72102	2.99236	1.90887
Subtropical	3	c	H2	2.50049	2.99236	1.75416
Subtropical	4	a	H2	2.79191	4.13472	1.9586
Subtropical	4	b	H2	2.84288	4.13472	1.99436
Subtropical	4	c	H2	2.78113	4.13681	1.95103
Subtropical	3	a	H2	2.58408	4.13819	1.8128
Subtropical	3	b	H2	2.74289	4.13819	1.92421
Subtropical	3	c	H2	2.75074	4.13819	1.92971
Subtropical	3	a	H2	2.67766	7.75964	1.87845
Subtropical	3	b	H2	2.99541	7.76689	2.10136
Subtropical	3	c	H2	2.85116	7.7741	2.00016
Subtropical	4	a	H2	2.85217	7.77645	2.00087
Subtropical	4	b	H2	2.95405	7.78363	2.07234
Subtropical	4	c	H2	2.83704	7.79089	1.99026
Subtropical	3	b	H2	2.8252	9.74361	1.98195
Subtropical	4	a	H2	2.63689	9.75315	1.84984
Subtropical	4	b	H2	2.70901	9.76051	1.90044
Subtropical	4	c	H2	2.60383	9.7677	1.82665
Subtropical	3	a	H2	2.55717	10.7386	1.79392
Subtropical	3	c	H2	2.71945	10.7458	1.90776
Subtropical	3	a	H2	2.64751	16.9028	1.8573
Subtropical	3	b	H2	3.29354	16.91	2.3105
Subtropical	3	c	H2	2.84952	16.9171	1.99901
Subtropical	4	a	H2	2.83097	16.9195	1.986
Subtropical	4	b	H2	2.91783	16.9267	2.04693
Subtropical	4	c	H2	2.78706	16.934	1.95519
Subtropical	3	a	H2	2.64349	23.7215	1.85447
Subtropical	3	b	H2	3.27232	23.7287	2.29562
Subtropical	3	c	H2	2.91958	23.736	2.04816
Subtropical	4	a	H2	2.96871	23.7383	2.08263
Subtropical	4	b	H2	2.46368	23.7456	1.72834
Subtropical	4	c	H2	2.84491	23.753	1.99578
Subtropical	3	a	H2	2.11652	37.7307	1.48479
Subtropical	3	b	H2	1.83308	37.7379	1.28595
Subtropical	3	c	H2	4.35298	37.7451	3.05373
Subtropical	4	a	H2	2.17476	37.7474	1.52565
Subtropical	4	b	H2	3.14351	37.7546	2.20525
Subtropical	4	c	H2	2.9251	37.7619	2.05203
Subtropical	3	a	H2	1.87811	44.8036	1.31754
Subtropical	3	b	H2	1.34607	44.8108	0.944304
Subtropical	3	c	H2	4.52229	44.8183	3.1725
Subtropical	4	a	H2	2.23782	44.8208	1.56989
Subtropical	4	b	H2	3.22976	44.8282	2.26576
Subtropical	4	c	H2	2.98528	44.8357	2.09425
Subtropical	3	a	H2	1.61294	51.8088	1.13152
Subtropical	3	b	H2	0.955624	51.8161	0.670395
Subtropical	3	c	H2	4.26847	51.8236	2.99444
Subtropical	4	a	H2	2.26925	51.8858	1.59194
Subtropical	4	b	H2	3.08913	51.893	2.16711
Subtropical	4	c	H2	3.00836	51.9017	2.11044
