# Supplementary material for: Molecular hydrogen in seawater supports growth of diverse marine bacteria
Source: Nat Microbiol. 2023 Feb 6;8(4):581–95. doi: 10.1038/s41564-023-01322-0 (PMC10305171; doi:10.1038/s41564-023-01322-0)
Supplement: Source Data Fig. 2 — Source data for Fig. 2. [file 41564_2023_1322_MOESM5_ESM.xlsx]

## Sheet: Heatmap - metaG
Sample ID	Metabolic pathway	Average copies per organism	Data source	Sample Name	Capped copies per organism
Atlantic Northeast - DCM	[Fe] hydrogenases	0	Tara Oceans (metagenomes)	Atlantic Northeast - DCM	0
Atlantic Northeast - DCM	[FeFe] hydrogenases	0.000747383	Tara Oceans (metagenomes)	Atlantic Northeast - DCM	0.000747383
Atlantic Northeast - DCM	[NiFe] hydrogenases	0.0253728	Tara Oceans (metagenomes)	Atlantic Northeast - DCM	0.0253728
Atlantic Northeast - DCM	3-hydroxypropionate cycle - Mcr	0.0027455	Tara Oceans (metagenomes)	Atlantic Northeast - DCM	0.0027455
Atlantic Northeast - DCM	4-hydroxybutyrate cycles - HbsC, HbsT	0.0303662	Tara Oceans (metagenomes)	Atlantic Northeast - DCM	0.0303662
Atlantic Northeast - DCM	Aerobic respiration - CoxA, CcoN, CydA, CyoA	1.43413	Tara Oceans (metagenomes)	Atlantic Northeast - DCM	1
Atlantic Northeast - DCM	Ammonia oxidation - AmoA	0.0274043	Tara Oceans (metagenomes)	Atlantic Northeast - DCM	0.0274043
Atlantic Northeast - DCM	Anammox - HzsA	1.89857e-06	Tara Oceans (metagenomes)	Atlantic Northeast - DCM	1.89857e-06
Atlantic Northeast - DCM	Arsenate reduction to arsenite - ArsC	0.189097	Tara Oceans (metagenomes)	Atlantic Northeast - DCM	0.189097
Atlantic Northeast - DCM	Arsenite oxidation to arsenate - ARO	0.00425195	Tara Oceans (metagenomes)	Atlantic Northeast - DCM	0.00425195
Atlantic Northeast - DCM	Calvin-Benson cycle - RbcL	0.146652	Tara Oceans (metagenomes)	Atlantic Northeast - DCM	0.146652
Atlantic Northeast - DCM	Carbon monoxide oxidation - CoxL	0.0728103	Tara Oceans (metagenomes)	Atlantic Northeast - DCM	0.0728103
Atlantic Northeast - DCM	Dinitrogen fixation - NifH	0.0338052	Tara Oceans (metagenomes)	Atlantic Northeast - DCM	0.0338052
Atlantic Northeast - DCM	Ferric iron reduction to ferrous iron - MtrB, OmcB	3.27558e-05	Tara Oceans (metagenomes)	Atlantic Northeast - DCM	3.27558e-05
Atlantic Northeast - DCM	Ferrous iron oxidation to ferric iron - Cyc2	3.68493e-06	Tara Oceans (metagenomes)	Atlantic Northeast - DCM	3.68493e-06
Atlantic Northeast - DCM	Formate oxidation - FdhA	0.554061	Tara Oceans (metagenomes)	Atlantic Northeast - DCM	0.554061
Atlantic Northeast - DCM	Isoprene oxidation - IsoA	6.21675e-06	Tara Oceans (metagenomes)	Atlantic Northeast - DCM	6.21675e-06
Atlantic Northeast - DCM	Light-dependent proton/sodium pumping - RHO	0.824946	Tara Oceans (metagenomes)	Atlantic Northeast - DCM	0.824946
Atlantic Northeast - DCM	Methane oxidation - MmoX, PmoA	0.000426438	Tara Oceans (metagenomes)	Atlantic Northeast - DCM	0.000426438
Atlantic Northeast - DCM	Methane production - McrA	0	Tara Oceans (metagenomes)	Atlantic Northeast - DCM	0
Atlantic Northeast - DCM	NADH oxidation - NuoF	0.818366	Tara Oceans (metagenomes)	Atlantic Northeast - DCM	0.818366
Atlantic Northeast - DCM	Nitrate reduction - NapA, NarG	0.00777388	Tara Oceans (metagenomes)	Atlantic Northeast - DCM	0.00777388
Atlantic Northeast - DCM	Nitric oxide reduction to nitrous oxide - NorB	0.0011522	Tara Oceans (metagenomes)	Atlantic Northeast - DCM	0.0011522
Atlantic Northeast - DCM	Nitrite oxidation to nitrate - NxrA	0.00189039	Tara Oceans (metagenomes)	Atlantic Northeast - DCM	0.00189039
Atlantic Northeast - DCM	Nitrite reduction to ammonium - NrfA	0.000368465	Tara Oceans (metagenomes)	Atlantic Northeast - DCM	0.000368465
Atlantic Northeast - DCM	Nitrite reduction to nitric oxide - NirK, NirS	0.00783249	Tara Oceans (metagenomes)	Atlantic Northeast - DCM	0.00783249
Atlantic Northeast - DCM	Nitrous oxide reduction - NosZ	0.000719377	Tara Oceans (metagenomes)	Atlantic Northeast - DCM	0.000719377
Atlantic Northeast - DCM	Oxidative phosphorylation - AtpA	1.41532	Tara Oceans (metagenomes)	Atlantic Northeast - DCM	1
Atlantic Northeast - DCM	Photosystem I reaction centre - PsaA	0.127597	Tara Oceans (metagenomes)	Atlantic Northeast - DCM	0.127597
Atlantic Northeast - DCM	Photosystem II reaction centre - PsbA	1.03813	Tara Oceans (metagenomes)	Atlantic Northeast - DCM	1
Atlantic Northeast - DCM	Reductive dehalogenation - RdhA	0.0115036	Tara Oceans (metagenomes)	Atlantic Northeast - DCM	0.0115036
Atlantic Northeast - DCM	Reductive TCA cycle - AclB	0.00127727	Tara Oceans (metagenomes)	Atlantic Northeast - DCM	0.00127727
Atlantic Northeast - DCM	Selenate reduction to selenite - YgfK	0.000575095	Tara Oceans (metagenomes)	Atlantic Northeast - DCM	0.000575095
Atlantic Northeast - DCM	Succinate oxidation/fumarate reduction - SdhA, FrdA	1.19722	Tara Oceans (metagenomes)	Atlantic Northeast - DCM	1
Atlantic Northeast - DCM	Sulfide oxidation - Sqr, FCC	0.104355	Tara Oceans (metagenomes)	Atlantic Northeast - DCM	0.104355
Atlantic Northeast - DCM	Sulfide oxidation/reduction - AsrA, DsrA	0.0328636	Tara Oceans (metagenomes)	Atlantic Northeast - DCM	0.0328636
Atlantic Northeast - DCM	Sulfur disproportionation - Sor	0	Tara Oceans (metagenomes)	Atlantic Northeast - DCM	0
Atlantic Northeast - DCM	Thiosulfate oxidation - SoxB	0.0902164	Tara Oceans (metagenomes)	Atlantic Northeast - DCM	0.0902164
Atlantic Northeast - DCM	Wood Ljungdahl pathway - AcsB, CooS	3.0439e-05	Tara Oceans (metagenomes)	Atlantic Northeast - DCM	3.0439e-05
Atlantic Northeast - MES	[Fe] hydrogenases	0	Tara Oceans (metagenomes)	Atlantic Northeast - MES	0
Atlantic Northeast - MES	[FeFe] hydrogenases	0.000457003	Tara Oceans (metagenomes)	Atlantic Northeast - MES	0.000457003
Atlantic Northeast - MES	[NiFe] hydrogenases	0.0567996	Tara Oceans (metagenomes)	Atlantic Northeast - MES	0.0567996
Atlantic Northeast - MES	3-hydroxypropionate cycle - Mcr	0.00355437	Tara Oceans (metagenomes)	Atlantic Northeast - MES	0.00355437
Atlantic Northeast - MES	4-hydroxybutyrate cycles - HbsC, HbsT	0.297787	Tara Oceans (metagenomes)	Atlantic Northeast - MES	0.297787
Atlantic Northeast - MES	Aerobic respiration - CoxA, CcoN, CydA, CyoA	1.457	Tara Oceans (metagenomes)	Atlantic Northeast - MES	1
Atlantic Northeast - MES	Ammonia oxidation - AmoA	0.274442	Tara Oceans (metagenomes)	Atlantic Northeast - MES	0.274442
Atlantic Northeast - MES	Anammox - HzsA	9.75063e-06	Tara Oceans (metagenomes)	Atlantic Northeast - MES	9.75063e-06
Atlantic Northeast - MES	Arsenate reduction to arsenite - ArsC	0.38248	Tara Oceans (metagenomes)	Atlantic Northeast - MES	0.38248
Atlantic Northeast - MES	Arsenite oxidation to arsenate - ARO	0.00185728	Tara Oceans (metagenomes)	Atlantic Northeast - MES	0.00185728
Atlantic Northeast - MES	Calvin-Benson cycle - RbcL	0.0726794	Tara Oceans (metagenomes)	Atlantic Northeast - MES	0.0726794
Atlantic Northeast - MES	Carbon monoxide oxidation - CoxL	0.28767	Tara Oceans (metagenomes)	Atlantic Northeast - MES	0.28767
Atlantic Northeast - MES	Dinitrogen fixation - NifH	0.00946385	Tara Oceans (metagenomes)	Atlantic Northeast - MES	0.00946385
Atlantic Northeast - MES	Ferric iron reduction to ferrous iron - MtrB, OmcB	0	Tara Oceans (metagenomes)	Atlantic Northeast - MES	0
Atlantic Northeast - MES	Ferrous iron oxidation to ferric iron - Cyc2	9.14627e-05	Tara Oceans (metagenomes)	Atlantic Northeast - MES	9.14627e-05
Atlantic Northeast - MES	Formate oxidation - FdhA	0.699766	Tara Oceans (metagenomes)	Atlantic Northeast - MES	0.699766
Atlantic Northeast - MES	Isoprene oxidation - IsoA	9.37374e-05	Tara Oceans (metagenomes)	Atlantic Northeast - MES	9.37374e-05
Atlantic Northeast - MES	Light-dependent proton/sodium pumping - RHO	0.208039	Tara Oceans (metagenomes)	Atlantic Northeast - MES	0.208039
Atlantic Northeast - MES	Methane oxidation - MmoX, PmoA	0.00403506	Tara Oceans (metagenomes)	Atlantic Northeast - MES	0.00403506
Atlantic Northeast - MES	Methane production - McrA	0	Tara Oceans (metagenomes)	Atlantic Northeast - MES	0
Atlantic Northeast - MES	NADH oxidation - NuoF	0.887213	Tara Oceans (metagenomes)	Atlantic Northeast - MES	0.887213
Atlantic Northeast - MES	Nitrate reduction - NapA, NarG	0.0144738	Tara Oceans (metagenomes)	Atlantic Northeast - MES	0.0144738
Atlantic Northeast - MES	Nitric oxide reduction to nitrous oxide - NorB	0.00380155	Tara Oceans (metagenomes)	Atlantic Northeast - MES	0.00380155
Atlantic Northeast - MES	Nitrite oxidation to nitrate - NxrA	0.0249082	Tara Oceans (metagenomes)	Atlantic Northeast - MES	0.0249082
Atlantic Northeast - MES	Nitrite reduction to ammonium - NrfA	3.12045e-05	Tara Oceans (metagenomes)	Atlantic Northeast - MES	3.12045e-05
Atlantic Northeast - MES	Nitrite reduction to nitric oxide - NirK, NirS	0.046589	Tara Oceans (metagenomes)	Atlantic Northeast - MES	0.046589
Atlantic Northeast - MES	Nitrous oxide reduction - NosZ	0.00500614	Tara Oceans (metagenomes)	Atlantic Northeast - MES	0.00500614
Atlantic Northeast - MES	Oxidative phosphorylation - AtpA	1.34185	Tara Oceans (metagenomes)	Atlantic Northeast - MES	1
Atlantic Northeast - MES	Photosystem I reaction centre - PsaA	0.000835227	Tara Oceans (metagenomes)	Atlantic Northeast - MES	0.000835227
Atlantic Northeast - MES	Photosystem II reaction centre - PsbA	0.00760774	Tara Oceans (metagenomes)	Atlantic Northeast - MES	0.00760774
Atlantic Northeast - MES	Reductive dehalogenation - RdhA	0.0647689	Tara Oceans (metagenomes)	Atlantic Northeast - MES	0.0647689
Atlantic Northeast - MES	Reductive TCA cycle - AclB	0.00313196	Tara Oceans (metagenomes)	Atlantic Northeast - MES	0.00313196
Atlantic Northeast - MES	Selenate reduction to selenite - YgfK	0.00381248	Tara Oceans (metagenomes)	Atlantic Northeast - MES	0.00381248
Atlantic Northeast - MES	Succinate oxidation/fumarate reduction - SdhA, FrdA	1.40635	Tara Oceans (metagenomes)	Atlantic Northeast - MES	1
Atlantic Northeast - MES	Sulfide oxidation - Sqr, FCC	0.0542226	Tara Oceans (metagenomes)	Atlantic Northeast - MES	0.0542226
Atlantic Northeast - MES	Sulfide oxidation/reduction - AsrA, DsrA	0.0330817	Tara Oceans (metagenomes)	Atlantic Northeast - MES	0.0330817
Atlantic Northeast - MES	Sulfur disproportionation - Sor	0	Tara Oceans (metagenomes)	Atlantic Northeast - MES	0
Atlantic Northeast - MES	Thiosulfate oxidation - SoxB	0.0306043	Tara Oceans (metagenomes)	Atlantic Northeast - MES	0.0306043
Atlantic Northeast - MES	Wood Ljungdahl pathway - AcsB, CooS	4.37789e-05	Tara Oceans (metagenomes)	Atlantic Northeast - MES	4.37789e-05
Atlantic Northeast - SUR	[Fe] hydrogenases	0	Tara Oceans (metagenomes)	Atlantic Northeast - SUR	0
Atlantic Northeast - SUR	[FeFe] hydrogenases	0.000531142	Tara Oceans (metagenomes)	Atlantic Northeast - SUR	0.000531142
Atlantic Northeast - SUR	[NiFe] hydrogenases	0.0180027	Tara Oceans (metagenomes)	Atlantic Northeast - SUR	0.0180027
Atlantic Northeast - SUR	3-hydroxypropionate cycle - Mcr	0.00260502	Tara Oceans (metagenomes)	Atlantic Northeast - SUR	0.00260502
Atlantic Northeast - SUR	4-hydroxybutyrate cycles - HbsC, HbsT	0.00902449	Tara Oceans (metagenomes)	Atlantic Northeast - SUR	0.00902449
Atlantic Northeast - SUR	Aerobic respiration - CoxA, CcoN, CydA, CyoA	1.39723	Tara Oceans (metagenomes)	Atlantic Northeast - SUR	1
Atlantic Northeast - SUR	Ammonia oxidation - AmoA	0.00743493	Tara Oceans (metagenomes)	Atlantic Northeast - SUR	0.00743493
Atlantic Northeast - SUR	Anammox - HzsA	1.61421e-06	Tara Oceans (metagenomes)	Atlantic Northeast - SUR	1.61421e-06
Atlantic Northeast - SUR	Arsenate reduction to arsenite - ArsC	0.142647	Tara Oceans (metagenomes)	Atlantic Northeast - SUR	0.142647
Atlantic Northeast - SUR	Arsenite oxidation to arsenate - ARO	0.00249781	Tara Oceans (metagenomes)	Atlantic Northeast - SUR	0.00249781
Atlantic Northeast - SUR	Calvin-Benson cycle - RbcL	0.194681	Tara Oceans (metagenomes)	Atlantic Northeast - SUR	0.194681
Atlantic Northeast - SUR	Carbon monoxide oxidation - CoxL	0.0727234	Tara Oceans (metagenomes)	Atlantic Northeast - SUR	0.0727234
Atlantic Northeast - SUR	Dinitrogen fixation - NifH	0.0397931	Tara Oceans (metagenomes)	Atlantic Northeast - SUR	0.0397931
Atlantic Northeast - SUR	Ferric iron reduction to ferrous iron - MtrB, OmcB	2.9007e-05	Tara Oceans (metagenomes)	Atlantic Northeast - SUR	2.9007e-05
Atlantic Northeast - SUR	Ferrous iron oxidation to ferric iron - Cyc2	9.19918e-06	Tara Oceans (metagenomes)	Atlantic Northeast - SUR	9.19918e-06
Atlantic Northeast - SUR	Formate oxidation - FdhA	0.491226	Tara Oceans (metagenomes)	Atlantic Northeast - SUR	0.491226
Atlantic Northeast - SUR	Isoprene oxidation - IsoA	1.16012e-05	Tara Oceans (metagenomes)	Atlantic Northeast - SUR	1.16012e-05
Atlantic Northeast - SUR	Light-dependent proton/sodium pumping - RHO	0.870909	Tara Oceans (metagenomes)	Atlantic Northeast - SUR	0.870909
Atlantic Northeast - SUR	Methane oxidation - MmoX, PmoA	0.000196919	Tara Oceans (metagenomes)	Atlantic Northeast - SUR	0.000196919
Atlantic Northeast - SUR	Methane production - McrA	0	Tara Oceans (metagenomes)	Atlantic Northeast - SUR	0
Atlantic Northeast - SUR	NADH oxidation - NuoF	0.789606	Tara Oceans (metagenomes)	Atlantic Northeast - SUR	0.789606
Atlantic Northeast - SUR	Nitrate reduction - NapA, NarG	0.00529174	Tara Oceans (metagenomes)	Atlantic Northeast - SUR	0.00529174
Atlantic Northeast - SUR	Nitric oxide reduction to nitrous oxide - NorB	0.00072671	Tara Oceans (metagenomes)	Atlantic Northeast - SUR	0.00072671
Atlantic Northeast - SUR	Nitrite oxidation to nitrate - NxrA	0.00052274	Tara Oceans (metagenomes)	Atlantic Northeast - SUR	0.00052274
Atlantic Northeast - SUR	Nitrite reduction to ammonium - NrfA	3.78195e-05	Tara Oceans (metagenomes)	Atlantic Northeast - SUR	3.78195e-05
Atlantic Northeast - SUR	Nitrite reduction to nitric oxide - NirK, NirS	0.00663552	Tara Oceans (metagenomes)	Atlantic Northeast - SUR	0.00663552
Atlantic Northeast - SUR	Nitrous oxide reduction - NosZ	0.000588707	Tara Oceans (metagenomes)	Atlantic Northeast - SUR	0.000588707
Atlantic Northeast - SUR	Oxidative phosphorylation - AtpA	1.4179	Tara Oceans (metagenomes)	Atlantic Northeast - SUR	1
Atlantic Northeast - SUR	Photosystem I reaction centre - PsaA	0.178685	Tara Oceans (metagenomes)	Atlantic Northeast - SUR	0.178685
Atlantic Northeast - SUR	Photosystem II reaction centre - PsbA	1.18614	Tara Oceans (metagenomes)	Atlantic Northeast - SUR	1
Atlantic Northeast - SUR	Reductive dehalogenation - RdhA	0.00704554	Tara Oceans (metagenomes)	Atlantic Northeast - SUR	0.00704554
Atlantic Northeast - SUR	Reductive TCA cycle - AclB	0.00128285	Tara Oceans (metagenomes)	Atlantic Northeast - SUR	0.00128285
Atlantic Northeast - SUR	Selenate reduction to selenite - YgfK	0.000336755	Tara Oceans (metagenomes)	Atlantic Northeast - SUR	0.000336755
Atlantic Northeast - SUR	Succinate oxidation/fumarate reduction - SdhA, FrdA	1.1343	Tara Oceans (metagenomes)	Atlantic Northeast - SUR	1
Atlantic Northeast - SUR	Sulfide oxidation - Sqr, FCC	0.110971	Tara Oceans (metagenomes)	Atlantic Northeast - SUR	0.110971
Atlantic Northeast - SUR	Sulfide oxidation/reduction - AsrA, DsrA	0.0340012	Tara Oceans (metagenomes)	Atlantic Northeast - SUR	0.0340012
Atlantic Northeast - SUR	Sulfur disproportionation - Sor	0	Tara Oceans (metagenomes)	Atlantic Northeast - SUR	0
Atlantic Northeast - SUR	Thiosulfate oxidation - SoxB	0.0853772	Tara Oceans (metagenomes)	Atlantic Northeast - SUR	0.0853772
Atlantic Northeast - SUR	Wood Ljungdahl pathway - AcsB, CooS	1.91022e-05	Tara Oceans (metagenomes)	Atlantic Northeast - SUR	1.91022e-05
Atlantic Northwest - MES	[Fe] hydrogenases	0	Tara Oceans (metagenomes)	Atlantic Northwest - MES	0
Atlantic Northwest - MES	[FeFe] hydrogenases	0.000366563	Tara Oceans (metagenomes)	Atlantic Northwest - MES	0.000366563
Atlantic Northwest - MES	[NiFe] hydrogenases	0.0534092	Tara Oceans (metagenomes)	Atlantic Northwest - MES	0.0534092
Atlantic Northwest - MES	3-hydroxypropionate cycle - Mcr	0.0037926	Tara Oceans (metagenomes)	Atlantic Northwest - MES	0.0037926
Atlantic Northwest - MES	4-hydroxybutyrate cycles - HbsC, HbsT	0.310125	Tara Oceans (metagenomes)	Atlantic Northwest - MES	0.310125
Atlantic Northwest - MES	Aerobic respiration - CoxA, CcoN, CydA, CyoA	1.50255	Tara Oceans (metagenomes)	Atlantic Northwest - MES	1
Atlantic Northwest - MES	Ammonia oxidation - AmoA	0.294638	Tara Oceans (metagenomes)	Atlantic Northwest - MES	0.294638
Atlantic Northwest - MES	Anammox - HzsA	5.6769e-05	Tara Oceans (metagenomes)	Atlantic Northwest - MES	5.6769e-05
Atlantic Northwest - MES	Arsenate reduction to arsenite - ArsC	0.398439	Tara Oceans (metagenomes)	Atlantic Northwest - MES	0.398439
Atlantic Northwest - MES	Arsenite oxidation to arsenate - ARO	0.00297806	Tara Oceans (metagenomes)	Atlantic Northwest - MES	0.00297806
Atlantic Northwest - MES	Calvin-Benson cycle - RbcL	0.0809413	Tara Oceans (metagenomes)	Atlantic Northwest - MES	0.0809413
Atlantic Northwest - MES	Carbon monoxide oxidation - CoxL	0.260507	Tara Oceans (metagenomes)	Atlantic Northwest - MES	0.260507
Atlantic Northwest - MES	Dinitrogen fixation - NifH	0.0104509	Tara Oceans (metagenomes)	Atlantic Northwest - MES	0.0104509
Atlantic Northwest - MES	Ferric iron reduction to ferrous iron - MtrB, OmcB	1.06747e-05	Tara Oceans (metagenomes)	Atlantic Northwest - MES	1.06747e-05
Atlantic Northwest - MES	Ferrous iron oxidation to ferric iron - Cyc2	6.10653e-05	Tara Oceans (metagenomes)	Atlantic Northwest - MES	6.10653e-05
Atlantic Northwest - MES	Formate oxidation - FdhA	0.709168	Tara Oceans (metagenomes)	Atlantic Northwest - MES	0.709168
Atlantic Northwest - MES	Isoprene oxidation - IsoA	5.83004e-05	Tara Oceans (metagenomes)	Atlantic Northwest - MES	5.83004e-05
Atlantic Northwest - MES	Light-dependent proton/sodium pumping - RHO	0.239272	Tara Oceans (metagenomes)	Atlantic Northwest - MES	0.239272
Atlantic Northwest - MES	Methane oxidation - MmoX, PmoA	0.00295581	Tara Oceans (metagenomes)	Atlantic Northwest - MES	0.00295581
Atlantic Northwest - MES	Methane production - McrA	0	Tara Oceans (metagenomes)	Atlantic Northwest - MES	0
Atlantic Northwest - MES	NADH oxidation - NuoF	0.849095	Tara Oceans (metagenomes)	Atlantic Northwest - MES	0.849095
Atlantic Northwest - MES	Nitrate reduction - NapA, NarG	0.0165284	Tara Oceans (metagenomes)	Atlantic Northwest - MES	0.0165284
Atlantic Northwest - MES	Nitric oxide reduction to nitrous oxide - NorB	0.00395473	Tara Oceans (metagenomes)	Atlantic Northwest - MES	0.00395473
Atlantic Northwest - MES	Nitrite oxidation to nitrate - NxrA	0.0315657	Tara Oceans (metagenomes)	Atlantic Northwest - MES	0.0315657
Atlantic Northwest - MES	Nitrite reduction to ammonium - NrfA	0.000198388	Tara Oceans (metagenomes)	Atlantic Northwest - MES	0.000198388
Atlantic Northwest - MES	Nitrite reduction to nitric oxide - NirK, NirS	0.0551584	Tara Oceans (metagenomes)	Atlantic Northwest - MES	0.0551584
Atlantic Northwest - MES	Nitrous oxide reduction - NosZ	0.00429345	Tara Oceans (metagenomes)	Atlantic Northwest - MES	0.00429345
Atlantic Northwest - MES	Oxidative phosphorylation - AtpA	1.33918	Tara Oceans (metagenomes)	Atlantic Northwest - MES	1
Atlantic Northwest - MES	Photosystem I reaction centre - PsaA	0.000939581	Tara Oceans (metagenomes)	Atlantic Northwest - MES	0.000939581
Atlantic Northwest - MES	Photosystem II reaction centre - PsbA	0.015296	Tara Oceans (metagenomes)	Atlantic Northwest - MES	0.015296
Atlantic Northwest - MES	Reductive dehalogenation - RdhA	0.0688839	Tara Oceans (metagenomes)	Atlantic Northwest - MES	0.0688839
Atlantic Northwest - MES	Reductive TCA cycle - AclB	0.00405033	Tara Oceans (metagenomes)	Atlantic Northwest - MES	0.00405033
Atlantic Northwest - MES	Selenate reduction to selenite - YgfK	0.00313777	Tara Oceans (metagenomes)	Atlantic Northwest - MES	0.00313777
Atlantic Northwest - MES	Succinate oxidation/fumarate reduction - SdhA, FrdA	1.41077	Tara Oceans (metagenomes)	Atlantic Northwest - MES	1
Atlantic Northwest - MES	Sulfide oxidation - Sqr, FCC	0.0599756	Tara Oceans (metagenomes)	Atlantic Northwest - MES	0.0599756
Atlantic Northwest - MES	Sulfide oxidation/reduction - AsrA, DsrA	0.0386328	Tara Oceans (metagenomes)	Atlantic Northwest - MES	0.0386328
Atlantic Northwest - MES	Sulfur disproportionation - Sor	0	Tara Oceans (metagenomes)	Atlantic Northwest - MES	0
Atlantic Northwest - MES	Thiosulfate oxidation - SoxB	0.0377847	Tara Oceans (metagenomes)	Atlantic Northwest - MES	0.0377847
Atlantic Northwest - MES	Wood Ljungdahl pathway - AcsB, CooS	1.59086e-05	Tara Oceans (metagenomes)	Atlantic Northwest - MES	1.59086e-05
Atlantic Northwest - SUR	[Fe] hydrogenases	0	Tara Oceans (metagenomes)	Atlantic Northwest - SUR	0
Atlantic Northwest - SUR	[FeFe] hydrogenases	0.00152525	Tara Oceans (metagenomes)	Atlantic Northwest - SUR	0.00152525
Atlantic Northwest - SUR	[NiFe] hydrogenases	0.0234129	Tara Oceans (metagenomes)	Atlantic Northwest - SUR	0.0234129
Atlantic Northwest - SUR	3-hydroxypropionate cycle - Mcr	0.00309777	Tara Oceans (metagenomes)	Atlantic Northwest - SUR	0.00309777
Atlantic Northwest - SUR	4-hydroxybutyrate cycles - HbsC, HbsT	0.0566416	Tara Oceans (metagenomes)	Atlantic Northwest - SUR	0.0566416
Atlantic Northwest - SUR	Aerobic respiration - CoxA, CcoN, CydA, CyoA	1.40075	Tara Oceans (metagenomes)	Atlantic Northwest - SUR	1
Atlantic Northwest - SUR	Ammonia oxidation - AmoA	0.0515588	Tara Oceans (metagenomes)	Atlantic Northwest - SUR	0.0515588
Atlantic Northwest - SUR	Anammox - HzsA	5.57098e-06	Tara Oceans (metagenomes)	Atlantic Northwest - SUR	5.57098e-06
Atlantic Northwest - SUR	Arsenate reduction to arsenite - ArsC	0.191202	Tara Oceans (metagenomes)	Atlantic Northwest - SUR	0.191202
Atlantic Northwest - SUR	Arsenite oxidation to arsenate - ARO	0.0136364	Tara Oceans (metagenomes)	Atlantic Northwest - SUR	0.0136364
Atlantic Northwest - SUR	Calvin-Benson cycle - RbcL	0.173949	Tara Oceans (metagenomes)	Atlantic Northwest - SUR	0.173949
Atlantic Northwest - SUR	Carbon monoxide oxidation - CoxL	0.0834955	Tara Oceans (metagenomes)	Atlantic Northwest - SUR	0.0834955
Atlantic Northwest - SUR	Dinitrogen fixation - NifH	0.0323983	Tara Oceans (metagenomes)	Atlantic Northwest - SUR	0.0323983
Atlantic Northwest - SUR	Ferric iron reduction to ferrous iron - MtrB, OmcB	0.000149822	Tara Oceans (metagenomes)	Atlantic Northwest - SUR	0.000149822
Atlantic Northwest - SUR	Ferrous iron oxidation to ferric iron - Cyc2	7.51281e-05	Tara Oceans (metagenomes)	Atlantic Northwest - SUR	7.51281e-05
Atlantic Northwest - SUR	Formate oxidation - FdhA	0.580448	Tara Oceans (metagenomes)	Atlantic Northwest - SUR	0.580448
Atlantic Northwest - SUR	Isoprene oxidation - IsoA	5.03091e-05	Tara Oceans (metagenomes)	Atlantic Northwest - SUR	5.03091e-05
Atlantic Northwest - SUR	Light-dependent proton/sodium pumping - RHO	0.815489	Tara Oceans (metagenomes)	Atlantic Northwest - SUR	0.815489
Atlantic Northwest - SUR	Methane oxidation - MmoX, PmoA	0.000394367	Tara Oceans (metagenomes)	Atlantic Northwest - SUR	0.000394367
Atlantic Northwest - SUR	Methane production - McrA	0	Tara Oceans (metagenomes)	Atlantic Northwest - SUR	0
Atlantic Northwest - SUR	NADH oxidation - NuoF	0.84169	Tara Oceans (metagenomes)	Atlantic Northwest - SUR	0.84169
Atlantic Northwest - SUR	Nitrate reduction - NapA, NarG	0.0143097	Tara Oceans (metagenomes)	Atlantic Northwest - SUR	0.0143097
Atlantic Northwest - SUR	Nitric oxide reduction to nitrous oxide - NorB	0.00465312	Tara Oceans (metagenomes)	Atlantic Northwest - SUR	0.00465312
Atlantic Northwest - SUR	Nitrite oxidation to nitrate - NxrA	0.00228182	Tara Oceans (metagenomes)	Atlantic Northwest - SUR	0.00228182
Atlantic Northwest - SUR	Nitrite reduction to ammonium - NrfA	0.00183617	Tara Oceans (metagenomes)	Atlantic Northwest - SUR	0.00183617
Atlantic Northwest - SUR	Nitrite reduction to nitric oxide - NirK, NirS	0.0113228	Tara Oceans (metagenomes)	Atlantic Northwest - SUR	0.0113228
Atlantic Northwest - SUR	Nitrous oxide reduction - NosZ	0.00212647	Tara Oceans (metagenomes)	Atlantic Northwest - SUR	0.00212647
Atlantic Northwest - SUR	Oxidative phosphorylation - AtpA	1.42785	Tara Oceans (metagenomes)	Atlantic Northwest - SUR	1
Atlantic Northwest - SUR	Photosystem I reaction centre - PsaA	0.162127	Tara Oceans (metagenomes)	Atlantic Northwest - SUR	0.162127
Atlantic Northwest - SUR	Photosystem II reaction centre - PsbA	0.503185	Tara Oceans (metagenomes)	Atlantic Northwest - SUR	0.503185
Atlantic Northwest - SUR	Reductive dehalogenation - RdhA	0.0135969	Tara Oceans (metagenomes)	Atlantic Northwest - SUR	0.0135969
Atlantic Northwest - SUR	Reductive TCA cycle - AclB	0.0023853	Tara Oceans (metagenomes)	Atlantic Northwest - SUR	0.0023853
Atlantic Northwest - SUR	Selenate reduction to selenite - YgfK	0.000630816	Tara Oceans (metagenomes)	Atlantic Northwest - SUR	0.000630816
Atlantic Northwest - SUR	Succinate oxidation/fumarate reduction - SdhA, FrdA	1.21227	Tara Oceans (metagenomes)	Atlantic Northwest - SUR	1
Atlantic Northwest - SUR	Sulfide oxidation - Sqr, FCC	0.0853479	Tara Oceans (metagenomes)	Atlantic Northwest - SUR	0.0853479
Atlantic Northwest - SUR	Sulfide oxidation/reduction - AsrA, DsrA	0.0206674	Tara Oceans (metagenomes)	Atlantic Northwest - SUR	0.0206674
Atlantic Northwest - SUR	Sulfur disproportionation - Sor	0	Tara Oceans (metagenomes)	Atlantic Northwest - SUR	0
Atlantic Northwest - SUR	Thiosulfate oxidation - SoxB	0.0748102	Tara Oceans (metagenomes)	Atlantic Northwest - SUR	0.0748102
Atlantic Northwest - SUR	Wood Ljungdahl pathway - AcsB, CooS	0.00024189	Tara Oceans (metagenomes)	Atlantic Northwest - SUR	0.00024189
Atlantic Southeast - DCM	[Fe] hydrogenases	0	Tara Oceans (metagenomes)	Atlantic Southeast - DCM	0
Atlantic Southeast - DCM	[FeFe] hydrogenases	0.000730889	Tara Oceans (metagenomes)	Atlantic Southeast - DCM	0.000730889
Atlantic Southeast - DCM	[NiFe] hydrogenases	0.0245333	Tara Oceans (metagenomes)	Atlantic Southeast - DCM	0.0245333
Atlantic Southeast - DCM	3-hydroxypropionate cycle - Mcr	0.0032464	Tara Oceans (metagenomes)	Atlantic Southeast - DCM	0.0032464
Atlantic Southeast - DCM	4-hydroxybutyrate cycles - HbsC, HbsT	0.0352919	Tara Oceans (metagenomes)	Atlantic Southeast - DCM	0.0352919
Atlantic Southeast - DCM	Aerobic respiration - CoxA, CcoN, CydA, CyoA	1.31931	Tara Oceans (metagenomes)	Atlantic Southeast - DCM	1
Atlantic Southeast - DCM	Ammonia oxidation - AmoA	0.0275127	Tara Oceans (metagenomes)	Atlantic Southeast - DCM	0.0275127
Atlantic Southeast - DCM	Anammox - HzsA	0	Tara Oceans (metagenomes)	Atlantic Southeast - DCM	0
Atlantic Southeast - DCM	Arsenate reduction to arsenite - ArsC	0.220484	Tara Oceans (metagenomes)	Atlantic Southeast - DCM	0.220484
Atlantic Southeast - DCM	Arsenite oxidation to arsenate - ARO	0.000965854	Tara Oceans (metagenomes)	Atlantic Southeast - DCM	0.000965854
Atlantic Southeast - DCM	Calvin-Benson cycle - RbcL	0.282106	Tara Oceans (metagenomes)	Atlantic Southeast - DCM	0.282106
Atlantic Southeast - DCM	Carbon monoxide oxidation - CoxL	0.0605231	Tara Oceans (metagenomes)	Atlantic Southeast - DCM	0.0605231
Atlantic Southeast - DCM	Dinitrogen fixation - NifH	0.0443396	Tara Oceans (metagenomes)	Atlantic Southeast - DCM	0.0443396
Atlantic Southeast - DCM	Ferric iron reduction to ferrous iron - MtrB, OmcB	0.000476902	Tara Oceans (metagenomes)	Atlantic Southeast - DCM	0.000476902
Atlantic Southeast - DCM	Ferrous iron oxidation to ferric iron - Cyc2	0	Tara Oceans (metagenomes)	Atlantic Southeast - DCM	0
Atlantic Southeast - DCM	Formate oxidation - FdhA	0.499878	Tara Oceans (metagenomes)	Atlantic Southeast - DCM	0.499878
Atlantic Southeast - DCM	Isoprene oxidation - IsoA	0	Tara Oceans (metagenomes)	Atlantic Southeast - DCM	0
Atlantic Southeast - DCM	Light-dependent proton/sodium pumping - RHO	0.720538	Tara Oceans (metagenomes)	Atlantic Southeast - DCM	0.720538
Atlantic Southeast - DCM	Methane oxidation - MmoX, PmoA	0.000442833	Tara Oceans (metagenomes)	Atlantic Southeast - DCM	0.000442833
Atlantic Southeast - DCM	Methane production - McrA	0	Tara Oceans (metagenomes)	Atlantic Southeast - DCM	0
Atlantic Southeast - DCM	NADH oxidation - NuoF	0.702998	Tara Oceans (metagenomes)	Atlantic Southeast - DCM	0.702998
Atlantic Southeast - DCM	Nitrate reduction - NapA, NarG	0.0138918	Tara Oceans (metagenomes)	Atlantic Southeast - DCM	0.0138918
Atlantic Southeast - DCM	Nitric oxide reduction to nitrous oxide - NorB	0.000629668	Tara Oceans (metagenomes)	Atlantic Southeast - DCM	0.000629668
Atlantic Southeast - DCM	Nitrite oxidation to nitrate - NxrA	0.0011433	Tara Oceans (metagenomes)	Atlantic Southeast - DCM	0.0011433
Atlantic Southeast - DCM	Nitrite reduction to ammonium - NrfA	0.000170819	Tara Oceans (metagenomes)	Atlantic Southeast - DCM	0.000170819
Atlantic Southeast - DCM	Nitrite reduction to nitric oxide - NirK, NirS	0.00774029	Tara Oceans (metagenomes)	Atlantic Southeast - DCM	0.00774029
Atlantic Southeast - DCM	Nitrous oxide reduction - NosZ	0.000804966	Tara Oceans (metagenomes)	Atlantic Southeast - DCM	0.000804966
Atlantic Southeast - DCM	Oxidative phosphorylation - AtpA	1.30791	Tara Oceans (metagenomes)	Atlantic Southeast - DCM	1
Atlantic Southeast - DCM	Photosystem I reaction centre - PsaA	0.292037	Tara Oceans (metagenomes)	Atlantic Southeast - DCM	0.292037
Atlantic Southeast - DCM	Photosystem II reaction centre - PsbA	0.829568	Tara Oceans (metagenomes)	Atlantic Southeast - DCM	0.829568
Atlantic Southeast - DCM	Reductive dehalogenation - RdhA	0.0155996	Tara Oceans (metagenomes)	Atlantic Southeast - DCM	0.0155996
Atlantic Southeast - DCM	Reductive TCA cycle - AclB	0.00319366	Tara Oceans (metagenomes)	Atlantic Southeast - DCM	0.00319366
Atlantic Southeast - DCM	Selenate reduction to selenite - YgfK	0.000349728	Tara Oceans (metagenomes)	Atlantic Southeast - DCM	0.000349728
Atlantic Southeast - DCM	Succinate oxidation/fumarate reduction - SdhA, FrdA	1.02135	Tara Oceans (metagenomes)	Atlantic Southeast - DCM	1
Atlantic Southeast - DCM	Sulfide oxidation - Sqr, FCC	0.0896001	Tara Oceans (metagenomes)	Atlantic Southeast - DCM	0.0896001
Atlantic Southeast - DCM	Sulfide oxidation/reduction - AsrA, DsrA	0.0221979	Tara Oceans (metagenomes)	Atlantic Southeast - DCM	0.0221979
Atlantic Southeast - DCM	Sulfur disproportionation - Sor	0	Tara Oceans (metagenomes)	Atlantic Southeast - DCM	0
Atlantic Southeast - DCM	Thiosulfate oxidation - SoxB	0.06386	Tara Oceans (metagenomes)	Atlantic Southeast - DCM	0.06386
Atlantic Southeast - DCM	Wood Ljungdahl pathway - AcsB, CooS	0	Tara Oceans (metagenomes)	Atlantic Southeast - DCM	0
Atlantic Southeast - MES	[Fe] hydrogenases	0	Tara Oceans (metagenomes)	Atlantic Southeast - MES	0
Atlantic Southeast - MES	[FeFe] hydrogenases	0.000220022	Tara Oceans (metagenomes)	Atlantic Southeast - MES	0.000220022
Atlantic Southeast - MES	[NiFe] hydrogenases	0.156147	Tara Oceans (metagenomes)	Atlantic Southeast - MES	0.156147
Atlantic Southeast - MES	3-hydroxypropionate cycle - Mcr	0.0034474	Tara Oceans (metagenomes)	Atlantic Southeast - MES	0.0034474
Atlantic Southeast - MES	4-hydroxybutyrate cycles - HbsC, HbsT	0.279759	Tara Oceans (metagenomes)	Atlantic Southeast - MES	0.279759
Atlantic Southeast - MES	Aerobic respiration - CoxA, CcoN, CydA, CyoA	1.98631	Tara Oceans (metagenomes)	Atlantic Southeast - MES	1
Atlantic Southeast - MES	Ammonia oxidation - AmoA	0.260435	Tara Oceans (metagenomes)	Atlantic Southeast - MES	0.260435
Atlantic Southeast - MES	Anammox - HzsA	2.60415e-05	Tara Oceans (metagenomes)	Atlantic Southeast - MES	2.60415e-05
Atlantic Southeast - MES	Arsenate reduction to arsenite - ArsC	0.545424	Tara Oceans (metagenomes)	Atlantic Southeast - MES	0.545424
Atlantic Southeast - MES	Arsenite oxidation to arsenate - ARO	0.00186316	Tara Oceans (metagenomes)	Atlantic Southeast - MES	0.00186316
Atlantic Southeast - MES	Calvin-Benson cycle - RbcL	0.112332	Tara Oceans (metagenomes)	Atlantic Southeast - MES	0.112332
Atlantic Southeast - MES	Carbon monoxide oxidation - CoxL	0.235184	Tara Oceans (metagenomes)	Atlantic Southeast - MES	0.235184
Atlantic Southeast - MES	Dinitrogen fixation - NifH	0.00859347	Tara Oceans (metagenomes)	Atlantic Southeast - MES	0.00859347
Atlantic Southeast - MES	Ferric iron reduction to ferrous iron - MtrB, OmcB	3.45203e-06	Tara Oceans (metagenomes)	Atlantic Southeast - MES	3.45203e-06
Atlantic Southeast - MES	Ferrous iron oxidation to ferric iron - Cyc2	0.000109153	Tara Oceans (metagenomes)	Atlantic Southeast - MES	0.000109153
Atlantic Southeast - MES	Formate oxidation - FdhA	0.662405	Tara Oceans (metagenomes)	Atlantic Southeast - MES	0.662405
Atlantic Southeast - MES	Isoprene oxidation - IsoA	9.42754e-06	Tara Oceans (metagenomes)	Atlantic Southeast - MES	9.42754e-06
Atlantic Southeast - MES	Light-dependent proton/sodium pumping - RHO	0.202877	Tara Oceans (metagenomes)	Atlantic Southeast - MES	0.202877
Atlantic Southeast - MES	Methane oxidation - MmoX, PmoA	0.00363843	Tara Oceans (metagenomes)	Atlantic Southeast - MES	0.00363843
Atlantic Southeast - MES	Methane production - McrA	0	Tara Oceans (metagenomes)	Atlantic Southeast - MES	0
Atlantic Southeast - MES	NADH oxidation - NuoF	0.768754	Tara Oceans (metagenomes)	Atlantic Southeast - MES	0.768754
Atlantic Southeast - MES	Nitrate reduction - NapA, NarG	0.0256394	Tara Oceans (metagenomes)	Atlantic Southeast - MES	0.0256394
Atlantic Southeast - MES	Nitric oxide reduction to nitrous oxide - NorB	0.00866057	Tara Oceans (metagenomes)	Atlantic Southeast - MES	0.00866057
Atlantic Southeast - MES	Nitrite oxidation to nitrate - NxrA	0.0326441	Tara Oceans (metagenomes)	Atlantic Southeast - MES	0.0326441
Atlantic Southeast - MES	Nitrite reduction to ammonium - NrfA	0.000189302	Tara Oceans (metagenomes)	Atlantic Southeast - MES	0.000189302
Atlantic Southeast - MES	Nitrite reduction to nitric oxide - NirK, NirS	0.0772402	Tara Oceans (metagenomes)	Atlantic Southeast - MES	0.0772402
Atlantic Southeast - MES	Nitrous oxide reduction - NosZ	0.00893932	Tara Oceans (metagenomes)	Atlantic Southeast - MES	0.00893932
Atlantic Southeast - MES	Oxidative phosphorylation - AtpA	1.32378	Tara Oceans (metagenomes)	Atlantic Southeast - MES	1
Atlantic Southeast - MES	Photosystem I reaction centre - PsaA	0.00167206	Tara Oceans (metagenomes)	Atlantic Southeast - MES	0.00167206
Atlantic Southeast - MES	Photosystem II reaction centre - PsbA	0.0079618	Tara Oceans (metagenomes)	Atlantic Southeast - MES	0.0079618
Atlantic Southeast - MES	Reductive dehalogenation - RdhA	0.0742647	Tara Oceans (metagenomes)	Atlantic Southeast - MES	0.0742647
Atlantic Southeast - MES	Reductive TCA cycle - AclB	0.00278922	Tara Oceans (metagenomes)	Atlantic Southeast - MES	0.00278922
Atlantic Southeast - MES	Selenate reduction to selenite - YgfK	0.0033992	Tara Oceans (metagenomes)	Atlantic Southeast - MES	0.0033992
Atlantic Southeast - MES	Succinate oxidation/fumarate reduction - SdhA, FrdA	1.37256	Tara Oceans (metagenomes)	Atlantic Southeast - MES	1
Atlantic Southeast - MES	Sulfide oxidation - Sqr, FCC	0.102663	Tara Oceans (metagenomes)	Atlantic Southeast - MES	0.102663
Atlantic Southeast - MES	Sulfide oxidation/reduction - AsrA, DsrA	0.0452556	Tara Oceans (metagenomes)	Atlantic Southeast - MES	0.0452556
Atlantic Southeast - MES	Sulfur disproportionation - Sor	0	Tara Oceans (metagenomes)	Atlantic Southeast - MES	0
Atlantic Southeast - MES	Thiosulfate oxidation - SoxB	0.0352879	Tara Oceans (metagenomes)	Atlantic Southeast - MES	0.0352879
Atlantic Southeast - MES	Wood Ljungdahl pathway - AcsB, CooS	8.14592e-05	Tara Oceans (metagenomes)	Atlantic Southeast - MES	8.14592e-05
Atlantic Southeast - SUR	[Fe] hydrogenases	0	Tara Oceans (metagenomes)	Atlantic Southeast - SUR	0
Atlantic Southeast - SUR	[FeFe] hydrogenases	0.000750531	Tara Oceans (metagenomes)	Atlantic Southeast - SUR	0.000750531
Atlantic Southeast - SUR	[NiFe] hydrogenases	0.0217982	Tara Oceans (metagenomes)	Atlantic Southeast - SUR	0.0217982
Atlantic Southeast - SUR	3-hydroxypropionate cycle - Mcr	0.00424676	Tara Oceans (metagenomes)	Atlantic Southeast - SUR	0.00424676
Atlantic Southeast - SUR	4-hydroxybutyrate cycles - HbsC, HbsT	0.0236041	Tara Oceans (metagenomes)	Atlantic Southeast - SUR	0.0236041
Atlantic Southeast - SUR	Aerobic respiration - CoxA, CcoN, CydA, CyoA	1.34988	Tara Oceans (metagenomes)	Atlantic Southeast - SUR	1
Atlantic Southeast - SUR	Ammonia oxidation - AmoA	0.0176902	Tara Oceans (metagenomes)	Atlantic Southeast - SUR	0.0176902
Atlantic Southeast - SUR	Anammox - HzsA	0	Tara Oceans (metagenomes)	Atlantic Southeast - SUR	0
Atlantic Southeast - SUR	Arsenate reduction to arsenite - ArsC	0.239784	Tara Oceans (metagenomes)	Atlantic Southeast - SUR	0.239784
Atlantic Southeast - SUR	Arsenite oxidation to arsenate - ARO	0.000884283	Tara Oceans (metagenomes)	Atlantic Southeast - SUR	0.000884283
Atlantic Southeast - SUR	Calvin-Benson cycle - RbcL	0.298293	Tara Oceans (metagenomes)	Atlantic Southeast - SUR	0.298293
Atlantic Southeast - SUR	Carbon monoxide oxidation - CoxL	0.0663149	Tara Oceans (metagenomes)	Atlantic Southeast - SUR	0.0663149
Atlantic Southeast - SUR	Dinitrogen fixation - NifH	0.0442166	Tara Oceans (metagenomes)	Atlantic Southeast - SUR	0.0442166
Atlantic Southeast - SUR	Ferric iron reduction to ferrous iron - MtrB, OmcB	9.67538e-05	Tara Oceans (metagenomes)	Atlantic Southeast - SUR	9.67538e-05
Atlantic Southeast - SUR	Ferrous iron oxidation to ferric iron - Cyc2	1.58286e-05	Tara Oceans (metagenomes)	Atlantic Southeast - SUR	1.58286e-05
Atlantic Southeast - SUR	Formate oxidation - FdhA	0.51286	Tara Oceans (metagenomes)	Atlantic Southeast - SUR	0.51286
Atlantic Southeast - SUR	Isoprene oxidation - IsoA	0	Tara Oceans (metagenomes)	Atlantic Southeast - SUR	0
Atlantic Southeast - SUR	Light-dependent proton/sodium pumping - RHO	0.721361	Tara Oceans (metagenomes)	Atlantic Southeast - SUR	0.721361
Atlantic Southeast - SUR	Methane oxidation - MmoX, PmoA	0.000265782	Tara Oceans (metagenomes)	Atlantic Southeast - SUR	0.000265782
Atlantic Southeast - SUR	Methane production - McrA	0	Tara Oceans (metagenomes)	Atlantic Southeast - SUR	0
Atlantic Southeast - SUR	NADH oxidation - NuoF	0.693495	Tara Oceans (metagenomes)	Atlantic Southeast - SUR	0.693495
Atlantic Southeast - SUR	Nitrate reduction - NapA, NarG	0.0143166	Tara Oceans (metagenomes)	Atlantic Southeast - SUR	0.0143166
Atlantic Southeast - SUR	Nitric oxide reduction to nitrous oxide - NorB	0.00113618	Tara Oceans (metagenomes)	Atlantic Southeast - SUR	0.00113618
Atlantic Southeast - SUR	Nitrite oxidation to nitrate - NxrA	0.00130842	Tara Oceans (metagenomes)	Atlantic Southeast - SUR	0.00130842
Atlantic Southeast - SUR	Nitrite reduction to ammonium - NrfA	0.000105069	Tara Oceans (metagenomes)	Atlantic Southeast - SUR	0.000105069
Atlantic Southeast - SUR	Nitrite reduction to nitric oxide - NirK, NirS	0.0234932	Tara Oceans (metagenomes)	Atlantic Southeast - SUR	0.0234932
Atlantic Southeast - SUR	Nitrous oxide reduction - NosZ	0.00369091	Tara Oceans (metagenomes)	Atlantic Southeast - SUR	0.00369091
Atlantic Southeast - SUR	Oxidative phosphorylation - AtpA	1.34948	Tara Oceans (metagenomes)	Atlantic Southeast - SUR	1
Atlantic Southeast - SUR	Photosystem I reaction centre - PsaA	0.275133	Tara Oceans (metagenomes)	Atlantic Southeast - SUR	0.275133
Atlantic Southeast - SUR	Photosystem II reaction centre - PsbA	0.72054	Tara Oceans (metagenomes)	Atlantic Southeast - SUR	0.72054
Atlantic Southeast - SUR	Reductive dehalogenation - RdhA	0.018023	Tara Oceans (metagenomes)	Atlantic Southeast - SUR	0.018023
Atlantic Southeast - SUR	Reductive TCA cycle - AclB	0.00584375	Tara Oceans (metagenomes)	Atlantic Southeast - SUR	0.00584375
Atlantic Southeast - SUR	Selenate reduction to selenite - YgfK	0.000320651	Tara Oceans (metagenomes)	Atlantic Southeast - SUR	0.000320651
Atlantic Southeast - SUR	Succinate oxidation/fumarate reduction - SdhA, FrdA	1.01486	Tara Oceans (metagenomes)	Atlantic Southeast - SUR	1
Atlantic Southeast - SUR	Sulfide oxidation - Sqr, FCC	0.0982527	Tara Oceans (metagenomes)	Atlantic Southeast - SUR	0.0982527
Atlantic Southeast - SUR	Sulfide oxidation/reduction - AsrA, DsrA	0.021818	Tara Oceans (metagenomes)	Atlantic Southeast - SUR	0.021818
Atlantic Southeast - SUR	Sulfur disproportionation - Sor	0	Tara Oceans (metagenomes)	Atlantic Southeast - SUR	0
Atlantic Southeast - SUR	Thiosulfate oxidation - SoxB	0.0824287	Tara Oceans (metagenomes)	Atlantic Southeast - SUR	0.0824287
Atlantic Southeast - SUR	Wood Ljungdahl pathway - AcsB, CooS	0	Tara Oceans (metagenomes)	Atlantic Southeast - SUR	0
Atlantic Southwest - DCM	[Fe] hydrogenases	0	Tara Oceans (metagenomes)	Atlantic Southwest - DCM	0
Atlantic Southwest - DCM	[FeFe] hydrogenases	0.00068953	Tara Oceans (metagenomes)	Atlantic Southwest - DCM	0.00068953
Atlantic Southwest - DCM	[NiFe] hydrogenases	0.019352	Tara Oceans (metagenomes)	Atlantic Southwest - DCM	0.019352
Atlantic Southwest - DCM	3-hydroxypropionate cycle - Mcr	0.00231439	Tara Oceans (metagenomes)	Atlantic Southwest - DCM	0.00231439
Atlantic Southwest - DCM	4-hydroxybutyrate cycles - HbsC, HbsT	0.00229959	Tara Oceans (metagenomes)	Atlantic Southwest - DCM	0.00229959
Atlantic Southwest - DCM	Aerobic respiration - CoxA, CcoN, CydA, CyoA	1.48042	Tara Oceans (metagenomes)	Atlantic Southwest - DCM	1
Atlantic Southwest - DCM	Ammonia oxidation - AmoA	0.00245838	Tara Oceans (metagenomes)	Atlantic Southwest - DCM	0.00245838
Atlantic Southwest - DCM	Anammox - HzsA	2.16757e-05	Tara Oceans (metagenomes)	Atlantic Southwest - DCM	2.16757e-05
Atlantic Southwest - DCM	Arsenate reduction to arsenite - ArsC	0.239219	Tara Oceans (metagenomes)	Atlantic Southwest - DCM	0.239219
Atlantic Southwest - DCM	Arsenite oxidation to arsenate - ARO	0.00183995	Tara Oceans (metagenomes)	Atlantic Southwest - DCM	0.00183995
Atlantic Southwest - DCM	Calvin-Benson cycle - RbcL	0.157589	Tara Oceans (metagenomes)	Atlantic Southwest - DCM	0.157589
Atlantic Southwest - DCM	Carbon monoxide oxidation - CoxL	0.0615448	Tara Oceans (metagenomes)	Atlantic Southwest - DCM	0.0615448
Atlantic Southwest - DCM	Dinitrogen fixation - NifH	0.0239965	Tara Oceans (metagenomes)	Atlantic Southwest - DCM	0.0239965
Atlantic Southwest - DCM	Ferric iron reduction to ferrous iron - MtrB, OmcB	1.67838e-05	Tara Oceans (metagenomes)	Atlantic Southwest - DCM	1.67838e-05
Atlantic Southwest - DCM	Ferrous iron oxidation to ferric iron - Cyc2	3.21185e-06	Tara Oceans (metagenomes)	Atlantic Southwest - DCM	3.21185e-06
Atlantic Southwest - DCM	Formate oxidation - FdhA	0.62841	Tara Oceans (metagenomes)	Atlantic Southwest - DCM	0.62841
Atlantic Southwest - DCM	Isoprene oxidation - IsoA	0	Tara Oceans (metagenomes)	Atlantic Southwest - DCM	0
Atlantic Southwest - DCM	Light-dependent proton/sodium pumping - RHO	0.873884	Tara Oceans (metagenomes)	Atlantic Southwest - DCM	0.873884
Atlantic Southwest - DCM	Methane oxidation - MmoX, PmoA	0.000129216	Tara Oceans (metagenomes)	Atlantic Southwest - DCM	0.000129216
Atlantic Southwest - DCM	Methane production - McrA	0	Tara Oceans (metagenomes)	Atlantic Southwest - DCM	0
Atlantic Southwest - DCM	NADH oxidation - NuoF	0.833747	Tara Oceans (metagenomes)	Atlantic Southwest - DCM	0.833747
Atlantic Southwest - DCM	Nitrate reduction - NapA, NarG	0.00600406	Tara Oceans (metagenomes)	Atlantic Southwest - DCM	0.00600406
Atlantic Southwest - DCM	Nitric oxide reduction to nitrous oxide - NorB	0.00141145	Tara Oceans (metagenomes)	Atlantic Southwest - DCM	0.00141145
Atlantic Southwest - DCM	Nitrite oxidation to nitrate - NxrA	4.91957e-05	Tara Oceans (metagenomes)	Atlantic Southwest - DCM	4.91957e-05
Atlantic Southwest - DCM	Nitrite reduction to ammonium - NrfA	6.76217e-05	Tara Oceans (metagenomes)	Atlantic Southwest - DCM	6.76217e-05
Atlantic Southwest - DCM	Nitrite reduction to nitric oxide - NirK, NirS	0.00938614	Tara Oceans (metagenomes)	Atlantic Southwest - DCM	0.00938614
Atlantic Southwest - DCM	Nitrous oxide reduction - NosZ	0.00138893	Tara Oceans (metagenomes)	Atlantic Southwest - DCM	0.00138893
Atlantic Southwest - DCM	Oxidative phosphorylation - AtpA	1.41165	Tara Oceans (metagenomes)	Atlantic Southwest - DCM	1
Atlantic Southwest - DCM	Photosystem I reaction centre - PsaA	0.149298	Tara Oceans (metagenomes)	Atlantic Southwest - DCM	0.149298
Atlantic Southwest - DCM	Photosystem II reaction centre - PsbA	0.817223	Tara Oceans (metagenomes)	Atlantic Southwest - DCM	0.817223
Atlantic Southwest - DCM	Reductive dehalogenation - RdhA	0.0346914	Tara Oceans (metagenomes)	Atlantic Southwest - DCM	0.0346914
Atlantic Southwest - DCM	Reductive TCA cycle - AclB	0.00166792	Tara Oceans (metagenomes)	Atlantic Southwest - DCM	0.00166792
Atlantic Southwest - DCM	Selenate reduction to selenite - YgfK	0.000358455	Tara Oceans (metagenomes)	Atlantic Southwest - DCM	0.000358455
Atlantic Southwest - DCM	Succinate oxidation/fumarate reduction - SdhA, FrdA	1.15209	Tara Oceans (metagenomes)	Atlantic Southwest - DCM	1
Atlantic Southwest - DCM	Sulfide oxidation - Sqr, FCC	0.102957	Tara Oceans (metagenomes)	Atlantic Southwest - DCM	0.102957
Atlantic Southwest - DCM	Sulfide oxidation/reduction - AsrA, DsrA	0.0159283	Tara Oceans (metagenomes)	Atlantic Southwest - DCM	0.0159283
Atlantic Southwest - DCM	Sulfur disproportionation - Sor	0	Tara Oceans (metagenomes)	Atlantic Southwest - DCM	0
Atlantic Southwest - DCM	Thiosulfate oxidation - SoxB	0.0774099	Tara Oceans (metagenomes)	Atlantic Southwest - DCM	0.0774099
Atlantic Southwest - DCM	Wood Ljungdahl pathway - AcsB, CooS	7.23283e-06	Tara Oceans (metagenomes)	Atlantic Southwest - DCM	7.23283e-06
Atlantic Southwest - MES	[Fe] hydrogenases	0	Tara Oceans (metagenomes)	Atlantic Southwest - MES	0
Atlantic Southwest - MES	[FeFe] hydrogenases	0.00172958	Tara Oceans (metagenomes)	Atlantic Southwest - MES	0.00172958
Atlantic Southwest - MES	[NiFe] hydrogenases	0.0718858	Tara Oceans (metagenomes)	Atlantic Southwest - MES	0.0718858
Atlantic Southwest - MES	3-hydroxypropionate cycle - Mcr	0.00349504	Tara Oceans (metagenomes)	Atlantic Southwest - MES	0.00349504
Atlantic Southwest - MES	4-hydroxybutyrate cycles - HbsC, HbsT	0.274782	Tara Oceans (metagenomes)	Atlantic Southwest - MES	0.274782
Atlantic Southwest - MES	Aerobic respiration - CoxA, CcoN, CydA, CyoA	1.58773	Tara Oceans (metagenomes)	Atlantic Southwest - MES	1
Atlantic Southwest - MES	Ammonia oxidation - AmoA	0.251892	Tara Oceans (metagenomes)	Atlantic Southwest - MES	0.251892
Atlantic Southwest - MES	Anammox - HzsA	7.16548e-05	Tara Oceans (metagenomes)	Atlantic Southwest - MES	7.16548e-05
Atlantic Southwest - MES	Arsenate reduction to arsenite - ArsC	0.356734	Tara Oceans (metagenomes)	Atlantic Southwest - MES	0.356734
Atlantic Southwest - MES	Arsenite oxidation to arsenate - ARO	0.00464925	Tara Oceans (metagenomes)	Atlantic Southwest - MES	0.00464925
Atlantic Southwest - MES	Calvin-Benson cycle - RbcL	0.169012	Tara Oceans (metagenomes)	Atlantic Southwest - MES	0.169012
Atlantic Southwest - MES	Carbon monoxide oxidation - CoxL	0.215879	Tara Oceans (metagenomes)	Atlantic Southwest - MES	0.215879
Atlantic Southwest - MES	Dinitrogen fixation - NifH	0.0227491	Tara Oceans (metagenomes)	Atlantic Southwest - MES	0.0227491
Atlantic Southwest - MES	Ferric iron reduction to ferrous iron - MtrB, OmcB	7.23269e-05	Tara Oceans (metagenomes)	Atlantic Southwest - MES	7.23269e-05
Atlantic Southwest - MES	Ferrous iron oxidation to ferric iron - Cyc2	0.000295873	Tara Oceans (metagenomes)	Atlantic Southwest - MES	0.000295873
Atlantic Southwest - MES	Formate oxidation - FdhA	0.575195	Tara Oceans (metagenomes)	Atlantic Southwest - MES	0.575195
Atlantic Southwest - MES	Isoprene oxidation - IsoA	0.000106221	Tara Oceans (metagenomes)	Atlantic Southwest - MES	0.000106221
Atlantic Southwest - MES	Light-dependent proton/sodium pumping - RHO	0.290256	Tara Oceans (metagenomes)	Atlantic Southwest - MES	0.290256
Atlantic Southwest - MES	Methane oxidation - MmoX, PmoA	0.00289794	Tara Oceans (metagenomes)	Atlantic Southwest - MES	0.00289794
Atlantic Southwest - MES	Methane production - McrA	0	Tara Oceans (metagenomes)	Atlantic Southwest - MES	0
Atlantic Southwest - MES	NADH oxidation - NuoF	0.762307	Tara Oceans (metagenomes)	Atlantic Southwest - MES	0.762307
Atlantic Southwest - MES	Nitrate reduction - NapA, NarG	0.0333858	Tara Oceans (metagenomes)	Atlantic Southwest - MES	0.0333858
Atlantic Southwest - MES	Nitric oxide reduction to nitrous oxide - NorB	0.0171947	Tara Oceans (metagenomes)	Atlantic Southwest - MES	0.0171947
Atlantic Southwest - MES	Nitrite oxidation to nitrate - NxrA	0.0236459	Tara Oceans (metagenomes)	Atlantic Southwest - MES	0.0236459
Atlantic Southwest - MES	Nitrite reduction to ammonium - NrfA	0.00167099	Tara Oceans (metagenomes)	Atlantic Southwest - MES	0.00167099
Atlantic Southwest - MES	Nitrite reduction to nitric oxide - NirK, NirS	0.0698296	Tara Oceans (metagenomes)	Atlantic Southwest - MES	0.0698296
Atlantic Southwest - MES	Nitrous oxide reduction - NosZ	0.0194122	Tara Oceans (metagenomes)	Atlantic Southwest - MES	0.0194122
Atlantic Southwest - MES	Oxidative phosphorylation - AtpA	1.31816	Tara Oceans (metagenomes)	Atlantic Southwest - MES	1
Atlantic Southwest - MES	Photosystem I reaction centre - PsaA	0.083846	Tara Oceans (metagenomes)	Atlantic Southwest - MES	0.083846
Atlantic Southwest - MES	Photosystem II reaction centre - PsbA	0.461246	Tara Oceans (metagenomes)	Atlantic Southwest - MES	0.461246
Atlantic Southwest - MES	Reductive dehalogenation - RdhA	0.0617586	Tara Oceans (metagenomes)	Atlantic Southwest - MES	0.0617586
Atlantic Southwest - MES	Reductive TCA cycle - AclB	0.0020847	Tara Oceans (metagenomes)	Atlantic Southwest - MES	0.0020847
Atlantic Southwest - MES	Selenate reduction to selenite - YgfK	0.00302125	Tara Oceans (metagenomes)	Atlantic Southwest - MES	0.00302125
Atlantic Southwest - MES	Succinate oxidation/fumarate reduction - SdhA, FrdA	1.27159	Tara Oceans (metagenomes)	Atlantic Southwest - MES	1
Atlantic Southwest - MES	Sulfide oxidation - Sqr, FCC	0.0745482	Tara Oceans (metagenomes)	Atlantic Southwest - MES	0.0745482
Atlantic Southwest - MES	Sulfide oxidation/reduction - AsrA, DsrA	0.0392177	Tara Oceans (metagenomes)	Atlantic Southwest - MES	0.0392177
Atlantic Southwest - MES	Sulfur disproportionation - Sor	4.36558e-06	Tara Oceans (metagenomes)	Atlantic Southwest - MES	4.36558e-06
Atlantic Southwest - MES	Thiosulfate oxidation - SoxB	0.0446384	Tara Oceans (metagenomes)	Atlantic Southwest - MES	0.0446384
Atlantic Southwest - MES	Wood Ljungdahl pathway - AcsB, CooS	0.000397835	Tara Oceans (metagenomes)	Atlantic Southwest - MES	0.000397835
Atlantic Southwest - SUR	[Fe] hydrogenases	0	Tara Oceans (metagenomes)	Atlantic Southwest - SUR	0
Atlantic Southwest - SUR	[FeFe] hydrogenases	0.00129836	Tara Oceans (metagenomes)	Atlantic Southwest - SUR	0.00129836
Atlantic Southwest - SUR	[NiFe] hydrogenases	0.0231575	Tara Oceans (metagenomes)	Atlantic Southwest - SUR	0.0231575
Atlantic Southwest - SUR	3-hydroxypropionate cycle - Mcr	0.00234168	Tara Oceans (metagenomes)	Atlantic Southwest - SUR	0.00234168
Atlantic Southwest - SUR	4-hydroxybutyrate cycles - HbsC, HbsT	0.000210225	Tara Oceans (metagenomes)	Atlantic Southwest - SUR	0.000210225
Atlantic Southwest - SUR	Aerobic respiration - CoxA, CcoN, CydA, CyoA	1.41314	Tara Oceans (metagenomes)	Atlantic Southwest - SUR	1
Atlantic Southwest - SUR	Ammonia oxidation - AmoA	0.000152962	Tara Oceans (metagenomes)	Atlantic Southwest - SUR	0.000152962
Atlantic Southwest - SUR	Anammox - HzsA	1.02582e-06	Tara Oceans (metagenomes)	Atlantic Southwest - SUR	1.02582e-06
Atlantic Southwest - SUR	Arsenate reduction to arsenite - ArsC	0.174378	Tara Oceans (metagenomes)	Atlantic Southwest - SUR	0.174378
Atlantic Southwest - SUR	Arsenite oxidation to arsenate - ARO	0.000802523	Tara Oceans (metagenomes)	Atlantic Southwest - SUR	0.000802523
Atlantic Southwest - SUR	Calvin-Benson cycle - RbcL	0.369162	Tara Oceans (metagenomes)	Atlantic Southwest - SUR	0.369162
Atlantic Southwest - SUR	Carbon monoxide oxidation - CoxL	0.0631543	Tara Oceans (metagenomes)	Atlantic Southwest - SUR	0.0631543
Atlantic Southwest - SUR	Dinitrogen fixation - NifH	0.0502084	Tara Oceans (metagenomes)	Atlantic Southwest - SUR	0.0502084
Atlantic Southwest - SUR	Ferric iron reduction to ferrous iron - MtrB, OmcB	0	Tara Oceans (metagenomes)	Atlantic Southwest - SUR	0
Atlantic Southwest - SUR	Ferrous iron oxidation to ferric iron - Cyc2	2.06291e-05	Tara Oceans (metagenomes)	Atlantic Southwest - SUR	2.06291e-05
Atlantic Southwest - SUR	Formate oxidation - FdhA	0.431594	Tara Oceans (metagenomes)	Atlantic Southwest - SUR	0.431594
Atlantic Southwest - SUR	Isoprene oxidation - IsoA	1.59847e-05	Tara Oceans (metagenomes)	Atlantic Southwest - SUR	1.59847e-05
Atlantic Southwest - SUR	Light-dependent proton/sodium pumping - RHO	0.745313	Tara Oceans (metagenomes)	Atlantic Southwest - SUR	0.745313
Atlantic Southwest - SUR	Methane oxidation - MmoX, PmoA	6.03628e-05	Tara Oceans (metagenomes)	Atlantic Southwest - SUR	6.03628e-05
Atlantic Southwest - SUR	Methane production - McrA	0	Tara Oceans (metagenomes)	Atlantic Southwest - SUR	0
Atlantic Southwest - SUR	NADH oxidation - NuoF	0.667524	Tara Oceans (metagenomes)	Atlantic Southwest - SUR	0.667524
Atlantic Southwest - SUR	Nitrate reduction - NapA, NarG	0.0100963	Tara Oceans (metagenomes)	Atlantic Southwest - SUR	0.0100963
Atlantic Southwest - SUR	Nitric oxide reduction to nitrous oxide - NorB	0.00190731	Tara Oceans (metagenomes)	Atlantic Southwest - SUR	0.00190731
Atlantic Southwest - SUR	Nitrite oxidation to nitrate - NxrA	1.44399e-05	Tara Oceans (metagenomes)	Atlantic Southwest - SUR	1.44399e-05
Atlantic Southwest - SUR	Nitrite reduction to ammonium - NrfA	8.72038e-05	Tara Oceans (metagenomes)	Atlantic Southwest - SUR	8.72038e-05
Atlantic Southwest - SUR	Nitrite reduction to nitric oxide - NirK, NirS	0.00841679	Tara Oceans (metagenomes)	Atlantic Southwest - SUR	0.00841679
Atlantic Southwest - SUR	Nitrous oxide reduction - NosZ	0.00199303	Tara Oceans (metagenomes)	Atlantic Southwest - SUR	0.00199303
Atlantic Southwest - SUR	Oxidative phosphorylation - AtpA	1.41956	Tara Oceans (metagenomes)	Atlantic Southwest - SUR	1
Atlantic Southwest - SUR	Photosystem I reaction centre - PsaA	0.34865	Tara Oceans (metagenomes)	Atlantic Southwest - SUR	0.34865
Atlantic Southwest - SUR	Photosystem II reaction centre - PsbA	1.27309	Tara Oceans (metagenomes)	Atlantic Southwest - SUR	1
Atlantic Southwest - SUR	Reductive dehalogenation - RdhA	0.0187786	Tara Oceans (metagenomes)	Atlantic Southwest - SUR	0.0187786
Atlantic Southwest - SUR	Reductive TCA cycle - AclB	0.0022792	Tara Oceans (metagenomes)	Atlantic Southwest - SUR	0.0022792
Atlantic Southwest - SUR	Selenate reduction to selenite - YgfK	0.00033387	Tara Oceans (metagenomes)	Atlantic Southwest - SUR	0.00033387
Atlantic Southwest - SUR	Succinate oxidation/fumarate reduction - SdhA, FrdA	0.992689	Tara Oceans (metagenomes)	Atlantic Southwest - SUR	0.992689
Atlantic Southwest - SUR	Sulfide oxidation - Sqr, FCC	0.10367	Tara Oceans (metagenomes)	Atlantic Southwest - SUR	0.10367
Atlantic Southwest - SUR	Sulfide oxidation/reduction - AsrA, DsrA	0.0221954	Tara Oceans (metagenomes)	Atlantic Southwest - SUR	0.0221954
Atlantic Southwest - SUR	Sulfur disproportionation - Sor	0	Tara Oceans (metagenomes)	Atlantic Southwest - SUR	0
Atlantic Southwest - SUR	Thiosulfate oxidation - SoxB	0.0864005	Tara Oceans (metagenomes)	Atlantic Southwest - SUR	0.0864005
Atlantic Southwest - SUR	Wood Ljungdahl pathway - AcsB, CooS	5.50803e-06	Tara Oceans (metagenomes)	Atlantic Southwest - SUR	5.50803e-06
Indian Ocean North - DCM	[Fe] hydrogenases	0	Tara Oceans (metagenomes)	Indian Ocean North - DCM	0
Indian Ocean North - DCM	[FeFe] hydrogenases	0.00062082	Tara Oceans (metagenomes)	Indian Ocean North - DCM	0.00062082
Indian Ocean North - DCM	[NiFe] hydrogenases	0.0263014	Tara Oceans (metagenomes)	Indian Ocean North - DCM	0.0263014
Indian Ocean North - DCM	3-hydroxypropionate cycle - Mcr	0.00403256	Tara Oceans (metagenomes)	Indian Ocean North - DCM	0.00403256
Indian Ocean North - DCM	4-hydroxybutyrate cycles - HbsC, HbsT	0.00843857	Tara Oceans (metagenomes)	Indian Ocean North - DCM	0.00843857
Indian Ocean North - DCM	Aerobic respiration - CoxA, CcoN, CydA, CyoA	1.39885	Tara Oceans (metagenomes)	Indian Ocean North - DCM	1
Indian Ocean North - DCM	Ammonia oxidation - AmoA	0.00676451	Tara Oceans (metagenomes)	Indian Ocean North - DCM	0.00676451
Indian Ocean North - DCM	Anammox - HzsA	0.000844431	Tara Oceans (metagenomes)	Indian Ocean North - DCM	0.000844431
Indian Ocean North - DCM	Arsenate reduction to arsenite - ArsC	0.171167	Tara Oceans (metagenomes)	Indian Ocean North - DCM	0.171167
Indian Ocean North - DCM	Arsenite oxidation to arsenate - ARO	0.00108324	Tara Oceans (metagenomes)	Indian Ocean North - DCM	0.00108324
Indian Ocean North - DCM	Calvin-Benson cycle - RbcL	0.202466	Tara Oceans (metagenomes)	Indian Ocean North - DCM	0.202466
Indian Ocean North - DCM	Carbon monoxide oxidation - CoxL	0.0906415	Tara Oceans (metagenomes)	Indian Ocean North - DCM	0.0906415
Indian Ocean North - DCM	Dinitrogen fixation - NifH	0.0409826	Tara Oceans (metagenomes)	Indian Ocean North - DCM	0.0409826
Indian Ocean North - DCM	Ferric iron reduction to ferrous iron - MtrB, OmcB	0	Tara Oceans (metagenomes)	Indian Ocean North - DCM	0
Indian Ocean North - DCM	Ferrous iron oxidation to ferric iron - Cyc2	5.66402e-05	Tara Oceans (metagenomes)	Indian Ocean North - DCM	5.66402e-05
Indian Ocean North - DCM	Formate oxidation - FdhA	0.667702	Tara Oceans (metagenomes)	Indian Ocean North - DCM	0.667702
Indian Ocean North - DCM	Isoprene oxidation - IsoA	1.83962e-06	Tara Oceans (metagenomes)	Indian Ocean North - DCM	1.83962e-06
Indian Ocean North - DCM	Light-dependent proton/sodium pumping - RHO	0.715866	Tara Oceans (metagenomes)	Indian Ocean North - DCM	0.715866
Indian Ocean North - DCM	Methane oxidation - MmoX, PmoA	0.000299991	Tara Oceans (metagenomes)	Indian Ocean North - DCM	0.000299991
Indian Ocean North - DCM	Methane production - McrA	0	Tara Oceans (metagenomes)	Indian Ocean North - DCM	0
Indian Ocean North - DCM	NADH oxidation - NuoF	0.842123	Tara Oceans (metagenomes)	Indian Ocean North - DCM	0.842123
Indian Ocean North - DCM	Nitrate reduction - NapA, NarG	0.0157386	Tara Oceans (metagenomes)	Indian Ocean North - DCM	0.0157386
Indian Ocean North - DCM	Nitric oxide reduction to nitrous oxide - NorB	0.00123808	Tara Oceans (metagenomes)	Indian Ocean North - DCM	0.00123808
Indian Ocean North - DCM	Nitrite oxidation to nitrate - NxrA	0.00427095	Tara Oceans (metagenomes)	Indian Ocean North - DCM	0.00427095
Indian Ocean North - DCM	Nitrite reduction to ammonium - NrfA	0.000377644	Tara Oceans (metagenomes)	Indian Ocean North - DCM	0.000377644
Indian Ocean North - DCM	Nitrite reduction to nitric oxide - NirK, NirS	0.00992	Tara Oceans (metagenomes)	Indian Ocean North - DCM	0.00992
Indian Ocean North - DCM	Nitrous oxide reduction - NosZ	0.00171484	Tara Oceans (metagenomes)	Indian Ocean North - DCM	0.00171484
Indian Ocean North - DCM	Oxidative phosphorylation - AtpA	1.39791	Tara Oceans (metagenomes)	Indian Ocean North - DCM	1
Indian Ocean North - DCM	Photosystem I reaction centre - PsaA	0.205506	Tara Oceans (metagenomes)	Indian Ocean North - DCM	0.205506
Indian Ocean North - DCM	Photosystem II reaction centre - PsbA	2.99719	Tara Oceans (metagenomes)	Indian Ocean North - DCM	1
Indian Ocean North - DCM	Reductive dehalogenation - RdhA	0.0131684	Tara Oceans (metagenomes)	Indian Ocean North - DCM	0.0131684
Indian Ocean North - DCM	Reductive TCA cycle - AclB	0.00147785	Tara Oceans (metagenomes)	Indian Ocean North - DCM	0.00147785
Indian Ocean North - DCM	Selenate reduction to selenite - YgfK	0.00051674	Tara Oceans (metagenomes)	Indian Ocean North - DCM	0.00051674
Indian Ocean North - DCM	Succinate oxidation/fumarate reduction - SdhA, FrdA	1.13468	Tara Oceans (metagenomes)	Indian Ocean North - DCM	1
Indian Ocean North - DCM	Sulfide oxidation - Sqr, FCC	0.0679432	Tara Oceans (metagenomes)	Indian Ocean North - DCM	0.0679432
Indian Ocean North - DCM	Sulfide oxidation/reduction - AsrA, DsrA	0.038712	Tara Oceans (metagenomes)	Indian Ocean North - DCM	0.038712
Indian Ocean North - DCM	Sulfur disproportionation - Sor	0	Tara Oceans (metagenomes)	Indian Ocean North - DCM	0
Indian Ocean North - DCM	Thiosulfate oxidation - SoxB	0.0744267	Tara Oceans (metagenomes)	Indian Ocean North - DCM	0.0744267
Indian Ocean North - DCM	Wood Ljungdahl pathway - AcsB, CooS	0.00249026	Tara Oceans (metagenomes)	Indian Ocean North - DCM	0.00249026
Indian Ocean North - MES	[Fe] hydrogenases	0	Tara Oceans (metagenomes)	Indian Ocean North - MES	0
Indian Ocean North - MES	[FeFe] hydrogenases	0.00114033	Tara Oceans (metagenomes)	Indian Ocean North - MES	0.00114033
Indian Ocean North - MES	[NiFe] hydrogenases	0.156745	Tara Oceans (metagenomes)	Indian Ocean North - MES	0.156745
Indian Ocean North - MES	3-hydroxypropionate cycle - Mcr	0.00314442	Tara Oceans (metagenomes)	Indian Ocean North - MES	0.00314442
Indian Ocean North - MES	4-hydroxybutyrate cycles - HbsC, HbsT	0.0214328	Tara Oceans (metagenomes)	Indian Ocean North - MES	0.0214328
Indian Ocean North - MES	Aerobic respiration - CoxA, CcoN, CydA, CyoA	2.27362	Tara Oceans (metagenomes)	Indian Ocean North - MES	1
Indian Ocean North - MES	Ammonia oxidation - AmoA	0.0189751	Tara Oceans (metagenomes)	Indian Ocean North - MES	0.0189751
Indian Ocean North - MES	Anammox - HzsA	0.0921378	Tara Oceans (metagenomes)	Indian Ocean North - MES	0.0921378
Indian Ocean North - MES	Arsenate reduction to arsenite - ArsC	0.426741	Tara Oceans (metagenomes)	Indian Ocean North - MES	0.426741
Indian Ocean North - MES	Arsenite oxidation to arsenate - ARO	0.0563263	Tara Oceans (metagenomes)	Indian Ocean North - MES	0.0563263
Indian Ocean North - MES	Calvin-Benson cycle - RbcL	0.125203	Tara Oceans (metagenomes)	Indian Ocean North - MES	0.125203
Indian Ocean North - MES	Carbon monoxide oxidation - CoxL	0.180749	Tara Oceans (metagenomes)	Indian Ocean North - MES	0.180749
Indian Ocean North - MES	Dinitrogen fixation - NifH	0.0161503	Tara Oceans (metagenomes)	Indian Ocean North - MES	0.0161503
Indian Ocean North - MES	Ferric iron reduction to ferrous iron - MtrB, OmcB	3.8852e-05	Tara Oceans (metagenomes)	Indian Ocean North - MES	3.8852e-05
Indian Ocean North - MES	Ferrous iron oxidation to ferric iron - Cyc2	0.00110346	Tara Oceans (metagenomes)	Indian Ocean North - MES	0.00110346
Indian Ocean North - MES	Formate oxidation - FdhA	1.19971	Tara Oceans (metagenomes)	Indian Ocean North - MES	1
Indian Ocean North - MES	Isoprene oxidation - IsoA	1.81697e-05	Tara Oceans (metagenomes)	Indian Ocean North - MES	1.81697e-05
Indian Ocean North - MES	Light-dependent proton/sodium pumping - RHO	0.153525	Tara Oceans (metagenomes)	Indian Ocean North - MES	0.153525
Indian Ocean North - MES	Methane oxidation - MmoX, PmoA	0.000311349	Tara Oceans (metagenomes)	Indian Ocean North - MES	0.000311349
Indian Ocean North - MES	Methane production - McrA	0	Tara Oceans (metagenomes)	Indian Ocean North - MES	0
Indian Ocean North - MES	NADH oxidation - NuoF	1.2771	Tara Oceans (metagenomes)	Indian Ocean North - MES	1
Indian Ocean North - MES	Nitrate reduction - NapA, NarG	0.984345	Tara Oceans (metagenomes)	Indian Ocean North - MES	0.984345
Indian Ocean North - MES	Nitric oxide reduction to nitrous oxide - NorB	0.0290489	Tara Oceans (metagenomes)	Indian Ocean North - MES	0.0290489
Indian Ocean North - MES	Nitrite oxidation to nitrate - NxrA	0.492743	Tara Oceans (metagenomes)	Indian Ocean North - MES	0.492743
Indian Ocean North - MES	Nitrite reduction to ammonium - NrfA	0.0355112	Tara Oceans (metagenomes)	Indian Ocean North - MES	0.0355112
Indian Ocean North - MES	Nitrite reduction to nitric oxide - NirK, NirS	0.126914	Tara Oceans (metagenomes)	Indian Ocean North - MES	0.126914
Indian Ocean North - MES	Nitrous oxide reduction - NosZ	0.0172545	Tara Oceans (metagenomes)	Indian Ocean North - MES	0.0172545
Indian Ocean North - MES	Oxidative phosphorylation - AtpA	1.41415	Tara Oceans (metagenomes)	Indian Ocean North - MES	1
Indian Ocean North - MES	Photosystem I reaction centre - PsaA	0.000299824	Tara Oceans (metagenomes)	Indian Ocean North - MES	0.000299824
Indian Ocean North - MES	Photosystem II reaction centre - PsbA	0.00232299	Tara Oceans (metagenomes)	Indian Ocean North - MES	0.00232299
Indian Ocean North - MES	Reductive dehalogenation - RdhA	0.0858993	Tara Oceans (metagenomes)	Indian Ocean North - MES	0.0858993
Indian Ocean North - MES	Reductive TCA cycle - AclB	0.00664265	Tara Oceans (metagenomes)	Indian Ocean North - MES	0.00664265
Indian Ocean North - MES	Selenate reduction to selenite - YgfK	0.00492688	Tara Oceans (metagenomes)	Indian Ocean North - MES	0.00492688
Indian Ocean North - MES	Succinate oxidation/fumarate reduction - SdhA, FrdA	1.30423	Tara Oceans (metagenomes)	Indian Ocean North - MES	1
Indian Ocean North - MES	Sulfide oxidation - Sqr, FCC	0.0939166	Tara Oceans (metagenomes)	Indian Ocean North - MES	0.0939166
Indian Ocean North - MES	Sulfide oxidation/reduction - AsrA, DsrA	0.128949	Tara Oceans (metagenomes)	Indian Ocean North - MES	0.128949
Indian Ocean North - MES	Sulfur disproportionation - Sor	0	Tara Oceans (metagenomes)	Indian Ocean North - MES	0
Indian Ocean North - MES	Thiosulfate oxidation - SoxB	0.0351376	Tara Oceans (metagenomes)	Indian Ocean North - MES	0.0351376
Indian Ocean North - MES	Wood Ljungdahl pathway - AcsB, CooS	0.283871	Tara Oceans (metagenomes)	Indian Ocean North - MES	0.283871
Indian Ocean North - SUR	[Fe] hydrogenases	0	Tara Oceans (metagenomes)	Indian Ocean North - SUR	0
Indian Ocean North - SUR	[FeFe] hydrogenases	0.000262567	Tara Oceans (metagenomes)	Indian Ocean North - SUR	0.000262567
Indian Ocean North - SUR	[NiFe] hydrogenases	0.0204996	Tara Oceans (metagenomes)	Indian Ocean North - SUR	0.0204996
Indian Ocean North - SUR	3-hydroxypropionate cycle - Mcr	0.00273077	Tara Oceans (metagenomes)	Indian Ocean North - SUR	0.00273077
Indian Ocean North - SUR	4-hydroxybutyrate cycles - HbsC, HbsT	0.000186417	Tara Oceans (metagenomes)	Indian Ocean North - SUR	0.000186417
Indian Ocean North - SUR	Aerobic respiration - CoxA, CcoN, CydA, CyoA	1.39359	Tara Oceans (metagenomes)	Indian Ocean North - SUR	1
Indian Ocean North - SUR	Ammonia oxidation - AmoA	7.87611e-05	Tara Oceans (metagenomes)	Indian Ocean North - SUR	7.87611e-05
Indian Ocean North - SUR	Anammox - HzsA	0	Tara Oceans (metagenomes)	Indian Ocean North - SUR	0
Indian Ocean North - SUR	Arsenate reduction to arsenite - ArsC	0.138189	Tara Oceans (metagenomes)	Indian Ocean North - SUR	0.138189
Indian Ocean North - SUR	Arsenite oxidation to arsenate - ARO	9.19781e-05	Tara Oceans (metagenomes)	Indian Ocean North - SUR	9.19781e-05
Indian Ocean North - SUR	Calvin-Benson cycle - RbcL	0.315629	Tara Oceans (metagenomes)	Indian Ocean North - SUR	0.315629
Indian Ocean North - SUR	Carbon monoxide oxidation - CoxL	0.0709049	Tara Oceans (metagenomes)	Indian Ocean North - SUR	0.0709049
Indian Ocean North - SUR	Dinitrogen fixation - NifH	0.0577569	Tara Oceans (metagenomes)	Indian Ocean North - SUR	0.0577569
Indian Ocean North - SUR	Ferric iron reduction to ferrous iron - MtrB, OmcB	0	Tara Oceans (metagenomes)	Indian Ocean North - SUR	0
Indian Ocean North - SUR	Ferrous iron oxidation to ferric iron - Cyc2	7.28025e-06	Tara Oceans (metagenomes)	Indian Ocean North - SUR	7.28025e-06
Indian Ocean North - SUR	Formate oxidation - FdhA	0.485058	Tara Oceans (metagenomes)	Indian Ocean North - SUR	0.485058
Indian Ocean North - SUR	Isoprene oxidation - IsoA	0	Tara Oceans (metagenomes)	Indian Ocean North - SUR	0
Indian Ocean North - SUR	Light-dependent proton/sodium pumping - RHO	0.71882	Tara Oceans (metagenomes)	Indian Ocean North - SUR	0.71882
Indian Ocean North - SUR	Methane oxidation - MmoX, PmoA	4.41895e-05	Tara Oceans (metagenomes)	Indian Ocean North - SUR	4.41895e-05
Indian Ocean North - SUR	Methane production - McrA	0	Tara Oceans (metagenomes)	Indian Ocean North - SUR	0
Indian Ocean North - SUR	NADH oxidation - NuoF	0.740617	Tara Oceans (metagenomes)	Indian Ocean North - SUR	0.740617
Indian Ocean North - SUR	Nitrate reduction - NapA, NarG	0.0135189	Tara Oceans (metagenomes)	Indian Ocean North - SUR	0.0135189
Indian Ocean North - SUR	Nitric oxide reduction to nitrous oxide - NorB	0.0011323	Tara Oceans (metagenomes)	Indian Ocean North - SUR	0.0011323
Indian Ocean North - SUR	Nitrite oxidation to nitrate - NxrA	1.39579e-05	Tara Oceans (metagenomes)	Indian Ocean North - SUR	1.39579e-05
Indian Ocean North - SUR	Nitrite reduction to ammonium - NrfA	7.52875e-06	Tara Oceans (metagenomes)	Indian Ocean North - SUR	7.52875e-06
Indian Ocean North - SUR	Nitrite reduction to nitric oxide - NirK, NirS	0.0054834	Tara Oceans (metagenomes)	Indian Ocean North - SUR	0.0054834
Indian Ocean North - SUR	Nitrous oxide reduction - NosZ	0.00176082	Tara Oceans (metagenomes)	Indian Ocean North - SUR	0.00176082
Indian Ocean North - SUR	Oxidative phosphorylation - AtpA	1.36734	Tara Oceans (metagenomes)	Indian Ocean North - SUR	1
Indian Ocean North - SUR	Photosystem I reaction centre - PsaA	0.272387	Tara Oceans (metagenomes)	Indian Ocean North - SUR	0.272387
Indian Ocean North - SUR	Photosystem II reaction centre - PsbA	1.56984	Tara Oceans (metagenomes)	Indian Ocean North - SUR	1
Indian Ocean North - SUR	Reductive dehalogenation - RdhA	0.005548	Tara Oceans (metagenomes)	Indian Ocean North - SUR	0.005548
Indian Ocean North - SUR	Reductive TCA cycle - AclB	0.0013201	Tara Oceans (metagenomes)	Indian Ocean North - SUR	0.0013201
Indian Ocean North - SUR	Selenate reduction to selenite - YgfK	0.000492673	Tara Oceans (metagenomes)	Indian Ocean North - SUR	0.000492673
Indian Ocean North - SUR	Succinate oxidation/fumarate reduction - SdhA, FrdA	1.00089	Tara Oceans (metagenomes)	Indian Ocean North - SUR	1
Indian Ocean North - SUR	Sulfide oxidation - Sqr, FCC	0.0757996	Tara Oceans (metagenomes)	Indian Ocean North - SUR	0.0757996
Indian Ocean North - SUR	Sulfide oxidation/reduction - AsrA, DsrA	0.0227673	Tara Oceans (metagenomes)	Indian Ocean North - SUR	0.0227673
Indian Ocean North - SUR	Sulfur disproportionation - Sor	0	Tara Oceans (metagenomes)	Indian Ocean North - SUR	0
Indian Ocean North - SUR	Thiosulfate oxidation - SoxB	0.0808175	Tara Oceans (metagenomes)	Indian Ocean North - SUR	0.0808175
Indian Ocean North - SUR	Wood Ljungdahl pathway - AcsB, CooS	2.36048e-06	Tara Oceans (metagenomes)	Indian Ocean North - SUR	2.36048e-06
Indian Ocean South - DCM	[Fe] hydrogenases	0	Tara Oceans (metagenomes)	Indian Ocean South - DCM	0
Indian Ocean South - DCM	[FeFe] hydrogenases	0.000737844	Tara Oceans (metagenomes)	Indian Ocean South - DCM	0.000737844
Indian Ocean South - DCM	[NiFe] hydrogenases	0.0249021	Tara Oceans (metagenomes)	Indian Ocean South - DCM	0.0249021
Indian Ocean South - DCM	3-hydroxypropionate cycle - Mcr	0.00306613	Tara Oceans (metagenomes)	Indian Ocean South - DCM	0.00306613
Indian Ocean South - DCM	4-hydroxybutyrate cycles - HbsC, HbsT	0.00946774	Tara Oceans (metagenomes)	Indian Ocean South - DCM	0.00946774
Indian Ocean South - DCM	Aerobic respiration - CoxA, CcoN, CydA, CyoA	1.49694	Tara Oceans (metagenomes)	Indian Ocean South - DCM	1
Indian Ocean South - DCM	Ammonia oxidation - AmoA	0.0086058	Tara Oceans (metagenomes)	Indian Ocean South - DCM	0.0086058
Indian Ocean South - DCM	Anammox - HzsA	3.97638e-05	Tara Oceans (metagenomes)	Indian Ocean South - DCM	3.97638e-05
Indian Ocean South - DCM	Arsenate reduction to arsenite - ArsC	0.14539	Tara Oceans (metagenomes)	Indian Ocean South - DCM	0.14539
Indian Ocean South - DCM	Arsenite oxidation to arsenate - ARO	0.00293943	Tara Oceans (metagenomes)	Indian Ocean South - DCM	0.00293943
Indian Ocean South - DCM	Calvin-Benson cycle - RbcL	0.256729	Tara Oceans (metagenomes)	Indian Ocean South - DCM	0.256729
Indian Ocean South - DCM	Carbon monoxide oxidation - CoxL	0.0789407	Tara Oceans (metagenomes)	Indian Ocean South - DCM	0.0789407
Indian Ocean South - DCM	Dinitrogen fixation - NifH	0.0490619	Tara Oceans (metagenomes)	Indian Ocean South - DCM	0.0490619
Indian Ocean South - DCM	Ferric iron reduction to ferrous iron - MtrB, OmcB	7.89128e-06	Tara Oceans (metagenomes)	Indian Ocean South - DCM	7.89128e-06
Indian Ocean South - DCM	Ferrous iron oxidation to ferric iron - Cyc2	3.64509e-05	Tara Oceans (metagenomes)	Indian Ocean South - DCM	3.64509e-05
Indian Ocean South - DCM	Formate oxidation - FdhA	0.480233	Tara Oceans (metagenomes)	Indian Ocean South - DCM	0.480233
Indian Ocean South - DCM	Isoprene oxidation - IsoA	2.64896e-06	Tara Oceans (metagenomes)	Indian Ocean South - DCM	2.64896e-06
Indian Ocean South - DCM	Light-dependent proton/sodium pumping - RHO	0.746401	Tara Oceans (metagenomes)	Indian Ocean South - DCM	0.746401
Indian Ocean South - DCM	Methane oxidation - MmoX, PmoA	0.000308755	Tara Oceans (metagenomes)	Indian Ocean South - DCM	0.000308755
Indian Ocean South - DCM	Methane production - McrA	0	Tara Oceans (metagenomes)	Indian Ocean South - DCM	0
Indian Ocean South - DCM	NADH oxidation - NuoF	0.794866	Tara Oceans (metagenomes)	Indian Ocean South - DCM	0.794866
Indian Ocean South - DCM	Nitrate reduction - NapA, NarG	0.0161766	Tara Oceans (metagenomes)	Indian Ocean South - DCM	0.0161766
Indian Ocean South - DCM	Nitric oxide reduction to nitrous oxide - NorB	0.0017862	Tara Oceans (metagenomes)	Indian Ocean South - DCM	0.0017862
Indian Ocean South - DCM	Nitrite oxidation to nitrate - NxrA	0.00144262	Tara Oceans (metagenomes)	Indian Ocean South - DCM	0.00144262
Indian Ocean South - DCM	Nitrite reduction to ammonium - NrfA	0.000140827	Tara Oceans (metagenomes)	Indian Ocean South - DCM	0.000140827
Indian Ocean South - DCM	Nitrite reduction to nitric oxide - NirK, NirS	0.00735928	Tara Oceans (metagenomes)	Indian Ocean South - DCM	0.00735928
Indian Ocean South - DCM	Nitrous oxide reduction - NosZ	0.00147911	Tara Oceans (metagenomes)	Indian Ocean South - DCM	0.00147911
Indian Ocean South - DCM	Oxidative phosphorylation - AtpA	1.47348	Tara Oceans (metagenomes)	Indian Ocean South - DCM	1
Indian Ocean South - DCM	Photosystem I reaction centre - PsaA	0.232469	Tara Oceans (metagenomes)	Indian Ocean South - DCM	0.232469
Indian Ocean South - DCM	Photosystem II reaction centre - PsbA	1.05557	Tara Oceans (metagenomes)	Indian Ocean South - DCM	1
Indian Ocean South - DCM	Reductive dehalogenation - RdhA	0.0104966	Tara Oceans (metagenomes)	Indian Ocean South - DCM	0.0104966
Indian Ocean South - DCM	Reductive TCA cycle - AclB	0.00229534	Tara Oceans (metagenomes)	Indian Ocean South - DCM	0.00229534
Indian Ocean South - DCM	Selenate reduction to selenite - YgfK	0.000761111	Tara Oceans (metagenomes)	Indian Ocean South - DCM	0.000761111
Indian Ocean South - DCM	Succinate oxidation/fumarate reduction - SdhA, FrdA	1.1731	Tara Oceans (metagenomes)	Indian Ocean South - DCM	1
Indian Ocean South - DCM	Sulfide oxidation - Sqr, FCC	0.079856	Tara Oceans (metagenomes)	Indian Ocean South - DCM	0.079856
Indian Ocean South - DCM	Sulfide oxidation/reduction - AsrA, DsrA	0.020395	Tara Oceans (metagenomes)	Indian Ocean South - DCM	0.020395
Indian Ocean South - DCM	Sulfur disproportionation - Sor	0	Tara Oceans (metagenomes)	Indian Ocean South - DCM	0
Indian Ocean South - DCM	Thiosulfate oxidation - SoxB	0.0707438	Tara Oceans (metagenomes)	Indian Ocean South - DCM	0.0707438
Indian Ocean South - DCM	Wood Ljungdahl pathway - AcsB, CooS	0.000142608	Tara Oceans (metagenomes)	Indian Ocean South - DCM	0.000142608
Indian Ocean South - MES	[Fe] hydrogenases	0	Tara Oceans (metagenomes)	Indian Ocean South - MES	0
Indian Ocean South - MES	[FeFe] hydrogenases	0.000340811	Tara Oceans (metagenomes)	Indian Ocean South - MES	0.000340811
Indian Ocean South - MES	[NiFe] hydrogenases	0.0575523	Tara Oceans (metagenomes)	Indian Ocean South - MES	0.0575523
Indian Ocean South - MES	3-hydroxypropionate cycle - Mcr	0.00375088	Tara Oceans (metagenomes)	Indian Ocean South - MES	0.00375088
Indian Ocean South - MES	4-hydroxybutyrate cycles - HbsC, HbsT	0.345082	Tara Oceans (metagenomes)	Indian Ocean South - MES	0.345082
Indian Ocean South - MES	Aerobic respiration - CoxA, CcoN, CydA, CyoA	1.51644	Tara Oceans (metagenomes)	Indian Ocean South - MES	1
Indian Ocean South - MES	Ammonia oxidation - AmoA	0.325142	Tara Oceans (metagenomes)	Indian Ocean South - MES	0.325142
Indian Ocean South - MES	Anammox - HzsA	5.21098e-05	Tara Oceans (metagenomes)	Indian Ocean South - MES	5.21098e-05
Indian Ocean South - MES	Arsenate reduction to arsenite - ArsC	0.390282	Tara Oceans (metagenomes)	Indian Ocean South - MES	0.390282
Indian Ocean South - MES	Arsenite oxidation to arsenate - ARO	0.00152052	Tara Oceans (metagenomes)	Indian Ocean South - MES	0.00152052
Indian Ocean South - MES	Calvin-Benson cycle - RbcL	0.103295	Tara Oceans (metagenomes)	Indian Ocean South - MES	0.103295
Indian Ocean South - MES	Carbon monoxide oxidation - CoxL	0.25	Tara Oceans (metagenomes)	Indian Ocean South - MES	0.25
Indian Ocean South - MES	Dinitrogen fixation - NifH	0.0126709	Tara Oceans (metagenomes)	Indian Ocean South - MES	0.0126709
Indian Ocean South - MES	Ferric iron reduction to ferrous iron - MtrB, OmcB	1.22625e-05	Tara Oceans (metagenomes)	Indian Ocean South - MES	1.22625e-05
Indian Ocean South - MES	Ferrous iron oxidation to ferric iron - Cyc2	0.000148436	Tara Oceans (metagenomes)	Indian Ocean South - MES	0.000148436
Indian Ocean South - MES	Formate oxidation - FdhA	0.641989	Tara Oceans (metagenomes)	Indian Ocean South - MES	0.641989
Indian Ocean South - MES	Isoprene oxidation - IsoA	5.82168e-05	Tara Oceans (metagenomes)	Indian Ocean South - MES	5.82168e-05
Indian Ocean South - MES	Light-dependent proton/sodium pumping - RHO	0.213772	Tara Oceans (metagenomes)	Indian Ocean South - MES	0.213772
Indian Ocean South - MES	Methane oxidation - MmoX, PmoA	0.00406026	Tara Oceans (metagenomes)	Indian Ocean South - MES	0.00406026
Indian Ocean South - MES	Methane production - McrA	0	Tara Oceans (metagenomes)	Indian Ocean South - MES	0
Indian Ocean South - MES	NADH oxidation - NuoF	0.822783	Tara Oceans (metagenomes)	Indian Ocean South - MES	0.822783
Indian Ocean South - MES	Nitrate reduction - NapA, NarG	0.0143652	Tara Oceans (metagenomes)	Indian Ocean South - MES	0.0143652
Indian Ocean South - MES	Nitric oxide reduction to nitrous oxide - NorB	0.00232122	Tara Oceans (metagenomes)	Indian Ocean South - MES	0.00232122
Indian Ocean South - MES	Nitrite oxidation to nitrate - NxrA	0.0307018	Tara Oceans (metagenomes)	Indian Ocean South - MES	0.0307018
Indian Ocean South - MES	Nitrite reduction to ammonium - NrfA	0.000129102	Tara Oceans (metagenomes)	Indian Ocean South - MES	0.000129102
Indian Ocean South - MES	Nitrite reduction to nitric oxide - NirK, NirS	0.0659841	Tara Oceans (metagenomes)	Indian Ocean South - MES	0.0659841
Indian Ocean South - MES	Nitrous oxide reduction - NosZ	0.00360048	Tara Oceans (metagenomes)	Indian Ocean South - MES	0.00360048
Indian Ocean South - MES	Oxidative phosphorylation - AtpA	1.30797	Tara Oceans (metagenomes)	Indian Ocean South - MES	1
Indian Ocean South - MES	Photosystem I reaction centre - PsaA	0.0199568	Tara Oceans (metagenomes)	Indian Ocean South - MES	0.0199568
Indian Ocean South - MES	Photosystem II reaction centre - PsbA	0.106312	Tara Oceans (metagenomes)	Indian Ocean South - MES	0.106312
Indian Ocean South - MES	Reductive dehalogenation - RdhA	0.0654512	Tara Oceans (metagenomes)	Indian Ocean South - MES	0.0654512
Indian Ocean South - MES	Reductive TCA cycle - AclB	0.00305268	Tara Oceans (metagenomes)	Indian Ocean South - MES	0.00305268
Indian Ocean South - MES	Selenate reduction to selenite - YgfK	0.00337285	Tara Oceans (metagenomes)	Indian Ocean South - MES	0.00337285
Indian Ocean South - MES	Succinate oxidation/fumarate reduction - SdhA, FrdA	1.38373	Tara Oceans (metagenomes)	Indian Ocean South - MES	1
Indian Ocean South - MES	Sulfide oxidation - Sqr, FCC	0.0544177	Tara Oceans (metagenomes)	Indian Ocean South - MES	0.0544177
Indian Ocean South - MES	Sulfide oxidation/reduction - AsrA, DsrA	0.0336918	Tara Oceans (metagenomes)	Indian Ocean South - MES	0.0336918
Indian Ocean South - MES	Sulfur disproportionation - Sor	0	Tara Oceans (metagenomes)	Indian Ocean South - MES	0
Indian Ocean South - MES	Thiosulfate oxidation - SoxB	0.0313592	Tara Oceans (metagenomes)	Indian Ocean South - MES	0.0313592
Indian Ocean South - MES	Wood Ljungdahl pathway - AcsB, CooS	7.37593e-05	Tara Oceans (metagenomes)	Indian Ocean South - MES	7.37593e-05
Indian Ocean South - SUR	[Fe] hydrogenases	0	Tara Oceans (metagenomes)	Indian Ocean South - SUR	0
Indian Ocean South - SUR	[FeFe] hydrogenases	0.000396609	Tara Oceans (metagenomes)	Indian Ocean South - SUR	0.000396609
Indian Ocean South - SUR	[NiFe] hydrogenases	0.0195449	Tara Oceans (metagenomes)	Indian Ocean South - SUR	0.0195449
Indian Ocean South - SUR	3-hydroxypropionate cycle - Mcr	0.00213385	Tara Oceans (metagenomes)	Indian Ocean South - SUR	0.00213385
Indian Ocean South - SUR	4-hydroxybutyrate cycles - HbsC, HbsT	0.00411975	Tara Oceans (metagenomes)	Indian Ocean South - SUR	0.00411975
Indian Ocean South - SUR	Aerobic respiration - CoxA, CcoN, CydA, CyoA	1.46965	Tara Oceans (metagenomes)	Indian Ocean South - SUR	1
Indian Ocean South - SUR	Ammonia oxidation - AmoA	0.00356773	Tara Oceans (metagenomes)	Indian Ocean South - SUR	0.00356773
Indian Ocean South - SUR	Anammox - HzsA	6.91214e-07	Tara Oceans (metagenomes)	Indian Ocean South - SUR	6.91214e-07
Indian Ocean South - SUR	Arsenate reduction to arsenite - ArsC	0.124714	Tara Oceans (metagenomes)	Indian Ocean South - SUR	0.124714
Indian Ocean South - SUR	Arsenite oxidation to arsenate - ARO	0.000633531	Tara Oceans (metagenomes)	Indian Ocean South - SUR	0.000633531
Indian Ocean South - SUR	Calvin-Benson cycle - RbcL	0.32107	Tara Oceans (metagenomes)	Indian Ocean South - SUR	0.32107
Indian Ocean South - SUR	Carbon monoxide oxidation - CoxL	0.0559016	Tara Oceans (metagenomes)	Indian Ocean South - SUR	0.0559016
Indian Ocean South - SUR	Dinitrogen fixation - NifH	0.0529819	Tara Oceans (metagenomes)	Indian Ocean South - SUR	0.0529819
Indian Ocean South - SUR	Ferric iron reduction to ferrous iron - MtrB, OmcB	2.91138e-06	Tara Oceans (metagenomes)	Indian Ocean South - SUR	2.91138e-06
Indian Ocean South - SUR	Ferrous iron oxidation to ferric iron - Cyc2	2.0663e-05	Tara Oceans (metagenomes)	Indian Ocean South - SUR	2.0663e-05
Indian Ocean South - SUR	Formate oxidation - FdhA	0.396733	Tara Oceans (metagenomes)	Indian Ocean South - SUR	0.396733
Indian Ocean South - SUR	Isoprene oxidation - IsoA	1.10457e-06	Tara Oceans (metagenomes)	Indian Ocean South - SUR	1.10457e-06
Indian Ocean South - SUR	Light-dependent proton/sodium pumping - RHO	0.688773	Tara Oceans (metagenomes)	Indian Ocean South - SUR	0.688773
Indian Ocean South - SUR	Methane oxidation - MmoX, PmoA	0.000193204	Tara Oceans (metagenomes)	Indian Ocean South - SUR	0.000193204
Indian Ocean South - SUR	Methane production - McrA	0	Tara Oceans (metagenomes)	Indian Ocean South - SUR	0
Indian Ocean South - SUR	NADH oxidation - NuoF	0.702741	Tara Oceans (metagenomes)	Indian Ocean South - SUR	0.702741
Indian Ocean South - SUR	Nitrate reduction - NapA, NarG	0.00917928	Tara Oceans (metagenomes)	Indian Ocean South - SUR	0.00917928
Indian Ocean South - SUR	Nitric oxide reduction to nitrous oxide - NorB	0.000520867	Tara Oceans (metagenomes)	Indian Ocean South - SUR	0.000520867
Indian Ocean South - SUR	Nitrite oxidation to nitrate - NxrA	0.000171548	Tara Oceans (metagenomes)	Indian Ocean South - SUR	0.000171548
Indian Ocean South - SUR	Nitrite reduction to ammonium - NrfA	0.000142446	Tara Oceans (metagenomes)	Indian Ocean South - SUR	0.000142446
Indian Ocean South - SUR	Nitrite reduction to nitric oxide - NirK, NirS	0.00510364	Tara Oceans (metagenomes)	Indian Ocean South - SUR	0.00510364
Indian Ocean South - SUR	Nitrous oxide reduction - NosZ	0.000803769	Tara Oceans (metagenomes)	Indian Ocean South - SUR	0.000803769
Indian Ocean South - SUR	Oxidative phosphorylation - AtpA	1.39259	Tara Oceans (metagenomes)	Indian Ocean South - SUR	1
Indian Ocean South - SUR	Photosystem I reaction centre - PsaA	0.301564	Tara Oceans (metagenomes)	Indian Ocean South - SUR	0.301564
Indian Ocean South - SUR	Photosystem II reaction centre - PsbA	1.14809	Tara Oceans (metagenomes)	Indian Ocean South - SUR	1
Indian Ocean South - SUR	Reductive dehalogenation - RdhA	0.00487526	Tara Oceans (metagenomes)	Indian Ocean South - SUR	0.00487526
Indian Ocean South - SUR	Reductive TCA cycle - AclB	0.00167758	Tara Oceans (metagenomes)	Indian Ocean South - SUR	0.00167758
Indian Ocean South - SUR	Selenate reduction to selenite - YgfK	0.000412037	Tara Oceans (metagenomes)	Indian Ocean South - SUR	0.000412037
Indian Ocean South - SUR	Succinate oxidation/fumarate reduction - SdhA, FrdA	1.01777	Tara Oceans (metagenomes)	Indian Ocean South - SUR	1
Indian Ocean South - SUR	Sulfide oxidation - Sqr, FCC	0.0610134	Tara Oceans (metagenomes)	Indian Ocean South - SUR	0.0610134
Indian Ocean South - SUR	Sulfide oxidation/reduction - AsrA, DsrA	0.0159808	Tara Oceans (metagenomes)	Indian Ocean South - SUR	0.0159808
Indian Ocean South - SUR	Sulfur disproportionation - Sor	3.3949e-06	Tara Oceans (metagenomes)	Indian Ocean South - SUR	3.3949e-06
Indian Ocean South - SUR	Thiosulfate oxidation - SoxB	0.0623032	Tara Oceans (metagenomes)	Indian Ocean South - SUR	0.0623032
Indian Ocean South - SUR	Wood Ljungdahl pathway - AcsB, CooS	4.15463e-05	Tara Oceans (metagenomes)	Indian Ocean South - SUR	4.15463e-05
Mediterranean Sea - DCM	[Fe] hydrogenases	0	Tara Oceans (metagenomes)	Mediterranean Sea - DCM	0
Mediterranean Sea - DCM	[FeFe] hydrogenases	0.000131085	Tara Oceans (metagenomes)	Mediterranean Sea - DCM	0.000131085
Mediterranean Sea - DCM	[NiFe] hydrogenases	0.016881	Tara Oceans (metagenomes)	Mediterranean Sea - DCM	0.016881
Mediterranean Sea - DCM	3-hydroxypropionate cycle - Mcr	0.00283533	Tara Oceans (metagenomes)	Mediterranean Sea - DCM	0.00283533
Mediterranean Sea - DCM	4-hydroxybutyrate cycles - HbsC, HbsT	0.0116668	Tara Oceans (metagenomes)	Mediterranean Sea - DCM	0.0116668
Mediterranean Sea - DCM	Aerobic respiration - CoxA, CcoN, CydA, CyoA	1.31602	Tara Oceans (metagenomes)	Mediterranean Sea - DCM	1
Mediterranean Sea - DCM	Ammonia oxidation - AmoA	0.0117854	Tara Oceans (metagenomes)	Mediterranean Sea - DCM	0.0117854
Mediterranean Sea - DCM	Anammox - HzsA	0	Tara Oceans (metagenomes)	Mediterranean Sea - DCM	0
Mediterranean Sea - DCM	Arsenate reduction to arsenite - ArsC	0.138297	Tara Oceans (metagenomes)	Mediterranean Sea - DCM	0.138297
Mediterranean Sea - DCM	Arsenite oxidation to arsenate - ARO	0.00847657	Tara Oceans (metagenomes)	Mediterranean Sea - DCM	0.00847657
Mediterranean Sea - DCM	Calvin-Benson cycle - RbcL	0.221149	Tara Oceans (metagenomes)	Mediterranean Sea - DCM	0.221149
Mediterranean Sea - DCM	Carbon monoxide oxidation - CoxL	0.073257	Tara Oceans (metagenomes)	Mediterranean Sea - DCM	0.073257
Mediterranean Sea - DCM	Dinitrogen fixation - NifH	0.0464721	Tara Oceans (metagenomes)	Mediterranean Sea - DCM	0.0464721
Mediterranean Sea - DCM	Ferric iron reduction to ferrous iron - MtrB, OmcB	1.81842e-06	Tara Oceans (metagenomes)	Mediterranean Sea - DCM	1.81842e-06
Mediterranean Sea - DCM	Ferrous iron oxidation to ferric iron - Cyc2	0	Tara Oceans (metagenomes)	Mediterranean Sea - DCM	0
Mediterranean Sea - DCM	Formate oxidation - FdhA	0.396651	Tara Oceans (metagenomes)	Mediterranean Sea - DCM	0.396651
Mediterranean Sea - DCM	Isoprene oxidation - IsoA	1.84623e-05	Tara Oceans (metagenomes)	Mediterranean Sea - DCM	1.84623e-05
Mediterranean Sea - DCM	Light-dependent proton/sodium pumping - RHO	0.754293	Tara Oceans (metagenomes)	Mediterranean Sea - DCM	0.754293
Mediterranean Sea - DCM	Methane oxidation - MmoX, PmoA	5.07514e-05	Tara Oceans (metagenomes)	Mediterranean Sea - DCM	5.07514e-05
Mediterranean Sea - DCM	Methane production - McrA	0	Tara Oceans (metagenomes)	Mediterranean Sea - DCM	0
Mediterranean Sea - DCM	NADH oxidation - NuoF	0.709342	Tara Oceans (metagenomes)	Mediterranean Sea - DCM	0.709342
Mediterranean Sea - DCM	Nitrate reduction - NapA, NarG	0.00470845	Tara Oceans (metagenomes)	Mediterranean Sea - DCM	0.00470845
Mediterranean Sea - DCM	Nitric oxide reduction to nitrous oxide - NorB	0.00040593	Tara Oceans (metagenomes)	Mediterranean Sea - DCM	0.00040593
Mediterranean Sea - DCM	Nitrite oxidation to nitrate - NxrA	8.59702e-05	Tara Oceans (metagenomes)	Mediterranean Sea - DCM	8.59702e-05
Mediterranean Sea - DCM	Nitrite reduction to ammonium - NrfA	1.04076e-05	Tara Oceans (metagenomes)	Mediterranean Sea - DCM	1.04076e-05
Mediterranean Sea - DCM	Nitrite reduction to nitric oxide - NirK, NirS	0.00677102	Tara Oceans (metagenomes)	Mediterranean Sea - DCM	0.00677102
Mediterranean Sea - DCM	Nitrous oxide reduction - NosZ	0.000340117	Tara Oceans (metagenomes)	Mediterranean Sea - DCM	0.000340117
Mediterranean Sea - DCM	Oxidative phosphorylation - AtpA	1.3446	Tara Oceans (metagenomes)	Mediterranean Sea - DCM	1
Mediterranean Sea - DCM	Photosystem I reaction centre - PsaA	0.188033	Tara Oceans (metagenomes)	Mediterranean Sea - DCM	0.188033
Mediterranean Sea - DCM	Photosystem II reaction centre - PsbA	1.10424	Tara Oceans (metagenomes)	Mediterranean Sea - DCM	1
Mediterranean Sea - DCM	Reductive dehalogenation - RdhA	0.00719134	Tara Oceans (metagenomes)	Mediterranean Sea - DCM	0.00719134
Mediterranean Sea - DCM	Reductive TCA cycle - AclB	0.00192005	Tara Oceans (metagenomes)	Mediterranean Sea - DCM	0.00192005
Mediterranean Sea - DCM	Selenate reduction to selenite - YgfK	0.000909078	Tara Oceans (metagenomes)	Mediterranean Sea - DCM	0.000909078
Mediterranean Sea - DCM	Succinate oxidation/fumarate reduction - SdhA, FrdA	1.07625	Tara Oceans (metagenomes)	Mediterranean Sea - DCM	1
Mediterranean Sea - DCM	Sulfide oxidation - Sqr, FCC	0.0948376	Tara Oceans (metagenomes)	Mediterranean Sea - DCM	0.0948376
Mediterranean Sea - DCM	Sulfide oxidation/reduction - AsrA, DsrA	0.0394662	Tara Oceans (metagenomes)	Mediterranean Sea - DCM	0.0394662
Mediterranean Sea - DCM	Sulfur disproportionation - Sor	0	Tara Oceans (metagenomes)	Mediterranean Sea - DCM	0
Mediterranean Sea - DCM	Thiosulfate oxidation - SoxB	0.0597042	Tara Oceans (metagenomes)	Mediterranean Sea - DCM	0.0597042
Mediterranean Sea - DCM	Wood Ljungdahl pathway - AcsB, CooS	0	Tara Oceans (metagenomes)	Mediterranean Sea - DCM	0
Mediterranean Sea - SUR	[Fe] hydrogenases	0	Tara Oceans (metagenomes)	Mediterranean Sea - SUR	0
Mediterranean Sea - SUR	[FeFe] hydrogenases	0.000209938	Tara Oceans (metagenomes)	Mediterranean Sea - SUR	0.000209938
Mediterranean Sea - SUR	[NiFe] hydrogenases	0.0170835	Tara Oceans (metagenomes)	Mediterranean Sea - SUR	0.0170835
Mediterranean Sea - SUR	3-hydroxypropionate cycle - Mcr	0.00527849	Tara Oceans (metagenomes)	Mediterranean Sea - SUR	0.00527849
Mediterranean Sea - SUR	4-hydroxybutyrate cycles - HbsC, HbsT	0.00176184	Tara Oceans (metagenomes)	Mediterranean Sea - SUR	0.00176184
Mediterranean Sea - SUR	Aerobic respiration - CoxA, CcoN, CydA, CyoA	1.77477	Tara Oceans (metagenomes)	Mediterranean Sea - SUR	1
Mediterranean Sea - SUR	Ammonia oxidation - AmoA	0.00159369	Tara Oceans (metagenomes)	Mediterranean Sea - SUR	0.00159369
Mediterranean Sea - SUR	Anammox - HzsA	0	Tara Oceans (metagenomes)	Mediterranean Sea - SUR	0
Mediterranean Sea - SUR	Arsenate reduction to arsenite - ArsC	0.116644	Tara Oceans (metagenomes)	Mediterranean Sea - SUR	0.116644
Mediterranean Sea - SUR	Arsenite oxidation to arsenate - ARO	0.00355073	Tara Oceans (metagenomes)	Mediterranean Sea - SUR	0.00355073
Mediterranean Sea - SUR	Calvin-Benson cycle - RbcL	0.108744	Tara Oceans (metagenomes)	Mediterranean Sea - SUR	0.108744
Mediterranean Sea - SUR	Carbon monoxide oxidation - CoxL	0.0854665	Tara Oceans (metagenomes)	Mediterranean Sea - SUR	0.0854665
Mediterranean Sea - SUR	Dinitrogen fixation - NifH	0.0391321	Tara Oceans (metagenomes)	Mediterranean Sea - SUR	0.0391321
Mediterranean Sea - SUR	Ferric iron reduction to ferrous iron - MtrB, OmcB	1.19123e-05	Tara Oceans (metagenomes)	Mediterranean Sea - SUR	1.19123e-05
Mediterranean Sea - SUR	Ferrous iron oxidation to ferric iron - Cyc2	1.53356e-06	Tara Oceans (metagenomes)	Mediterranean Sea - SUR	1.53356e-06
Mediterranean Sea - SUR	Formate oxidation - FdhA	0.429799	Tara Oceans (metagenomes)	Mediterranean Sea - SUR	0.429799
Mediterranean Sea - SUR	Isoprene oxidation - IsoA	4.10778e-06	Tara Oceans (metagenomes)	Mediterranean Sea - SUR	4.10778e-06
Mediterranean Sea - SUR	Light-dependent proton/sodium pumping - RHO	1.10851	Tara Oceans (metagenomes)	Mediterranean Sea - SUR	1
Mediterranean Sea - SUR	Methane oxidation - MmoX, PmoA	1.00112e-05	Tara Oceans (metagenomes)	Mediterranean Sea - SUR	1.00112e-05
Mediterranean Sea - SUR	Methane production - McrA	0	Tara Oceans (metagenomes)	Mediterranean Sea - SUR	0
Mediterranean Sea - SUR	NADH oxidation - NuoF	1.01703	Tara Oceans (metagenomes)	Mediterranean Sea - SUR	1
Mediterranean Sea - SUR	Nitrate reduction - NapA, NarG	0.00510522	Tara Oceans (metagenomes)	Mediterranean Sea - SUR	0.00510522
Mediterranean Sea - SUR	Nitric oxide reduction to nitrous oxide - NorB	0.000408723	Tara Oceans (metagenomes)	Mediterranean Sea - SUR	0.000408723
Mediterranean Sea - SUR	Nitrite oxidation to nitrate - NxrA	4.17824e-05	Tara Oceans (metagenomes)	Mediterranean Sea - SUR	4.17824e-05
Mediterranean Sea - SUR	Nitrite reduction to ammonium - NrfA	2.07685e-05	Tara Oceans (metagenomes)	Mediterranean Sea - SUR	2.07685e-05
Mediterranean Sea - SUR	Nitrite reduction to nitric oxide - NirK, NirS	0.0107958	Tara Oceans (metagenomes)	Mediterranean Sea - SUR	0.0107958
Mediterranean Sea - SUR	Nitrous oxide reduction - NosZ	0.000313354	Tara Oceans (metagenomes)	Mediterranean Sea - SUR	0.000313354
Mediterranean Sea - SUR	Oxidative phosphorylation - AtpA	1.51718	Tara Oceans (metagenomes)	Mediterranean Sea - SUR	1
Mediterranean Sea - SUR	Photosystem I reaction centre - PsaA	0.0917637	Tara Oceans (metagenomes)	Mediterranean Sea - SUR	0.0917637
Mediterranean Sea - SUR	Photosystem II reaction centre - PsbA	0.502165	Tara Oceans (metagenomes)	Mediterranean Sea - SUR	0.502165
Mediterranean Sea - SUR	Reductive dehalogenation - RdhA	0.00450977	Tara Oceans (metagenomes)	Mediterranean Sea - SUR	0.00450977
Mediterranean Sea - SUR	Reductive TCA cycle - AclB	0.00172176	Tara Oceans (metagenomes)	Mediterranean Sea - SUR	0.00172176
Mediterranean Sea - SUR	Selenate reduction to selenite - YgfK	0.000698691	Tara Oceans (metagenomes)	Mediterranean Sea - SUR	0.000698691
Mediterranean Sea - SUR	Succinate oxidation/fumarate reduction - SdhA, FrdA	1.43806	Tara Oceans (metagenomes)	Mediterranean Sea - SUR	1
Mediterranean Sea - SUR	Sulfide oxidation - Sqr, FCC	0.0881773	Tara Oceans (metagenomes)	Mediterranean Sea - SUR	0.0881773
Mediterranean Sea - SUR	Sulfide oxidation/reduction - AsrA, DsrA	0.029096	Tara Oceans (metagenomes)	Mediterranean Sea - SUR	0.029096
Mediterranean Sea - SUR	Sulfur disproportionation - Sor	0	Tara Oceans (metagenomes)	Mediterranean Sea - SUR	0
Mediterranean Sea - SUR	Thiosulfate oxidation - SoxB	0.0576957	Tara Oceans (metagenomes)	Mediterranean Sea - SUR	0.0576957
Mediterranean Sea - SUR	Wood Ljungdahl pathway - AcsB, CooS	4.05452e-06	Tara Oceans (metagenomes)	Mediterranean Sea - SUR	4.05452e-06
Pacific North - DCM	[Fe] hydrogenases	0	Tara Oceans (metagenomes)	Pacific North - DCM	0
Pacific North - DCM	[FeFe] hydrogenases	0.00127939	Tara Oceans (metagenomes)	Pacific North - DCM	0.00127939
Pacific North - DCM	[NiFe] hydrogenases	0.0675586	Tara Oceans (metagenomes)	Pacific North - DCM	0.0675586
Pacific North - DCM	3-hydroxypropionate cycle - Mcr	0.00304615	Tara Oceans (metagenomes)	Pacific North - DCM	0.00304615
Pacific North - DCM	4-hydroxybutyrate cycles - HbsC, HbsT	0.0147457	Tara Oceans (metagenomes)	Pacific North - DCM	0.0147457
Pacific North - DCM	Aerobic respiration - CoxA, CcoN, CydA, CyoA	1.96695	Tara Oceans (metagenomes)	Pacific North - DCM	1
Pacific North - DCM	Ammonia oxidation - AmoA	0.0141505	Tara Oceans (metagenomes)	Pacific North - DCM	0.0141505
Pacific North - DCM	Anammox - HzsA	0.0541853	Tara Oceans (metagenomes)	Pacific North - DCM	0.0541853
Pacific North - DCM	Arsenate reduction to arsenite - ArsC	0.337064	Tara Oceans (metagenomes)	Pacific North - DCM	0.337064
Pacific North - DCM	Arsenite oxidation to arsenate - ARO	0.0561934	Tara Oceans (metagenomes)	Pacific North - DCM	0.0561934
Pacific North - DCM	Calvin-Benson cycle - RbcL	0.160439	Tara Oceans (metagenomes)	Pacific North - DCM	0.160439
Pacific North - DCM	Carbon monoxide oxidation - CoxL	0.125878	Tara Oceans (metagenomes)	Pacific North - DCM	0.125878
Pacific North - DCM	Dinitrogen fixation - NifH	0.0260375	Tara Oceans (metagenomes)	Pacific North - DCM	0.0260375
Pacific North - DCM	Ferric iron reduction to ferrous iron - MtrB, OmcB	6.28935e-06	Tara Oceans (metagenomes)	Pacific North - DCM	6.28935e-06
Pacific North - DCM	Ferrous iron oxidation to ferric iron - Cyc2	0.00445271	Tara Oceans (metagenomes)	Pacific North - DCM	0.00445271
Pacific North - DCM	Formate oxidation - FdhA	0.983436	Tara Oceans (metagenomes)	Pacific North - DCM	0.983436
Pacific North - DCM	Isoprene oxidation - IsoA	1.14174e-05	Tara Oceans (metagenomes)	Pacific North - DCM	1.14174e-05
Pacific North - DCM	Light-dependent proton/sodium pumping - RHO	0.408131	Tara Oceans (metagenomes)	Pacific North - DCM	0.408131
Pacific North - DCM	Methane oxidation - MmoX, PmoA	0.000277698	Tara Oceans (metagenomes)	Pacific North - DCM	0.000277698
Pacific North - DCM	Methane production - McrA	0	Tara Oceans (metagenomes)	Pacific North - DCM	0
Pacific North - DCM	NADH oxidation - NuoF	1.10686	Tara Oceans (metagenomes)	Pacific North - DCM	1
Pacific North - DCM	Nitrate reduction - NapA, NarG	0.67166	Tara Oceans (metagenomes)	Pacific North - DCM	0.67166
Pacific North - DCM	Nitric oxide reduction to nitrous oxide - NorB	0.0251006	Tara Oceans (metagenomes)	Pacific North - DCM	0.0251006
Pacific North - DCM	Nitrite oxidation to nitrate - NxrA	0.302529	Tara Oceans (metagenomes)	Pacific North - DCM	0.302529
Pacific North - DCM	Nitrite reduction to ammonium - NrfA	0.00958725	Tara Oceans (metagenomes)	Pacific North - DCM	0.00958725
Pacific North - DCM	Nitrite reduction to nitric oxide - NirK, NirS	0.118704	Tara Oceans (metagenomes)	Pacific North - DCM	0.118704
Pacific North - DCM	Nitrous oxide reduction - NosZ	0.020784	Tara Oceans (metagenomes)	Pacific North - DCM	0.020784
Pacific North - DCM	Oxidative phosphorylation - AtpA	1.421	Tara Oceans (metagenomes)	Pacific North - DCM	1
Pacific North - DCM	Photosystem I reaction centre - PsaA	0.049213	Tara Oceans (metagenomes)	Pacific North - DCM	0.049213
Pacific North - DCM	Photosystem II reaction centre - PsbA	0.634835	Tara Oceans (metagenomes)	Pacific North - DCM	0.634835
Pacific North - DCM	Reductive dehalogenation - RdhA	0.0642699	Tara Oceans (metagenomes)	Pacific North - DCM	0.0642699
Pacific North - DCM	Reductive TCA cycle - AclB	0.00399132	Tara Oceans (metagenomes)	Pacific North - DCM	0.00399132
Pacific North - DCM	Selenate reduction to selenite - YgfK	0.0090491	Tara Oceans (metagenomes)	Pacific North - DCM	0.0090491
Pacific North - DCM	Succinate oxidation/fumarate reduction - SdhA, FrdA	1.29001	Tara Oceans (metagenomes)	Pacific North - DCM	1
Pacific North - DCM	Sulfide oxidation - Sqr, FCC	0.0611562	Tara Oceans (metagenomes)	Pacific North - DCM	0.0611562
Pacific North - DCM	Sulfide oxidation/reduction - AsrA, DsrA	0.0920371	Tara Oceans (metagenomes)	Pacific North - DCM	0.0920371
Pacific North - DCM	Sulfur disproportionation - Sor	0	Tara Oceans (metagenomes)	Pacific North - DCM	0
Pacific North - DCM	Thiosulfate oxidation - SoxB	0.0534046	Tara Oceans (metagenomes)	Pacific North - DCM	0.0534046
Pacific North - DCM	Wood Ljungdahl pathway - AcsB, CooS	0.119179	Tara Oceans (metagenomes)	Pacific North - DCM	0.119179
Pacific North - MES	[Fe] hydrogenases	0	Tara Oceans (metagenomes)	Pacific North - MES	0
Pacific North - MES	[FeFe] hydrogenases	0.00219215	Tara Oceans (metagenomes)	Pacific North - MES	0.00219215
Pacific North - MES	[NiFe] hydrogenases	0.126452	Tara Oceans (metagenomes)	Pacific North - MES	0.126452
Pacific North - MES	3-hydroxypropionate cycle - Mcr	0.00354755	Tara Oceans (metagenomes)	Pacific North - MES	0.00354755
Pacific North - MES	4-hydroxybutyrate cycles - HbsC, HbsT	0.160965	Tara Oceans (metagenomes)	Pacific North - MES	0.160965
Pacific North - MES	Aerobic respiration - CoxA, CcoN, CydA, CyoA	1.86865	Tara Oceans (metagenomes)	Pacific North - MES	1
Pacific North - MES	Ammonia oxidation - AmoA	0.159114	Tara Oceans (metagenomes)	Pacific North - MES	0.159114
Pacific North - MES	Anammox - HzsA	0.0693708	Tara Oceans (metagenomes)	Pacific North - MES	0.0693708
Pacific North - MES	Arsenate reduction to arsenite - ArsC	0.461498	Tara Oceans (metagenomes)	Pacific North - MES	0.461498
Pacific North - MES	Arsenite oxidation to arsenate - ARO	0.0626145	Tara Oceans (metagenomes)	Pacific North - MES	0.0626145
Pacific North - MES	Calvin-Benson cycle - RbcL	0.102809	Tara Oceans (metagenomes)	Pacific North - MES	0.102809
Pacific North - MES	Carbon monoxide oxidation - CoxL	0.179167	Tara Oceans (metagenomes)	Pacific North - MES	0.179167
Pacific North - MES	Dinitrogen fixation - NifH	0.0164647	Tara Oceans (metagenomes)	Pacific North - MES	0.0164647
Pacific North - MES	Ferric iron reduction to ferrous iron - MtrB, OmcB	1.8909e-05	Tara Oceans (metagenomes)	Pacific North - MES	1.8909e-05
Pacific North - MES	Ferrous iron oxidation to ferric iron - Cyc2	0.000748196	Tara Oceans (metagenomes)	Pacific North - MES	0.000748196
Pacific North - MES	Formate oxidation - FdhA	0.963015	Tara Oceans (metagenomes)	Pacific North - MES	0.963015
Pacific North - MES	Isoprene oxidation - IsoA	4.96134e-05	Tara Oceans (metagenomes)	Pacific North - MES	4.96134e-05
Pacific North - MES	Light-dependent proton/sodium pumping - RHO	0.148397	Tara Oceans (metagenomes)	Pacific North - MES	0.148397
Pacific North - MES	Methane oxidation - MmoX, PmoA	0.00124643	Tara Oceans (metagenomes)	Pacific North - MES	0.00124643
Pacific North - MES	Methane production - McrA	0	Tara Oceans (metagenomes)	Pacific North - MES	0
Pacific North - MES	NADH oxidation - NuoF	1.05363	Tara Oceans (metagenomes)	Pacific North - MES	1
Pacific North - MES	Nitrate reduction - NapA, NarG	0.474102	Tara Oceans (metagenomes)	Pacific North - MES	0.474102
Pacific North - MES	Nitric oxide reduction to nitrous oxide - NorB	0.0416658	Tara Oceans (metagenomes)	Pacific North - MES	0.0416658
Pacific North - MES	Nitrite oxidation to nitrate - NxrA	0.33015	Tara Oceans (metagenomes)	Pacific North - MES	0.33015
Pacific North - MES	Nitrite reduction to ammonium - NrfA	0.0144547	Tara Oceans (metagenomes)	Pacific North - MES	0.0144547
Pacific North - MES	Nitrite reduction to nitric oxide - NirK, NirS	0.160328	Tara Oceans (metagenomes)	Pacific North - MES	0.160328
Pacific North - MES	Nitrous oxide reduction - NosZ	0.0330676	Tara Oceans (metagenomes)	Pacific North - MES	0.0330676
Pacific North - MES	Oxidative phosphorylation - AtpA	1.36136	Tara Oceans (metagenomes)	Pacific North - MES	1
Pacific North - MES	Photosystem I reaction centre - PsaA	0.00140858	Tara Oceans (metagenomes)	Pacific North - MES	0.00140858
Pacific North - MES	Photosystem II reaction centre - PsbA	0.0189369	Tara Oceans (metagenomes)	Pacific North - MES	0.0189369
Pacific North - MES	Reductive dehalogenation - RdhA	0.0941246	Tara Oceans (metagenomes)	Pacific North - MES	0.0941246
Pacific North - MES	Reductive TCA cycle - AclB	0.00484765	Tara Oceans (metagenomes)	Pacific North - MES	0.00484765
Pacific North - MES	Selenate reduction to selenite - YgfK	0.00798188	Tara Oceans (metagenomes)	Pacific North - MES	0.00798188
Pacific North - MES	Succinate oxidation/fumarate reduction - SdhA, FrdA	1.36565	Tara Oceans (metagenomes)	Pacific North - MES	1
Pacific North - MES	Sulfide oxidation - Sqr, FCC	0.0748204	Tara Oceans (metagenomes)	Pacific North - MES	0.0748204
Pacific North - MES	Sulfide oxidation/reduction - AsrA, DsrA	0.0908396	Tara Oceans (metagenomes)	Pacific North - MES	0.0908396
Pacific North - MES	Sulfur disproportionation - Sor	0	Tara Oceans (metagenomes)	Pacific North - MES	0
Pacific North - MES	Thiosulfate oxidation - SoxB	0.0482062	Tara Oceans (metagenomes)	Pacific North - MES	0.0482062
Pacific North - MES	Wood Ljungdahl pathway - AcsB, CooS	0.192831	Tara Oceans (metagenomes)	Pacific North - MES	0.192831
Pacific North - SUR	[Fe] hydrogenases	0	Tara Oceans (metagenomes)	Pacific North - SUR	0
Pacific North - SUR	[FeFe] hydrogenases	0.00115964	Tara Oceans (metagenomes)	Pacific North - SUR	0.00115964
Pacific North - SUR	[NiFe] hydrogenases	0.0240772	Tara Oceans (metagenomes)	Pacific North - SUR	0.0240772
Pacific North - SUR	3-hydroxypropionate cycle - Mcr	0.00251759	Tara Oceans (metagenomes)	Pacific North - SUR	0.00251759
Pacific North - SUR	4-hydroxybutyrate cycles - HbsC, HbsT	9.49238e-05	Tara Oceans (metagenomes)	Pacific North - SUR	9.49238e-05
Pacific North - SUR	Aerobic respiration - CoxA, CcoN, CydA, CyoA	1.48017	Tara Oceans (metagenomes)	Pacific North - SUR	1
Pacific North - SUR	Ammonia oxidation - AmoA	4.51513e-05	Tara Oceans (metagenomes)	Pacific North - SUR	4.51513e-05
Pacific North - SUR	Anammox - HzsA	1.9726e-06	Tara Oceans (metagenomes)	Pacific North - SUR	1.9726e-06
Pacific North - SUR	Arsenate reduction to arsenite - ArsC	0.129302	Tara Oceans (metagenomes)	Pacific North - SUR	0.129302
Pacific North - SUR	Arsenite oxidation to arsenate - ARO	0.000212494	Tara Oceans (metagenomes)	Pacific North - SUR	0.000212494
Pacific North - SUR	Calvin-Benson cycle - RbcL	0.274377	Tara Oceans (metagenomes)	Pacific North - SUR	0.274377
Pacific North - SUR	Carbon monoxide oxidation - CoxL	0.0585145	Tara Oceans (metagenomes)	Pacific North - SUR	0.0585145
Pacific North - SUR	Dinitrogen fixation - NifH	0.0533877	Tara Oceans (metagenomes)	Pacific North - SUR	0.0533877
Pacific North - SUR	Ferric iron reduction to ferrous iron - MtrB, OmcB	9.12539e-06	Tara Oceans (metagenomes)	Pacific North - SUR	9.12539e-06
Pacific North - SUR	Ferrous iron oxidation to ferric iron - Cyc2	7.57573e-05	Tara Oceans (metagenomes)	Pacific North - SUR	7.57573e-05
Pacific North - SUR	Formate oxidation - FdhA	0.400196	Tara Oceans (metagenomes)	Pacific North - SUR	0.400196
Pacific North - SUR	Isoprene oxidation - IsoA	2.44169e-06	Tara Oceans (metagenomes)	Pacific North - SUR	2.44169e-06
Pacific North - SUR	Light-dependent proton/sodium pumping - RHO	0.76693	Tara Oceans (metagenomes)	Pacific North - SUR	0.76693
Pacific North - SUR	Methane oxidation - MmoX, PmoA	2.21188e-05	Tara Oceans (metagenomes)	Pacific North - SUR	2.21188e-05
Pacific North - SUR	Methane production - McrA	0	Tara Oceans (metagenomes)	Pacific North - SUR	0
Pacific North - SUR	NADH oxidation - NuoF	0.706975	Tara Oceans (metagenomes)	Pacific North - SUR	0.706975
Pacific North - SUR	Nitrate reduction - NapA, NarG	0.00813285	Tara Oceans (metagenomes)	Pacific North - SUR	0.00813285
Pacific North - SUR	Nitric oxide reduction to nitrous oxide - NorB	0.00286166	Tara Oceans (metagenomes)	Pacific North - SUR	0.00286166
Pacific North - SUR	Nitrite oxidation to nitrate - NxrA	2.78741e-06	Tara Oceans (metagenomes)	Pacific North - SUR	2.78741e-06
Pacific North - SUR	Nitrite reduction to ammonium - NrfA	0.000537191	Tara Oceans (metagenomes)	Pacific North - SUR	0.000537191
Pacific North - SUR	Nitrite reduction to nitric oxide - NirK, NirS	0.00919414	Tara Oceans (metagenomes)	Pacific North - SUR	0.00919414
Pacific North - SUR	Nitrous oxide reduction - NosZ	0.00223932	Tara Oceans (metagenomes)	Pacific North - SUR	0.00223932
Pacific North - SUR	Oxidative phosphorylation - AtpA	1.40365	Tara Oceans (metagenomes)	Pacific North - SUR	1
Pacific North - SUR	Photosystem I reaction centre - PsaA	0.261314	Tara Oceans (metagenomes)	Pacific North - SUR	0.261314
Pacific North - SUR	Photosystem II reaction centre - PsbA	1.11654	Tara Oceans (metagenomes)	Pacific North - SUR	1
Pacific North - SUR	Reductive dehalogenation - RdhA	0.00360777	Tara Oceans (metagenomes)	Pacific North - SUR	0.00360777
Pacific North - SUR	Reductive TCA cycle - AclB	0.00175854	Tara Oceans (metagenomes)	Pacific North - SUR	0.00175854
Pacific North - SUR	Selenate reduction to selenite - YgfK	0.000488835	Tara Oceans (metagenomes)	Pacific North - SUR	0.000488835
Pacific North - SUR	Succinate oxidation/fumarate reduction - SdhA, FrdA	1.08369	Tara Oceans (metagenomes)	Pacific North - SUR	1
Pacific North - SUR	Sulfide oxidation - Sqr, FCC	0.0721603	Tara Oceans (metagenomes)	Pacific North - SUR	0.0721603
Pacific North - SUR	Sulfide oxidation/reduction - AsrA, DsrA	0.0175761	Tara Oceans (metagenomes)	Pacific North - SUR	0.0175761
Pacific North - SUR	Sulfur disproportionation - Sor	0	Tara Oceans (metagenomes)	Pacific North - SUR	0
Pacific North - SUR	Thiosulfate oxidation - SoxB	0.0657485	Tara Oceans (metagenomes)	Pacific North - SUR	0.0657485
Pacific North - SUR	Wood Ljungdahl pathway - AcsB, CooS	0.000468605	Tara Oceans (metagenomes)	Pacific North - SUR	0.000468605
Pacific Southeast - DCM	[Fe] hydrogenases	0	Tara Oceans (metagenomes)	Pacific Southeast - DCM	0
Pacific Southeast - DCM	[FeFe] hydrogenases	0.000798861	Tara Oceans (metagenomes)	Pacific Southeast - DCM	0.000798861
Pacific Southeast - DCM	[NiFe] hydrogenases	0.0288393	Tara Oceans (metagenomes)	Pacific Southeast - DCM	0.0288393
Pacific Southeast - DCM	3-hydroxypropionate cycle - Mcr	0.0035558	Tara Oceans (metagenomes)	Pacific Southeast - DCM	0.0035558
Pacific Southeast - DCM	4-hydroxybutyrate cycles - HbsC, HbsT	0.000672231	Tara Oceans (metagenomes)	Pacific Southeast - DCM	0.000672231
Pacific Southeast - DCM	Aerobic respiration - CoxA, CcoN, CydA, CyoA	1.62207	Tara Oceans (metagenomes)	Pacific Southeast - DCM	1
Pacific Southeast - DCM	Ammonia oxidation - AmoA	0.00050563	Tara Oceans (metagenomes)	Pacific Southeast - DCM	0.00050563
Pacific Southeast - DCM	Anammox - HzsA	3.48458e-06	Tara Oceans (metagenomes)	Pacific Southeast - DCM	3.48458e-06
Pacific Southeast - DCM	Arsenate reduction to arsenite - ArsC	0.168089	Tara Oceans (metagenomes)	Pacific Southeast - DCM	0.168089
Pacific Southeast - DCM	Arsenite oxidation to arsenate - ARO	0.000925979	Tara Oceans (metagenomes)	Pacific Southeast - DCM	0.000925979
Pacific Southeast - DCM	Calvin-Benson cycle - RbcL	0.166502	Tara Oceans (metagenomes)	Pacific Southeast - DCM	0.166502
Pacific Southeast - DCM	Carbon monoxide oxidation - CoxL	0.0582644	Tara Oceans (metagenomes)	Pacific Southeast - DCM	0.0582644
Pacific Southeast - DCM	Dinitrogen fixation - NifH	0.0533278	Tara Oceans (metagenomes)	Pacific Southeast - DCM	0.0533278
Pacific Southeast - DCM	Ferric iron reduction to ferrous iron - MtrB, OmcB	1.48821e-05	Tara Oceans (metagenomes)	Pacific Southeast - DCM	1.48821e-05
Pacific Southeast - DCM	Ferrous iron oxidation to ferric iron - Cyc2	5.1103e-06	Tara Oceans (metagenomes)	Pacific Southeast - DCM	5.1103e-06
Pacific Southeast - DCM	Formate oxidation - FdhA	0.506717	Tara Oceans (metagenomes)	Pacific Southeast - DCM	0.506717
Pacific Southeast - DCM	Isoprene oxidation - IsoA	1.02808e-06	Tara Oceans (metagenomes)	Pacific Southeast - DCM	1.02808e-06
Pacific Southeast - DCM	Light-dependent proton/sodium pumping - RHO	0.774785	Tara Oceans (metagenomes)	Pacific Southeast - DCM	0.774785
Pacific Southeast - DCM	Methane oxidation - MmoX, PmoA	0.000168252	Tara Oceans (metagenomes)	Pacific Southeast - DCM	0.000168252
Pacific Southeast - DCM	Methane production - McrA	0	Tara Oceans (metagenomes)	Pacific Southeast - DCM	0
Pacific Southeast - DCM	NADH oxidation - NuoF	0.757665	Tara Oceans (metagenomes)	Pacific Southeast - DCM	0.757665
Pacific Southeast - DCM	Nitrate reduction - NapA, NarG	0.0102579	Tara Oceans (metagenomes)	Pacific Southeast - DCM	0.0102579
Pacific Southeast - DCM	Nitric oxide reduction to nitrous oxide - NorB	0.00506683	Tara Oceans (metagenomes)	Pacific Southeast - DCM	0.00506683
Pacific Southeast - DCM	Nitrite oxidation to nitrate - NxrA	8.72084e-05	Tara Oceans (metagenomes)	Pacific Southeast - DCM	8.72084e-05
Pacific Southeast - DCM	Nitrite reduction to ammonium - NrfA	0.0014026	Tara Oceans (metagenomes)	Pacific Southeast - DCM	0.0014026
Pacific Southeast - DCM	Nitrite reduction to nitric oxide - NirK, NirS	0.0303489	Tara Oceans (metagenomes)	Pacific Southeast - DCM	0.0303489
Pacific Southeast - DCM	Nitrous oxide reduction - NosZ	0.00655363	Tara Oceans (metagenomes)	Pacific Southeast - DCM	0.00655363
Pacific Southeast - DCM	Oxidative phosphorylation - AtpA	1.38453	Tara Oceans (metagenomes)	Pacific Southeast - DCM	1
Pacific Southeast - DCM	Photosystem I reaction centre - PsaA	0.1727	Tara Oceans (metagenomes)	Pacific Southeast - DCM	0.1727
Pacific Southeast - DCM	Photosystem II reaction centre - PsbA	1.15819	Tara Oceans (metagenomes)	Pacific Southeast - DCM	1
Pacific Southeast - DCM	Reductive dehalogenation - RdhA	0.00844563	Tara Oceans (metagenomes)	Pacific Southeast - DCM	0.00844563
Pacific Southeast - DCM	Reductive TCA cycle - AclB	0.00181294	Tara Oceans (metagenomes)	Pacific Southeast - DCM	0.00181294
Pacific Southeast - DCM	Selenate reduction to selenite - YgfK	0.000281426	Tara Oceans (metagenomes)	Pacific Southeast - DCM	0.000281426
Pacific Southeast - DCM	Succinate oxidation/fumarate reduction - SdhA, FrdA	1.13784	Tara Oceans (metagenomes)	Pacific Southeast - DCM	1
Pacific Southeast - DCM	Sulfide oxidation - Sqr, FCC	0.0875521	Tara Oceans (metagenomes)	Pacific Southeast - DCM	0.0875521
Pacific Southeast - DCM	Sulfide oxidation/reduction - AsrA, DsrA	0.0222433	Tara Oceans (metagenomes)	Pacific Southeast - DCM	0.0222433
Pacific Southeast - DCM	Sulfur disproportionation - Sor	0	Tara Oceans (metagenomes)	Pacific Southeast - DCM	0
Pacific Southeast - DCM	Thiosulfate oxidation - SoxB	0.0788531	Tara Oceans (metagenomes)	Pacific Southeast - DCM	0.0788531
Pacific Southeast - DCM	Wood Ljungdahl pathway - AcsB, CooS	9.85169e-05	Tara Oceans (metagenomes)	Pacific Southeast - DCM	9.85169e-05
Pacific Southeast - MES	[Fe] hydrogenases	0	Tara Oceans (metagenomes)	Pacific Southeast - MES	0
Pacific Southeast - MES	[FeFe] hydrogenases	0.000181589	Tara Oceans (metagenomes)	Pacific Southeast - MES	0.000181589
Pacific Southeast - MES	[NiFe] hydrogenases	0.0684788	Tara Oceans (metagenomes)	Pacific Southeast - MES	0.0684788
Pacific Southeast - MES	3-hydroxypropionate cycle - Mcr	0.00327782	Tara Oceans (metagenomes)	Pacific Southeast - MES	0.00327782
Pacific Southeast - MES	4-hydroxybutyrate cycles - HbsC, HbsT	0.310226	Tara Oceans (metagenomes)	Pacific Southeast - MES	0.310226
Pacific Southeast - MES	Aerobic respiration - CoxA, CcoN, CydA, CyoA	1.68676	Tara Oceans (metagenomes)	Pacific Southeast - MES	1
Pacific Southeast - MES	Ammonia oxidation - AmoA	0.296348	Tara Oceans (metagenomes)	Pacific Southeast - MES	0.296348
Pacific Southeast - MES	Anammox - HzsA	0.000664397	Tara Oceans (metagenomes)	Pacific Southeast - MES	0.000664397
Pacific Southeast - MES	Arsenate reduction to arsenite - ArsC	0.442224	Tara Oceans (metagenomes)	Pacific Southeast - MES	0.442224
Pacific Southeast - MES	Arsenite oxidation to arsenate - ARO	0.0122136	Tara Oceans (metagenomes)	Pacific Southeast - MES	0.0122136
Pacific Southeast - MES	Calvin-Benson cycle - RbcL	0.162491	Tara Oceans (metagenomes)	Pacific Southeast - MES	0.162491
Pacific Southeast - MES	Carbon monoxide oxidation - CoxL	0.169409	Tara Oceans (metagenomes)	Pacific Southeast - MES	0.169409
Pacific Southeast - MES	Dinitrogen fixation - NifH	0.0120332	Tara Oceans (metagenomes)	Pacific Southeast - MES	0.0120332
Pacific Southeast - MES	Ferric iron reduction to ferrous iron - MtrB, OmcB	3.70948e-06	Tara Oceans (metagenomes)	Pacific Southeast - MES	3.70948e-06
Pacific Southeast - MES	Ferrous iron oxidation to ferric iron - Cyc2	0.00011183	Tara Oceans (metagenomes)	Pacific Southeast - MES	0.00011183
Pacific Southeast - MES	Formate oxidation - FdhA	0.763647	Tara Oceans (metagenomes)	Pacific Southeast - MES	0.763647
Pacific Southeast - MES	Isoprene oxidation - IsoA	5.95303e-05	Tara Oceans (metagenomes)	Pacific Southeast - MES	5.95303e-05
Pacific Southeast - MES	Light-dependent proton/sodium pumping - RHO	0.25828	Tara Oceans (metagenomes)	Pacific Southeast - MES	0.25828
Pacific Southeast - MES	Methane oxidation - MmoX, PmoA	0.00217798	Tara Oceans (metagenomes)	Pacific Southeast - MES	0.00217798
Pacific Southeast - MES	Methane production - McrA	0	Tara Oceans (metagenomes)	Pacific Southeast - MES	0
Pacific Southeast - MES	NADH oxidation - NuoF	0.882037	Tara Oceans (metagenomes)	Pacific Southeast - MES	0.882037
Pacific Southeast - MES	Nitrate reduction - NapA, NarG	0.255449	Tara Oceans (metagenomes)	Pacific Southeast - MES	0.255449
Pacific Southeast - MES	Nitric oxide reduction to nitrous oxide - NorB	0.00536975	Tara Oceans (metagenomes)	Pacific Southeast - MES	0.00536975
Pacific Southeast - MES	Nitrite oxidation to nitrate - NxrA	0.106938	Tara Oceans (metagenomes)	Pacific Southeast - MES	0.106938
Pacific Southeast - MES	Nitrite reduction to ammonium - NrfA	0.000810621	Tara Oceans (metagenomes)	Pacific Southeast - MES	0.000810621
Pacific Southeast - MES	Nitrite reduction to nitric oxide - NirK, NirS	0.160009	Tara Oceans (metagenomes)	Pacific Southeast - MES	0.160009
Pacific Southeast - MES	Nitrous oxide reduction - NosZ	0.0129849	Tara Oceans (metagenomes)	Pacific Southeast - MES	0.0129849
Pacific Southeast - MES	Oxidative phosphorylation - AtpA	1.34107	Tara Oceans (metagenomes)	Pacific Southeast - MES	1
Pacific Southeast - MES	Photosystem I reaction centre - PsaA	0.00994077	Tara Oceans (metagenomes)	Pacific Southeast - MES	0.00994077
Pacific Southeast - MES	Photosystem II reaction centre - PsbA	0.0491892	Tara Oceans (metagenomes)	Pacific Southeast - MES	0.0491892
Pacific Southeast - MES	Reductive dehalogenation - RdhA	0.0666918	Tara Oceans (metagenomes)	Pacific Southeast - MES	0.0666918
Pacific Southeast - MES	Reductive TCA cycle - AclB	0.00322799	Tara Oceans (metagenomes)	Pacific Southeast - MES	0.00322799
Pacific Southeast - MES	Selenate reduction to selenite - YgfK	0.00320147	Tara Oceans (metagenomes)	Pacific Southeast - MES	0.00320147
Pacific Southeast - MES	Succinate oxidation/fumarate reduction - SdhA, FrdA	1.38961	Tara Oceans (metagenomes)	Pacific Southeast - MES	1
Pacific Southeast - MES	Sulfide oxidation - Sqr, FCC	0.0355529	Tara Oceans (metagenomes)	Pacific Southeast - MES	0.0355529
Pacific Southeast - MES	Sulfide oxidation/reduction - AsrA, DsrA	0.0685914	Tara Oceans (metagenomes)	Pacific Southeast - MES	0.0685914
Pacific Southeast - MES	Sulfur disproportionation - Sor	0	Tara Oceans (metagenomes)	Pacific Southeast - MES	0
Pacific Southeast - MES	Thiosulfate oxidation - SoxB	0.0339789	Tara Oceans (metagenomes)	Pacific Southeast - MES	0.0339789
Pacific Southeast - MES	Wood Ljungdahl pathway - AcsB, CooS	0.00124284	Tara Oceans (metagenomes)	Pacific Southeast - MES	0.00124284
Pacific Southeast - SUR	[Fe] hydrogenases	0	Tara Oceans (metagenomes)	Pacific Southeast - SUR	0
Pacific Southeast - SUR	[FeFe] hydrogenases	0.000327616	Tara Oceans (metagenomes)	Pacific Southeast - SUR	0.000327616
Pacific Southeast - SUR	[NiFe] hydrogenases	0.0206678	Tara Oceans (metagenomes)	Pacific Southeast - SUR	0.0206678
Pacific Southeast - SUR	3-hydroxypropionate cycle - Mcr	0.00234017	Tara Oceans (metagenomes)	Pacific Southeast - SUR	0.00234017
Pacific Southeast - SUR	4-hydroxybutyrate cycles - HbsC, HbsT	2.58526e-05	Tara Oceans (metagenomes)	Pacific Southeast - SUR	2.58526e-05
Pacific Southeast - SUR	Aerobic respiration - CoxA, CcoN, CydA, CyoA	1.50317	Tara Oceans (metagenomes)	Pacific Southeast - SUR	1
Pacific Southeast - SUR	Ammonia oxidation - AmoA	2.52009e-05	Tara Oceans (metagenomes)	Pacific Southeast - SUR	2.52009e-05
Pacific Southeast - SUR	Anammox - HzsA	4.28486e-06	Tara Oceans (metagenomes)	Pacific Southeast - SUR	4.28486e-06
Pacific Southeast - SUR	Arsenate reduction to arsenite - ArsC	0.117369	Tara Oceans (metagenomes)	Pacific Southeast - SUR	0.117369
Pacific Southeast - SUR	Arsenite oxidation to arsenate - ARO	0.000180532	Tara Oceans (metagenomes)	Pacific Southeast - SUR	0.000180532
Pacific Southeast - SUR	Calvin-Benson cycle - RbcL	0.177366	Tara Oceans (metagenomes)	Pacific Southeast - SUR	0.177366
Pacific Southeast - SUR	Carbon monoxide oxidation - CoxL	0.0532757	Tara Oceans (metagenomes)	Pacific Southeast - SUR	0.0532757
Pacific Southeast - SUR	Dinitrogen fixation - NifH	0.0477571	Tara Oceans (metagenomes)	Pacific Southeast - SUR	0.0477571
Pacific Southeast - SUR	Ferric iron reduction to ferrous iron - MtrB, OmcB	1.42814e-05	Tara Oceans (metagenomes)	Pacific Southeast - SUR	1.42814e-05
Pacific Southeast - SUR	Ferrous iron oxidation to ferric iron - Cyc2	1.75811e-06	Tara Oceans (metagenomes)	Pacific Southeast - SUR	1.75811e-06
Pacific Southeast - SUR	Formate oxidation - FdhA	0.363671	Tara Oceans (metagenomes)	Pacific Southeast - SUR	0.363671
Pacific Southeast - SUR	Isoprene oxidation - IsoA	7.28272e-06	Tara Oceans (metagenomes)	Pacific Southeast - SUR	7.28272e-06
Pacific Southeast - SUR	Light-dependent proton/sodium pumping - RHO	0.798121	Tara Oceans (metagenomes)	Pacific Southeast - SUR	0.798121
Pacific Southeast - SUR	Methane oxidation - MmoX, PmoA	5.84082e-05	Tara Oceans (metagenomes)	Pacific Southeast - SUR	5.84082e-05
Pacific Southeast - SUR	Methane production - McrA	0	Tara Oceans (metagenomes)	Pacific Southeast - SUR	0
Pacific Southeast - SUR	NADH oxidation - NuoF	0.714808	Tara Oceans (metagenomes)	Pacific Southeast - SUR	0.714808
Pacific Southeast - SUR	Nitrate reduction - NapA, NarG	0.00813695	Tara Oceans (metagenomes)	Pacific Southeast - SUR	0.00813695
Pacific Southeast - SUR	Nitric oxide reduction to nitrous oxide - NorB	0.00234243	Tara Oceans (metagenomes)	Pacific Southeast - SUR	0.00234243
Pacific Southeast - SUR	Nitrite oxidation to nitrate - NxrA	3.75461e-06	Tara Oceans (metagenomes)	Pacific Southeast - SUR	3.75461e-06
Pacific Southeast - SUR	Nitrite reduction to ammonium - NrfA	0.000604981	Tara Oceans (metagenomes)	Pacific Southeast - SUR	0.000604981
Pacific Southeast - SUR	Nitrite reduction to nitric oxide - NirK, NirS	0.0127173	Tara Oceans (metagenomes)	Pacific Southeast - SUR	0.0127173
Pacific Southeast - SUR	Nitrous oxide reduction - NosZ	0.00241677	Tara Oceans (metagenomes)	Pacific Southeast - SUR	0.00241677
Pacific Southeast - SUR	Oxidative phosphorylation - AtpA	1.3786	Tara Oceans (metagenomes)	Pacific Southeast - SUR	1
Pacific Southeast - SUR	Photosystem I reaction centre - PsaA	0.210989	Tara Oceans (metagenomes)	Pacific Southeast - SUR	0.210989
Pacific Southeast - SUR	Photosystem II reaction centre - PsbA	0.582619	Tara Oceans (metagenomes)	Pacific Southeast - SUR	0.582619
Pacific Southeast - SUR	Reductive dehalogenation - RdhA	0.00306921	Tara Oceans (metagenomes)	Pacific Southeast - SUR	0.00306921
Pacific Southeast - SUR	Reductive TCA cycle - AclB	0.0010603	Tara Oceans (metagenomes)	Pacific Southeast - SUR	0.0010603
Pacific Southeast - SUR	Selenate reduction to selenite - YgfK	0.000234032	Tara Oceans (metagenomes)	Pacific Southeast - SUR	0.000234032
Pacific Southeast - SUR	Succinate oxidation/fumarate reduction - SdhA, FrdA	1.1138	Tara Oceans (metagenomes)	Pacific Southeast - SUR	1
Pacific Southeast - SUR	Sulfide oxidation - Sqr, FCC	0.0750281	Tara Oceans (metagenomes)	Pacific Southeast - SUR	0.0750281
Pacific Southeast - SUR	Sulfide oxidation/reduction - AsrA, DsrA	0.016259	Tara Oceans (metagenomes)	Pacific Southeast - SUR	0.016259
Pacific Southeast - SUR	Sulfur disproportionation - Sor	0	Tara Oceans (metagenomes)	Pacific Southeast - SUR	0
Pacific Southeast - SUR	Thiosulfate oxidation - SoxB	0.0699118	Tara Oceans (metagenomes)	Pacific Southeast - SUR	0.0699118
Pacific Southeast - SUR	Wood Ljungdahl pathway - AcsB, CooS	1.58522e-05	Tara Oceans (metagenomes)	Pacific Southeast - SUR	1.58522e-05
Pacific Southwest - DCM	[Fe] hydrogenases	0	Tara Oceans (metagenomes)	Pacific Southwest - DCM	0
Pacific Southwest - DCM	[FeFe] hydrogenases	0.00858293	Tara Oceans (metagenomes)	Pacific Southwest - DCM	0.00858293
Pacific Southwest - DCM	[NiFe] hydrogenases	0.0422767	Tara Oceans (metagenomes)	Pacific Southwest - DCM	0.0422767
Pacific Southwest - DCM	3-hydroxypropionate cycle - Mcr	0.00261484	Tara Oceans (metagenomes)	Pacific Southwest - DCM	0.00261484
Pacific Southwest - DCM	4-hydroxybutyrate cycles - HbsC, HbsT	0.00747905	Tara Oceans (metagenomes)	Pacific Southwest - DCM	0.00747905
Pacific Southwest - DCM	Aerobic respiration - CoxA, CcoN, CydA, CyoA	1.6812	Tara Oceans (metagenomes)	Pacific Southwest - DCM	1
Pacific Southwest - DCM	Ammonia oxidation - AmoA	0.00683359	Tara Oceans (metagenomes)	Pacific Southwest - DCM	0.00683359
Pacific Southwest - DCM	Anammox - HzsA	0	Tara Oceans (metagenomes)	Pacific Southwest - DCM	0
Pacific Southwest - DCM	Arsenate reduction to arsenite - ArsC	0.154335	Tara Oceans (metagenomes)	Pacific Southwest - DCM	0.154335
Pacific Southwest - DCM	Arsenite oxidation to arsenate - ARO	0.000479796	Tara Oceans (metagenomes)	Pacific Southwest - DCM	0.000479796
Pacific Southwest - DCM	Calvin-Benson cycle - RbcL	0.212515	Tara Oceans (metagenomes)	Pacific Southwest - DCM	0.212515
Pacific Southwest - DCM	Carbon monoxide oxidation - CoxL	0.0521863	Tara Oceans (metagenomes)	Pacific Southwest - DCM	0.0521863
Pacific Southwest - DCM	Dinitrogen fixation - NifH	0.0528454	Tara Oceans (metagenomes)	Pacific Southwest - DCM	0.0528454
Pacific Southwest - DCM	Ferric iron reduction to ferrous iron - MtrB, OmcB	6.10311e-05	Tara Oceans (metagenomes)	Pacific Southwest - DCM	6.10311e-05
Pacific Southwest - DCM	Ferrous iron oxidation to ferric iron - Cyc2	0.000357655	Tara Oceans (metagenomes)	Pacific Southwest - DCM	0.000357655
Pacific Southwest - DCM	Formate oxidation - FdhA	0.252322	Tara Oceans (metagenomes)	Pacific Southwest - DCM	0.252322
Pacific Southwest - DCM	Isoprene oxidation - IsoA	0	Tara Oceans (metagenomes)	Pacific Southwest - DCM	0
Pacific Southwest - DCM	Light-dependent proton/sodium pumping - RHO	0.736611	Tara Oceans (metagenomes)	Pacific Southwest - DCM	0.736611
Pacific Southwest - DCM	Methane oxidation - MmoX, PmoA	0.000122342	Tara Oceans (metagenomes)	Pacific Southwest - DCM	0.000122342
Pacific Southwest - DCM	Methane production - McrA	0	Tara Oceans (metagenomes)	Pacific Southwest - DCM	0
Pacific Southwest - DCM	NADH oxidation - NuoF	0.639455	Tara Oceans (metagenomes)	Pacific Southwest - DCM	0.639455
Pacific Southwest - DCM	Nitrate reduction - NapA, NarG	0.0142988	Tara Oceans (metagenomes)	Pacific Southwest - DCM	0.0142988
Pacific Southwest - DCM	Nitric oxide reduction to nitrous oxide - NorB	0.0218461	Tara Oceans (metagenomes)	Pacific Southwest - DCM	0.0218461
Pacific Southwest - DCM	Nitrite oxidation to nitrate - NxrA	0.000527818	Tara Oceans (metagenomes)	Pacific Southwest - DCM	0.000527818
Pacific Southwest - DCM	Nitrite reduction to ammonium - NrfA	0.00778519	Tara Oceans (metagenomes)	Pacific Southwest - DCM	0.00778519
Pacific Southwest - DCM	Nitrite reduction to nitric oxide - NirK, NirS	0.0234345	Tara Oceans (metagenomes)	Pacific Southwest - DCM	0.0234345
Pacific Southwest - DCM	Nitrous oxide reduction - NosZ	0.00484527	Tara Oceans (metagenomes)	Pacific Southwest - DCM	0.00484527
Pacific Southwest - DCM	Oxidative phosphorylation - AtpA	1.39891	Tara Oceans (metagenomes)	Pacific Southwest - DCM	1
Pacific Southwest - DCM	Photosystem I reaction centre - PsaA	0.242308	Tara Oceans (metagenomes)	Pacific Southwest - DCM	0.242308
Pacific Southwest - DCM	Photosystem II reaction centre - PsbA	0.667404	Tara Oceans (metagenomes)	Pacific Southwest - DCM	0.667404
Pacific Southwest - DCM	Reductive dehalogenation - RdhA	0.00427956	Tara Oceans (metagenomes)	Pacific Southwest - DCM	0.00427956
Pacific Southwest - DCM	Reductive TCA cycle - AclB	0.00272099	Tara Oceans (metagenomes)	Pacific Southwest - DCM	0.00272099
Pacific Southwest - DCM	Selenate reduction to selenite - YgfK	0.000351852	Tara Oceans (metagenomes)	Pacific Southwest - DCM	0.000351852
Pacific Southwest - DCM	Succinate oxidation/fumarate reduction - SdhA, FrdA	1.14096	Tara Oceans (metagenomes)	Pacific Southwest - DCM	1
Pacific Southwest - DCM	Sulfide oxidation - Sqr, FCC	0.0894628	Tara Oceans (metagenomes)	Pacific Southwest - DCM	0.0894628
Pacific Southwest - DCM	Sulfide oxidation/reduction - AsrA, DsrA	0.0164821	Tara Oceans (metagenomes)	Pacific Southwest - DCM	0.0164821
Pacific Southwest - DCM	Sulfur disproportionation - Sor	0	Tara Oceans (metagenomes)	Pacific Southwest - DCM	0
Pacific Southwest - DCM	Thiosulfate oxidation - SoxB	0.0620716	Tara Oceans (metagenomes)	Pacific Southwest - DCM	0.0620716
Pacific Southwest - DCM	Wood Ljungdahl pathway - AcsB, CooS	0.00430561	Tara Oceans (metagenomes)	Pacific Southwest - DCM	0.00430561
Pacific Southwest - MES	[Fe] hydrogenases	0	Tara Oceans (metagenomes)	Pacific Southwest - MES	0
Pacific Southwest - MES	[FeFe] hydrogenases	0.000482522	Tara Oceans (metagenomes)	Pacific Southwest - MES	0.000482522
Pacific Southwest - MES	[NiFe] hydrogenases	0.0562904	Tara Oceans (metagenomes)	Pacific Southwest - MES	0.0562904
Pacific Southwest - MES	3-hydroxypropionate cycle - Mcr	0.00357598	Tara Oceans (metagenomes)	Pacific Southwest - MES	0.00357598
Pacific Southwest - MES	4-hydroxybutyrate cycles - HbsC, HbsT	0.298842	Tara Oceans (metagenomes)	Pacific Southwest - MES	0.298842
Pacific Southwest - MES	Aerobic respiration - CoxA, CcoN, CydA, CyoA	1.62002	Tara Oceans (metagenomes)	Pacific Southwest - MES	1
Pacific Southwest - MES	Ammonia oxidation - AmoA	0.290265	Tara Oceans (metagenomes)	Pacific Southwest - MES	0.290265
Pacific Southwest - MES	Anammox - HzsA	2.10379e-05	Tara Oceans (metagenomes)	Pacific Southwest - MES	2.10379e-05
Pacific Southwest - MES	Arsenate reduction to arsenite - ArsC	0.396799	Tara Oceans (metagenomes)	Pacific Southwest - MES	0.396799
Pacific Southwest - MES	Arsenite oxidation to arsenate - ARO	0.00224129	Tara Oceans (metagenomes)	Pacific Southwest - MES	0.00224129
Pacific Southwest - MES	Calvin-Benson cycle - RbcL	0.145001	Tara Oceans (metagenomes)	Pacific Southwest - MES	0.145001
Pacific Southwest - MES	Carbon monoxide oxidation - CoxL	0.198461	Tara Oceans (metagenomes)	Pacific Southwest - MES	0.198461
Pacific Southwest - MES	Dinitrogen fixation - NifH	0.0198398	Tara Oceans (metagenomes)	Pacific Southwest - MES	0.0198398
Pacific Southwest - MES	Ferric iron reduction to ferrous iron - MtrB, OmcB	1.24144e-05	Tara Oceans (metagenomes)	Pacific Southwest - MES	1.24144e-05
Pacific Southwest - MES	Ferrous iron oxidation to ferric iron - Cyc2	8.96899e-05	Tara Oceans (metagenomes)	Pacific Southwest - MES	8.96899e-05
Pacific Southwest - MES	Formate oxidation - FdhA	0.58267	Tara Oceans (metagenomes)	Pacific Southwest - MES	0.58267
Pacific Southwest - MES	Isoprene oxidation - IsoA	0.00010706	Tara Oceans (metagenomes)	Pacific Southwest - MES	0.00010706
Pacific Southwest - MES	Light-dependent proton/sodium pumping - RHO	0.273018	Tara Oceans (metagenomes)	Pacific Southwest - MES	0.273018
Pacific Southwest - MES	Methane oxidation - MmoX, PmoA	0.00298507	Tara Oceans (metagenomes)	Pacific Southwest - MES	0.00298507
Pacific Southwest - MES	Methane production - McrA	0	Tara Oceans (metagenomes)	Pacific Southwest - MES	0
Pacific Southwest - MES	NADH oxidation - NuoF	0.800129	Tara Oceans (metagenomes)	Pacific Southwest - MES	0.800129
Pacific Southwest - MES	Nitrate reduction - NapA, NarG	0.0198781	Tara Oceans (metagenomes)	Pacific Southwest - MES	0.0198781
Pacific Southwest - MES	Nitric oxide reduction to nitrous oxide - NorB	0.00727543	Tara Oceans (metagenomes)	Pacific Southwest - MES	0.00727543
Pacific Southwest - MES	Nitrite oxidation to nitrate - NxrA	0.03446	Tara Oceans (metagenomes)	Pacific Southwest - MES	0.03446
Pacific Southwest - MES	Nitrite reduction to ammonium - NrfA	0.000258874	Tara Oceans (metagenomes)	Pacific Southwest - MES	0.000258874
Pacific Southwest - MES	Nitrite reduction to nitric oxide - NirK, NirS	0.109746	Tara Oceans (metagenomes)	Pacific Southwest - MES	0.109746
Pacific Southwest - MES	Nitrous oxide reduction - NosZ	0.00914644	Tara Oceans (metagenomes)	Pacific Southwest - MES	0.00914644
Pacific Southwest - MES	Oxidative phosphorylation - AtpA	1.33778	Tara Oceans (metagenomes)	Pacific Southwest - MES	1
Pacific Southwest - MES	Photosystem I reaction centre - PsaA	0.0445292	Tara Oceans (metagenomes)	Pacific Southwest - MES	0.0445292
Pacific Southwest - MES	Photosystem II reaction centre - PsbA	0.135466	Tara Oceans (metagenomes)	Pacific Southwest - MES	0.135466
Pacific Southwest - MES	Reductive dehalogenation - RdhA	0.0628588	Tara Oceans (metagenomes)	Pacific Southwest - MES	0.0628588
Pacific Southwest - MES	Reductive TCA cycle - AclB	0.0030936	Tara Oceans (metagenomes)	Pacific Southwest - MES	0.0030936
Pacific Southwest - MES	Selenate reduction to selenite - YgfK	0.00307496	Tara Oceans (metagenomes)	Pacific Southwest - MES	0.00307496
Pacific Southwest - MES	Succinate oxidation/fumarate reduction - SdhA, FrdA	1.3761	Tara Oceans (metagenomes)	Pacific Southwest - MES	1
Pacific Southwest - MES	Sulfide oxidation - Sqr, FCC	0.0643414	Tara Oceans (metagenomes)	Pacific Southwest - MES	0.0643414
Pacific Southwest - MES	Sulfide oxidation/reduction - AsrA, DsrA	0.045281	Tara Oceans (metagenomes)	Pacific Southwest - MES	0.045281
Pacific Southwest - MES	Sulfur disproportionation - Sor	0	Tara Oceans (metagenomes)	Pacific Southwest - MES	0
Pacific Southwest - MES	Thiosulfate oxidation - SoxB	0.0403225	Tara Oceans (metagenomes)	Pacific Southwest - MES	0.0403225
Pacific Southwest - MES	Wood Ljungdahl pathway - AcsB, CooS	3.50244e-05	Tara Oceans (metagenomes)	Pacific Southwest - MES	3.50244e-05
Pacific Southwest - SUR	[Fe] hydrogenases	0	Tara Oceans (metagenomes)	Pacific Southwest - SUR	0
Pacific Southwest - SUR	[FeFe] hydrogenases	0.00208559	Tara Oceans (metagenomes)	Pacific Southwest - SUR	0.00208559
Pacific Southwest - SUR	[NiFe] hydrogenases	0.0244417	Tara Oceans (metagenomes)	Pacific Southwest - SUR	0.0244417
Pacific Southwest - SUR	3-hydroxypropionate cycle - Mcr	0.002248	Tara Oceans (metagenomes)	Pacific Southwest - SUR	0.002248
Pacific Southwest - SUR	4-hydroxybutyrate cycles - HbsC, HbsT	0.00161118	Tara Oceans (metagenomes)	Pacific Southwest - SUR	0.00161118
Pacific Southwest - SUR	Aerobic respiration - CoxA, CcoN, CydA, CyoA	1.54882	Tara Oceans (metagenomes)	Pacific Southwest - SUR	1
Pacific Southwest - SUR	Ammonia oxidation - AmoA	0.00149449	Tara Oceans (metagenomes)	Pacific Southwest - SUR	0.00149449
Pacific Southwest - SUR	Anammox - HzsA	2.22779e-06	Tara Oceans (metagenomes)	Pacific Southwest - SUR	2.22779e-06
Pacific Southwest - SUR	Arsenate reduction to arsenite - ArsC	0.104813	Tara Oceans (metagenomes)	Pacific Southwest - SUR	0.104813
Pacific Southwest - SUR	Arsenite oxidation to arsenate - ARO	0.000576199	Tara Oceans (metagenomes)	Pacific Southwest - SUR	0.000576199
Pacific Southwest - SUR	Calvin-Benson cycle - RbcL	0.235755	Tara Oceans (metagenomes)	Pacific Southwest - SUR	0.235755
Pacific Southwest - SUR	Carbon monoxide oxidation - CoxL	0.0478518	Tara Oceans (metagenomes)	Pacific Southwest - SUR	0.0478518
Pacific Southwest - SUR	Dinitrogen fixation - NifH	0.0491984	Tara Oceans (metagenomes)	Pacific Southwest - SUR	0.0491984
Pacific Southwest - SUR	Ferric iron reduction to ferrous iron - MtrB, OmcB	9.47206e-06	Tara Oceans (metagenomes)	Pacific Southwest - SUR	9.47206e-06
Pacific Southwest - SUR	Ferrous iron oxidation to ferric iron - Cyc2	5.34785e-05	Tara Oceans (metagenomes)	Pacific Southwest - SUR	5.34785e-05
Pacific Southwest - SUR	Formate oxidation - FdhA	0.208524	Tara Oceans (metagenomes)	Pacific Southwest - SUR	0.208524
Pacific Southwest - SUR	Isoprene oxidation - IsoA	3.72472e-06	Tara Oceans (metagenomes)	Pacific Southwest - SUR	3.72472e-06
Pacific Southwest - SUR	Light-dependent proton/sodium pumping - RHO	0.798778	Tara Oceans (metagenomes)	Pacific Southwest - SUR	0.798778
Pacific Southwest - SUR	Methane oxidation - MmoX, PmoA	6.96891e-05	Tara Oceans (metagenomes)	Pacific Southwest - SUR	6.96891e-05
Pacific Southwest - SUR	Methane production - McrA	0	Tara Oceans (metagenomes)	Pacific Southwest - SUR	0
Pacific Southwest - SUR	NADH oxidation - NuoF	0.706787	Tara Oceans (metagenomes)	Pacific Southwest - SUR	0.706787
Pacific Southwest - SUR	Nitrate reduction - NapA, NarG	0.00782338	Tara Oceans (metagenomes)	Pacific Southwest - SUR	0.00782338
Pacific Southwest - SUR	Nitric oxide reduction to nitrous oxide - NorB	0.00323099	Tara Oceans (metagenomes)	Pacific Southwest - SUR	0.00323099
Pacific Southwest - SUR	Nitrite oxidation to nitrate - NxrA	0.000100471	Tara Oceans (metagenomes)	Pacific Southwest - SUR	0.000100471
Pacific Southwest - SUR	Nitrite reduction to ammonium - NrfA	0.00124046	Tara Oceans (metagenomes)	Pacific Southwest - SUR	0.00124046
Pacific Southwest - SUR	Nitrite reduction to nitric oxide - NirK, NirS	0.00885391	Tara Oceans (metagenomes)	Pacific Southwest - SUR	0.00885391
Pacific Southwest - SUR	Nitrous oxide reduction - NosZ	0.00270832	Tara Oceans (metagenomes)	Pacific Southwest - SUR	0.00270832
Pacific Southwest - SUR	Oxidative phosphorylation - AtpA	1.42075	Tara Oceans (metagenomes)	Pacific Southwest - SUR	1
Pacific Southwest - SUR	Photosystem I reaction centre - PsaA	0.253561	Tara Oceans (metagenomes)	Pacific Southwest - SUR	0.253561
Pacific Southwest - SUR	Photosystem II reaction centre - PsbA	0.637961	Tara Oceans (metagenomes)	Pacific Southwest - SUR	0.637961
Pacific Southwest - SUR	Reductive dehalogenation - RdhA	0.00373467	Tara Oceans (metagenomes)	Pacific Southwest - SUR	0.00373467
Pacific Southwest - SUR	Reductive TCA cycle - AclB	0.00225294	Tara Oceans (metagenomes)	Pacific Southwest - SUR	0.00225294
Pacific Southwest - SUR	Selenate reduction to selenite - YgfK	0.000301233	Tara Oceans (metagenomes)	Pacific Southwest - SUR	0.000301233
Pacific Southwest - SUR	Succinate oxidation/fumarate reduction - SdhA, FrdA	1.17589	Tara Oceans (metagenomes)	Pacific Southwest - SUR	1
Pacific Southwest - SUR	Sulfide oxidation - Sqr, FCC	0.0596922	Tara Oceans (metagenomes)	Pacific Southwest - SUR	0.0596922
Pacific Southwest - SUR	Sulfide oxidation/reduction - AsrA, DsrA	0.015817	Tara Oceans (metagenomes)	Pacific Southwest - SUR	0.015817
Pacific Southwest - SUR	Sulfur disproportionation - Sor	0	Tara Oceans (metagenomes)	Pacific Southwest - SUR	0
Pacific Southwest - SUR	Thiosulfate oxidation - SoxB	0.0551823	Tara Oceans (metagenomes)	Pacific Southwest - SUR	0.0551823
Pacific Southwest - SUR	Wood Ljungdahl pathway - AcsB, CooS	0.00099046	Tara Oceans (metagenomes)	Pacific Southwest - SUR	0.00099046
Red Sea - DCM	[Fe] hydrogenases	0	Tara Oceans (metagenomes)	Red Sea - DCM	0
Red Sea - DCM	[FeFe] hydrogenases	0.000318711	Tara Oceans (metagenomes)	Red Sea - DCM	0.000318711
Red Sea - DCM	[NiFe] hydrogenases	0.0329688	Tara Oceans (metagenomes)	Red Sea - DCM	0.0329688
Red Sea - DCM	3-hydroxypropionate cycle - Mcr	0.0038661	Tara Oceans (metagenomes)	Red Sea - DCM	0.0038661
Red Sea - DCM	4-hydroxybutyrate cycles - HbsC, HbsT	0.123382	Tara Oceans (metagenomes)	Red Sea - DCM	0.123382
Red Sea - DCM	Aerobic respiration - CoxA, CcoN, CydA, CyoA	1.34876	Tara Oceans (metagenomes)	Red Sea - DCM	1
Red Sea - DCM	Ammonia oxidation - AmoA	0.11012	Tara Oceans (metagenomes)	Red Sea - DCM	0.11012
Red Sea - DCM	Anammox - HzsA	2.70135e-05	Tara Oceans (metagenomes)	Red Sea - DCM	2.70135e-05
Red Sea - DCM	Arsenate reduction to arsenite - ArsC	0.242856	Tara Oceans (metagenomes)	Red Sea - DCM	0.242856
Red Sea - DCM	Arsenite oxidation to arsenate - ARO	0.00478102	Tara Oceans (metagenomes)	Red Sea - DCM	0.00478102
Red Sea - DCM	Calvin-Benson cycle - RbcL	0.162144	Tara Oceans (metagenomes)	Red Sea - DCM	0.162144
Red Sea - DCM	Carbon monoxide oxidation - CoxL	0.138048	Tara Oceans (metagenomes)	Red Sea - DCM	0.138048
Red Sea - DCM	Dinitrogen fixation - NifH	0.0316602	Tara Oceans (metagenomes)	Red Sea - DCM	0.0316602
Red Sea - DCM	Ferric iron reduction to ferrous iron - MtrB, OmcB	2.77114e-06	Tara Oceans (metagenomes)	Red Sea - DCM	2.77114e-06
Red Sea - DCM	Ferrous iron oxidation to ferric iron - Cyc2	4.87845e-06	Tara Oceans (metagenomes)	Red Sea - DCM	4.87845e-06
Red Sea - DCM	Formate oxidation - FdhA	0.589544	Tara Oceans (metagenomes)	Red Sea - DCM	0.589544
Red Sea - DCM	Isoprene oxidation - IsoA	6.76478e-05	Tara Oceans (metagenomes)	Red Sea - DCM	6.76478e-05
Red Sea - DCM	Light-dependent proton/sodium pumping - RHO	0.464456	Tara Oceans (metagenomes)	Red Sea - DCM	0.464456
Red Sea - DCM	Methane oxidation - MmoX, PmoA	0.000933821	Tara Oceans (metagenomes)	Red Sea - DCM	0.000933821
Red Sea - DCM	Methane production - McrA	0	Tara Oceans (metagenomes)	Red Sea - DCM	0
Red Sea - DCM	NADH oxidation - NuoF	0.765808	Tara Oceans (metagenomes)	Red Sea - DCM	0.765808
Red Sea - DCM	Nitrate reduction - NapA, NarG	0.0180829	Tara Oceans (metagenomes)	Red Sea - DCM	0.0180829
Red Sea - DCM	Nitric oxide reduction to nitrous oxide - NorB	0.00213994	Tara Oceans (metagenomes)	Red Sea - DCM	0.00213994
Red Sea - DCM	Nitrite oxidation to nitrate - NxrA	0.0112294	Tara Oceans (metagenomes)	Red Sea - DCM	0.0112294
Red Sea - DCM	Nitrite reduction to ammonium - NrfA	0.000175182	Tara Oceans (metagenomes)	Red Sea - DCM	0.000175182
Red Sea - DCM	Nitrite reduction to nitric oxide - NirK, NirS	0.0176567	Tara Oceans (metagenomes)	Red Sea - DCM	0.0176567
Red Sea - DCM	Nitrous oxide reduction - NosZ	0.00362665	Tara Oceans (metagenomes)	Red Sea - DCM	0.00362665
Red Sea - DCM	Oxidative phosphorylation - AtpA	1.34021	Tara Oceans (metagenomes)	Red Sea - DCM	1
Red Sea - DCM	Photosystem I reaction centre - PsaA	0.101918	Tara Oceans (metagenomes)	Red Sea - DCM	0.101918
Red Sea - DCM	Photosystem II reaction centre - PsbA	0.653824	Tara Oceans (metagenomes)	Red Sea - DCM	0.653824
Red Sea - DCM	Reductive dehalogenation - RdhA	0.0297667	Tara Oceans (metagenomes)	Red Sea - DCM	0.0297667
Red Sea - DCM	Reductive TCA cycle - AclB	0.0026815	Tara Oceans (metagenomes)	Red Sea - DCM	0.0026815
Red Sea - DCM	Selenate reduction to selenite - YgfK	0.00139516	Tara Oceans (metagenomes)	Red Sea - DCM	0.00139516
Red Sea - DCM	Succinate oxidation/fumarate reduction - SdhA, FrdA	1.22036	Tara Oceans (metagenomes)	Red Sea - DCM	1
Red Sea - DCM	Sulfide oxidation - Sqr, FCC	0.0808796	Tara Oceans (metagenomes)	Red Sea - DCM	0.0808796
Red Sea - DCM	Sulfide oxidation/reduction - AsrA, DsrA	0.028254	Tara Oceans (metagenomes)	Red Sea - DCM	0.028254
Red Sea - DCM	Sulfur disproportionation - Sor	0	Tara Oceans (metagenomes)	Red Sea - DCM	0
Red Sea - DCM	Thiosulfate oxidation - SoxB	0.0716895	Tara Oceans (metagenomes)	Red Sea - DCM	0.0716895
Red Sea - DCM	Wood Ljungdahl pathway - AcsB, CooS	0	Tara Oceans (metagenomes)	Red Sea - DCM	0
Red Sea - SUR	[Fe] hydrogenases	0	Tara Oceans (metagenomes)	Red Sea - SUR	0
Red Sea - SUR	[FeFe] hydrogenases	0.000495939	Tara Oceans (metagenomes)	Red Sea - SUR	0.000495939
Red Sea - SUR	[NiFe] hydrogenases	0.0219644	Tara Oceans (metagenomes)	Red Sea - SUR	0.0219644
Red Sea - SUR	3-hydroxypropionate cycle - Mcr	0.00284094	Tara Oceans (metagenomes)	Red Sea - SUR	0.00284094
Red Sea - SUR	4-hydroxybutyrate cycles - HbsC, HbsT	0.00386943	Tara Oceans (metagenomes)	Red Sea - SUR	0.00386943
Red Sea - SUR	Aerobic respiration - CoxA, CcoN, CydA, CyoA	1.39802	Tara Oceans (metagenomes)	Red Sea - SUR	1
Red Sea - SUR	Ammonia oxidation - AmoA	0.00298938	Tara Oceans (metagenomes)	Red Sea - SUR	0.00298938
Red Sea - SUR	Anammox - HzsA	1.05364e-06	Tara Oceans (metagenomes)	Red Sea - SUR	1.05364e-06
Red Sea - SUR	Arsenate reduction to arsenite - ArsC	0.132811	Tara Oceans (metagenomes)	Red Sea - SUR	0.132811
Red Sea - SUR	Arsenite oxidation to arsenate - ARO	0.00139989	Tara Oceans (metagenomes)	Red Sea - SUR	0.00139989
Red Sea - SUR	Calvin-Benson cycle - RbcL	0.371488	Tara Oceans (metagenomes)	Red Sea - SUR	0.371488
Red Sea - SUR	Carbon monoxide oxidation - CoxL	0.090385	Tara Oceans (metagenomes)	Red Sea - SUR	0.090385
Red Sea - SUR	Dinitrogen fixation - NifH	0.0613574	Tara Oceans (metagenomes)	Red Sea - SUR	0.0613574
Red Sea - SUR	Ferric iron reduction to ferrous iron - MtrB, OmcB	4.78262e-06	Tara Oceans (metagenomes)	Red Sea - SUR	4.78262e-06
Red Sea - SUR	Ferrous iron oxidation to ferric iron - Cyc2	1.48935e-05	Tara Oceans (metagenomes)	Red Sea - SUR	1.48935e-05
Red Sea - SUR	Formate oxidation - FdhA	0.52827	Tara Oceans (metagenomes)	Red Sea - SUR	0.52827
Red Sea - SUR	Isoprene oxidation - IsoA	0	Tara Oceans (metagenomes)	Red Sea - SUR	0
Red Sea - SUR	Light-dependent proton/sodium pumping - RHO	0.679089	Tara Oceans (metagenomes)	Red Sea - SUR	0.679089
Red Sea - SUR	Methane oxidation - MmoX, PmoA	0.000140284	Tara Oceans (metagenomes)	Red Sea - SUR	0.000140284
Red Sea - SUR	Methane production - McrA	0	Tara Oceans (metagenomes)	Red Sea - SUR	0
Red Sea - SUR	NADH oxidation - NuoF	0.715968	Tara Oceans (metagenomes)	Red Sea - SUR	0.715968
Red Sea - SUR	Nitrate reduction - NapA, NarG	0.0137533	Tara Oceans (metagenomes)	Red Sea - SUR	0.0137533
Red Sea - SUR	Nitric oxide reduction to nitrous oxide - NorB	0.000343698	Tara Oceans (metagenomes)	Red Sea - SUR	0.000343698
Red Sea - SUR	Nitrite oxidation to nitrate - NxrA	3.26168e-05	Tara Oceans (metagenomes)	Red Sea - SUR	3.26168e-05
Red Sea - SUR	Nitrite reduction to ammonium - NrfA	5.31471e-06	Tara Oceans (metagenomes)	Red Sea - SUR	5.31471e-06
Red Sea - SUR	Nitrite reduction to nitric oxide - NirK, NirS	0.00442405	Tara Oceans (metagenomes)	Red Sea - SUR	0.00442405
Red Sea - SUR	Nitrous oxide reduction - NosZ	0.00338963	Tara Oceans (metagenomes)	Red Sea - SUR	0.00338963
Red Sea - SUR	Oxidative phosphorylation - AtpA	1.4025	Tara Oceans (metagenomes)	Red Sea - SUR	1
Red Sea - SUR	Photosystem I reaction centre - PsaA	0.316674	Tara Oceans (metagenomes)	Red Sea - SUR	0.316674
Red Sea - SUR	Photosystem II reaction centre - PsbA	1.83823	Tara Oceans (metagenomes)	Red Sea - SUR	1
Red Sea - SUR	Reductive dehalogenation - RdhA	0.00813224	Tara Oceans (metagenomes)	Red Sea - SUR	0.00813224
Red Sea - SUR	Reductive TCA cycle - AclB	0.00173463	Tara Oceans (metagenomes)	Red Sea - SUR	0.00173463
Red Sea - SUR	Selenate reduction to selenite - YgfK	0.00111831	Tara Oceans (metagenomes)	Red Sea - SUR	0.00111831
Red Sea - SUR	Succinate oxidation/fumarate reduction - SdhA, FrdA	1.01236	Tara Oceans (metagenomes)	Red Sea - SUR	1
Red Sea - SUR	Sulfide oxidation - Sqr, FCC	0.0749155	Tara Oceans (metagenomes)	Red Sea - SUR	0.0749155
Red Sea - SUR	Sulfide oxidation/reduction - AsrA, DsrA	0.021866	Tara Oceans (metagenomes)	Red Sea - SUR	0.021866
Red Sea - SUR	Sulfur disproportionation - Sor	0	Tara Oceans (metagenomes)	Red Sea - SUR	0
Red Sea - SUR	Thiosulfate oxidation - SoxB	0.0704318	Tara Oceans (metagenomes)	Red Sea - SUR	0.0704318
Red Sea - SUR	Wood Ljungdahl pathway - AcsB, CooS	1.7184e-06	Tara Oceans (metagenomes)	Red Sea - SUR	1.7184e-06
SC6753	[Fe] hydrogenases	0	This study (metagenomes)	PPB Shore	0
SC6753	[FeFe] hydrogenases	0.0010643	This study (metagenomes)	PPB Shore	0.0010643
SC6753	[NiFe] hydrogenases	0.0341839	This study (metagenomes)	PPB Shore	0.0341839
SC6753	3-hydroxypropionate cycle - Mcr	0.0223598	This study (metagenomes)	PPB Shore	0.0223598
SC6753	4-hydroxybutyrate cycles - HbsC, HbsT	0	This study (metagenomes)	PPB Shore	0
SC6753	Aerobic respiration - CoxA, CcoN, CydA, CyoA	1.80703	This study (metagenomes)	PPB Shore	1
SC6753	Ammonia oxidation - AmoA	0	This study (metagenomes)	PPB Shore	0
SC6753	Anammox - HzsA	0	This study (metagenomes)	PPB Shore	0
SC6753	Arsenate reduction to arsenite - ArsC	0.27987	This study (metagenomes)	PPB Shore	0.27987
SC6753	Arsenite oxidation to arsenate - ARO	0.000379242	This study (metagenomes)	PPB Shore	0.000379242
SC6753	Calvin-Benson cycle - RbcL	0.0887882	This study (metagenomes)	PPB Shore	0.0887882
SC6753	Carbon monoxide oxidation - CoxL	0.315025	This study (metagenomes)	PPB Shore	0.315025
SC6753	Dinitrogen fixation - NifH	0.107655	This study (metagenomes)	PPB Shore	0.107655
SC6753	Ferric iron reduction to ferrous iron - MtrB, OmcB	0.000329171	This study (metagenomes)	PPB Shore	0.000329171
SC6753	Ferrous iron oxidation to ferric iron - Cyc2	0.000191509	This study (metagenomes)	PPB Shore	0.000191509
SC6753	Formate oxidation - FdhA	0.69963	This study (metagenomes)	PPB Shore	0.69963
SC6753	Isoprene oxidation - IsoA	0	This study (metagenomes)	PPB Shore	0
SC6753	Light-dependent proton/sodium pumping - RHO	0.93083	This study (metagenomes)	PPB Shore	0.93083
SC6753	Methane oxidation - MmoX, PmoA	0	This study (metagenomes)	PPB Shore	0
SC6753	Methane production - McrA	0	This study (metagenomes)	PPB Shore	0
SC6753	NADH oxidation - NuoF	0.755309	This study (metagenomes)	PPB Shore	0.755309
SC6753	Nitrate reduction - NapA, NarG	0.0112312	This study (metagenomes)	PPB Shore	0.0112312
SC6753	Nitric oxide reduction to nitrous oxide - NorB	0.00191303	This study (metagenomes)	PPB Shore	0.00191303
SC6753	Nitrite oxidation to nitrate - NxrA	7.2066e-05	This study (metagenomes)	PPB Shore	7.2066e-05
SC6753	Nitrite reduction to ammonium - NrfA	0.00267887	This study (metagenomes)	PPB Shore	0.00267887
SC6753	Nitrite reduction to nitric oxide - NirK, NirS	0.0277537	This study (metagenomes)	PPB Shore	0.0277537
SC6753	Nitrous oxide reduction - NosZ	0.00189793	This study (metagenomes)	PPB Shore	0.00189793
SC6753	Oxidative phosphorylation - AtpA	1.49326	This study (metagenomes)	PPB Shore	1
SC6753	Photosystem I reaction centre - PsaA	0.0605004	This study (metagenomes)	PPB Shore	0.0605004
SC6753	Photosystem II reaction centre - PsbA	0.607746	This study (metagenomes)	PPB Shore	0.607746
SC6753	Reductive dehalogenation - RdhA	0.0842024	This study (metagenomes)	PPB Shore	0.0842024
SC6753	Reductive TCA cycle - AclB	0.00132031	This study (metagenomes)	PPB Shore	0.00132031
SC6753	Selenate reduction to selenite - YgfK	0.000566953	This study (metagenomes)	PPB Shore	0.000566953
SC6753	Succinate oxidation/fumarate reduction - SdhA, FrdA	1.50733	This study (metagenomes)	PPB Shore	1
SC6753	Sulfide oxidation - Sqr, FCC	0.303321	This study (metagenomes)	PPB Shore	0.303321
SC6753	Sulfide oxidation/reduction - AsrA, DsrA	0.0114489	This study (metagenomes)	PPB Shore	0.0114489
SC6753	Sulfur disproportionation - Sor	0	This study (metagenomes)	PPB Shore	0
SC6753	Thiosulfate oxidation - SoxB	0.258802	This study (metagenomes)	PPB Shore	0.258802
SC6753	Wood Ljungdahl pathway - AcsB, CooS	0.00230432	This study (metagenomes)	PPB Shore	0.00230432
SC6754	[Fe] hydrogenases	0	This study (metagenomes)	PPB Intermediate	0
SC6754	[FeFe] hydrogenases	0.00340376	This study (metagenomes)	PPB Intermediate	0.00340376
SC6754	[NiFe] hydrogenases	0.0301041	This study (metagenomes)	PPB Intermediate	0.0301041
SC6754	3-hydroxypropionate cycle - Mcr	0.0281023	This study (metagenomes)	PPB Intermediate	0.0281023
SC6754	4-hydroxybutyrate cycles - HbsC, HbsT	0.000789742	This study (metagenomes)	PPB Intermediate	0.000789742
SC6754	Aerobic respiration - CoxA, CcoN, CydA, CyoA	1.75546	This study (metagenomes)	PPB Intermediate	1
SC6754	Ammonia oxidation - AmoA	0	This study (metagenomes)	PPB Intermediate	0
SC6754	Anammox - HzsA	0	This study (metagenomes)	PPB Intermediate	0
SC6754	Arsenate reduction to arsenite - ArsC	0.240178	This study (metagenomes)	PPB Intermediate	0.240178
SC6754	Arsenite oxidation to arsenate - ARO	0.000447281	This study (metagenomes)	PPB Intermediate	0.000447281
SC6754	Calvin-Benson cycle - RbcL	0.156582	This study (metagenomes)	PPB Intermediate	0.156582
SC6754	Carbon monoxide oxidation - CoxL	0.201532	This study (metagenomes)	PPB Intermediate	0.201532
SC6754	Dinitrogen fixation - NifH	0.0937854	This study (metagenomes)	PPB Intermediate	0.0937854
SC6754	Ferric iron reduction to ferrous iron - MtrB, OmcB	0.000104441	This study (metagenomes)	PPB Intermediate	0.000104441
SC6754	Ferrous iron oxidation to ferric iron - Cyc2	0.000350678	This study (metagenomes)	PPB Intermediate	0.000350678
SC6754	Formate oxidation - FdhA	0.777631	This study (metagenomes)	PPB Intermediate	0.777631
SC6754	Isoprene oxidation - IsoA	0.000158448	This study (metagenomes)	PPB Intermediate	0.000158448
SC6754	Light-dependent proton/sodium pumping - RHO	0.95368	This study (metagenomes)	PPB Intermediate	0.95368
SC6754	Methane oxidation - MmoX, PmoA	0	This study (metagenomes)	PPB Intermediate	0
SC6754	Methane production - McrA	0	This study (metagenomes)	PPB Intermediate	0
SC6754	NADH oxidation - NuoF	0.860946	This study (metagenomes)	PPB Intermediate	0.860946
SC6754	Nitrate reduction - NapA, NarG	0.0182433	This study (metagenomes)	PPB Intermediate	0.0182433
SC6754	Nitric oxide reduction to nitrous oxide - NorB	0.00173885	This study (metagenomes)	PPB Intermediate	0.00173885
SC6754	Nitrite oxidation to nitrate - NxrA	0.000331408	This study (metagenomes)	PPB Intermediate	0.000331408
SC6754	Nitrite reduction to ammonium - NrfA	0.00195702	This study (metagenomes)	PPB Intermediate	0.00195702
SC6754	Nitrite reduction to nitric oxide - NirK, NirS	0.0269999	This study (metagenomes)	PPB Intermediate	0.0269999
SC6754	Nitrous oxide reduction - NosZ	0.00518951	This study (metagenomes)	PPB Intermediate	0.00518951
SC6754	Oxidative phosphorylation - AtpA	1.51878	This study (metagenomes)	PPB Intermediate	1
SC6754	Photosystem I reaction centre - PsaA	0.13614	This study (metagenomes)	PPB Intermediate	0.13614
SC6754	Photosystem II reaction centre - PsbA	0.870158	This study (metagenomes)	PPB Intermediate	0.870158
SC6754	Reductive dehalogenation - RdhA	0.0372536	This study (metagenomes)	PPB Intermediate	0.0372536
SC6754	Reductive TCA cycle - AclB	0.00199262	This study (metagenomes)	PPB Intermediate	0.00199262
SC6754	Selenate reduction to selenite - YgfK	0.000592984	This study (metagenomes)	PPB Intermediate	0.000592984
SC6754	Succinate oxidation/fumarate reduction - SdhA, FrdA	1.48076	This study (metagenomes)	PPB Intermediate	1
SC6754	Sulfide oxidation - Sqr, FCC	0.14987	This study (metagenomes)	PPB Intermediate	0.14987
SC6754	Sulfide oxidation/reduction - AsrA, DsrA	0.0232237	This study (metagenomes)	PPB Intermediate	0.0232237
SC6754	Sulfur disproportionation - Sor	0	This study (metagenomes)	PPB Intermediate	0
SC6754	Thiosulfate oxidation - SoxB	0.153367	This study (metagenomes)	PPB Intermediate	0.153367
SC6754	Wood Ljungdahl pathway - AcsB, CooS	0.00494911	This study (metagenomes)	PPB Intermediate	0.00494911
SC6755	[Fe] hydrogenases	0	This study (metagenomes)	PPB Bay centre	0
SC6755	[FeFe] hydrogenases	0.00270142	This study (metagenomes)	PPB Bay centre	0.00270142
SC6755	[NiFe] hydrogenases	0.028035	This study (metagenomes)	PPB Bay centre	0.028035
SC6755	3-hydroxypropionate cycle - Mcr	0.0294834	This study (metagenomes)	PPB Bay centre	0.0294834
SC6755	4-hydroxybutyrate cycles - HbsC, HbsT	0.00037508	This study (metagenomes)	PPB Bay centre	0.00037508
SC6755	Aerobic respiration - CoxA, CcoN, CydA, CyoA	1.67286	This study (metagenomes)	PPB Bay centre	1
SC6755	Ammonia oxidation - AmoA	0	This study (metagenomes)	PPB Bay centre	0
SC6755	Anammox - HzsA	0	This study (metagenomes)	PPB Bay centre	0
SC6755	Arsenate reduction to arsenite - ArsC	0.252105	This study (metagenomes)	PPB Bay centre	0.252105
SC6755	Arsenite oxidation to arsenate - ARO	0.000285007	This study (metagenomes)	PPB Bay centre	0.000285007
SC6755	Calvin-Benson cycle - RbcL	0.146071	This study (metagenomes)	PPB Bay centre	0.146071
SC6755	Carbon monoxide oxidation - CoxL	0.19276	This study (metagenomes)	PPB Bay centre	0.19276
SC6755	Dinitrogen fixation - NifH	0.106329	This study (metagenomes)	PPB Bay centre	0.106329
SC6755	Ferric iron reduction to ferrous iron - MtrB, OmcB	8.80125e-05	This study (metagenomes)	PPB Bay centre	8.80125e-05
SC6755	Ferrous iron oxidation to ferric iron - Cyc2	0.000154689	This study (metagenomes)	PPB Bay centre	0.000154689
SC6755	Formate oxidation - FdhA	0.72845	This study (metagenomes)	PPB Bay centre	0.72845
SC6755	Isoprene oxidation - IsoA	0	This study (metagenomes)	PPB Bay centre	0
SC6755	Light-dependent proton/sodium pumping - RHO	0.843625	This study (metagenomes)	PPB Bay centre	0.843625
SC6755	Methane oxidation - MmoX, PmoA	0	This study (metagenomes)	PPB Bay centre	0
SC6755	Methane production - McrA	0	This study (metagenomes)	PPB Bay centre	0
SC6755	NADH oxidation - NuoF	0.799047	This study (metagenomes)	PPB Bay centre	0.799047
SC6755	Nitrate reduction - NapA, NarG	0.012985	This study (metagenomes)	PPB Bay centre	0.012985
SC6755	Nitric oxide reduction to nitrous oxide - NorB	0.001193	This study (metagenomes)	PPB Bay centre	0.001193
SC6755	Nitrite oxidation to nitrate - NxrA	0.00017238	This study (metagenomes)	PPB Bay centre	0.00017238
SC6755	Nitrite reduction to ammonium - NrfA	0.000797606	This study (metagenomes)	PPB Bay centre	0.000797606
SC6755	Nitrite reduction to nitric oxide - NirK, NirS	0.0308584	This study (metagenomes)	PPB Bay centre	0.0308584
SC6755	Nitrous oxide reduction - NosZ	0.00224146	This study (metagenomes)	PPB Bay centre	0.00224146
SC6755	Oxidative phosphorylation - AtpA	1.48395	This study (metagenomes)	PPB Bay centre	1
SC6755	Photosystem I reaction centre - PsaA	0.133014	This study (metagenomes)	PPB Bay centre	0.133014
SC6755	Photosystem II reaction centre - PsbA	0.886508	This study (metagenomes)	PPB Bay centre	0.886508
SC6755	Reductive dehalogenation - RdhA	0.0327444	This study (metagenomes)	PPB Bay centre	0.0327444
SC6755	Reductive TCA cycle - AclB	0.00215084	This study (metagenomes)	PPB Bay centre	0.00215084
SC6755	Selenate reduction to selenite - YgfK	0.000510219	This study (metagenomes)	PPB Bay centre	0.000510219
SC6755	Succinate oxidation/fumarate reduction - SdhA, FrdA	1.40616	This study (metagenomes)	PPB Bay centre	1
SC6755	Sulfide oxidation - Sqr, FCC	0.170631	This study (metagenomes)	PPB Bay centre	0.170631
SC6755	Sulfide oxidation/reduction - AsrA, DsrA	0.0186892	This study (metagenomes)	PPB Bay centre	0.0186892
SC6755	Sulfur disproportionation - Sor	0	This study (metagenomes)	PPB Bay centre	0
SC6755	Thiosulfate oxidation - SoxB	0.172059	This study (metagenomes)	PPB Bay centre	0.172059
SC6755	Wood Ljungdahl pathway - AcsB, CooS	0.00159583	This study (metagenomes)	PPB Bay centre	0.00159583
SC6756	[Fe] hydrogenases	0	This study (metagenomes)	PPB Shore SML	0
SC6756	[FeFe] hydrogenases	0.00277963	This study (metagenomes)	PPB Shore SML	0.00277963
SC6756	[NiFe] hydrogenases	0.0400968	This study (metagenomes)	PPB Shore SML	0.0400968
SC6756	3-hydroxypropionate cycle - Mcr	0.0358942	This study (metagenomes)	PPB Shore SML	0.0358942
SC6756	4-hydroxybutyrate cycles - HbsC, HbsT	0	This study (metagenomes)	PPB Shore SML	0
SC6756	Aerobic respiration - CoxA, CcoN, CydA, CyoA	1.80456	This study (metagenomes)	PPB Shore SML	1
SC6756	Ammonia oxidation - AmoA	0	This study (metagenomes)	PPB Shore SML	0
SC6756	Anammox - HzsA	0	This study (metagenomes)	PPB Shore SML	0
SC6756	Arsenate reduction to arsenite - ArsC	0.295322	This study (metagenomes)	PPB Shore SML	0.295322
SC6756	Arsenite oxidation to arsenate - ARO	0.000285907	This study (metagenomes)	PPB Shore SML	0.000285907
SC6756	Calvin-Benson cycle - RbcL	0.0964308	This study (metagenomes)	PPB Shore SML	0.0964308
SC6756	Carbon monoxide oxidation - CoxL	0.285748	This study (metagenomes)	PPB Shore SML	0.285748
SC6756	Dinitrogen fixation - NifH	0.133254	This study (metagenomes)	PPB Shore SML	0.133254
SC6756	Ferric iron reduction to ferrous iron - MtrB, OmcB	6.32157e-05	This study (metagenomes)	PPB Shore SML	6.32157e-05
SC6756	Ferrous iron oxidation to ferric iron - Cyc2	0	This study (metagenomes)	PPB Shore SML	0
SC6756	Formate oxidation - FdhA	0.808016	This study (metagenomes)	PPB Shore SML	0.808016
SC6756	Isoprene oxidation - IsoA	9.59046e-05	This study (metagenomes)	PPB Shore SML	9.59046e-05
SC6756	Light-dependent proton/sodium pumping - RHO	0.874257	This study (metagenomes)	PPB Shore SML	0.874257
SC6756	Methane oxidation - MmoX, PmoA	0	This study (metagenomes)	PPB Shore SML	0
SC6756	Methane production - McrA	0	This study (metagenomes)	PPB Shore SML	0
SC6756	NADH oxidation - NuoF	0.82985	This study (metagenomes)	PPB Shore SML	0.82985
SC6756	Nitrate reduction - NapA, NarG	0.0147185	This study (metagenomes)	PPB Shore SML	0.0147185
SC6756	Nitric oxide reduction to nitrous oxide - NorB	0.00143526	This study (metagenomes)	PPB Shore SML	0.00143526
SC6756	Nitrite oxidation to nitrate - NxrA	0	This study (metagenomes)	PPB Shore SML	0
SC6756	Nitrite reduction to ammonium - NrfA	0.00133503	This study (metagenomes)	PPB Shore SML	0.00133503
SC6756	Nitrite reduction to nitric oxide - NirK, NirS	0.027259	This study (metagenomes)	PPB Shore SML	0.027259
SC6756	Nitrous oxide reduction - NosZ	0.00204272	This study (metagenomes)	PPB Shore SML	0.00204272
SC6756	Oxidative phosphorylation - AtpA	1.48561	This study (metagenomes)	PPB Shore SML	1
SC6756	Photosystem I reaction centre - PsaA	0.0745491	This study (metagenomes)	PPB Shore SML	0.0745491
SC6756	Photosystem II reaction centre - PsbA	0.566765	This study (metagenomes)	PPB Shore SML	0.566765
SC6756	Reductive dehalogenation - RdhA	0.0734141	This study (metagenomes)	PPB Shore SML	0.0734141
SC6756	Reductive TCA cycle - AclB	0.000545311	This study (metagenomes)	PPB Shore SML	0.000545311
SC6756	Selenate reduction to selenite - YgfK	0.000415345	This study (metagenomes)	PPB Shore SML	0.000415345
SC6756	Succinate oxidation/fumarate reduction - SdhA, FrdA	1.51501	This study (metagenomes)	PPB Shore SML	1
SC6756	Sulfide oxidation - Sqr, FCC	0.30745	This study (metagenomes)	PPB Shore SML	0.30745
SC6756	Sulfide oxidation/reduction - AsrA, DsrA	0.0182076	This study (metagenomes)	PPB Shore SML	0.0182076
SC6756	Sulfur disproportionation - Sor	0.000913699	This study (metagenomes)	PPB Shore SML	0.000913699
SC6756	Thiosulfate oxidation - SoxB	0.267584	This study (metagenomes)	PPB Shore SML	0.267584
SC6756	Wood Ljungdahl pathway - AcsB, CooS	0.002735	This study (metagenomes)	PPB Shore SML	0.002735
SC9736	[Fe] hydrogenases	0	This study (metagenomes)	Heron Shore	0
SC9736	[FeFe] hydrogenases	0.0136129	This study (metagenomes)	Heron Shore	0.0136129
SC9736	[NiFe] hydrogenases	0.0717123	This study (metagenomes)	Heron Shore	0.0717123
SC9736	3-hydroxypropionate cycle - Mcr	0.00491546	This study (metagenomes)	Heron Shore	0.00491546
SC9736	4-hydroxybutyrate cycles - HbsC, HbsT	0.00587576	This study (metagenomes)	Heron Shore	0.00587576
SC9736	Aerobic respiration - CoxA, CcoN, CydA, CyoA	1.64757	This study (metagenomes)	Heron Shore	1
SC9736	Ammonia oxidation - AmoA	0.00309492	This study (metagenomes)	Heron Shore	0.00309492
SC9736	Anammox - HzsA	0.00023668	This study (metagenomes)	Heron Shore	0.00023668
SC9736	Arsenate reduction to arsenite - ArsC	0.197314	This study (metagenomes)	Heron Shore	0.197314
SC9736	Arsenite oxidation to arsenate - ARO	0.00230569	This study (metagenomes)	Heron Shore	0.00230569
SC9736	Calvin-Benson cycle - RbcL	0.270223	This study (metagenomes)	Heron Shore	0.270223
SC9736	Carbon monoxide oxidation - CoxL	0.0846263	This study (metagenomes)	Heron Shore	0.0846263
SC9736	Dinitrogen fixation - NifH	0.101368	This study (metagenomes)	Heron Shore	0.101368
SC9736	Ferric iron reduction to ferrous iron - MtrB, OmcB	0.000886608	This study (metagenomes)	Heron Shore	0.000886608
SC9736	Ferrous iron oxidation to ferric iron - Cyc2	0	This study (metagenomes)	Heron Shore	0
SC9736	Formate oxidation - FdhA	0.494866	This study (metagenomes)	Heron Shore	0.494866
SC9736	Isoprene oxidation - IsoA	0	This study (metagenomes)	Heron Shore	0
SC9736	Light-dependent proton/sodium pumping - RHO	0.634367	This study (metagenomes)	Heron Shore	0.634367
SC9736	Methane oxidation - MmoX, PmoA	0	This study (metagenomes)	Heron Shore	0
SC9736	Methane production - McrA	0	This study (metagenomes)	Heron Shore	0
SC9736	NADH oxidation - NuoF	0.549276	This study (metagenomes)	Heron Shore	0.549276
SC9736	Nitrate reduction - NapA, NarG	0.0571504	This study (metagenomes)	Heron Shore	0.0571504
SC9736	Nitric oxide reduction to nitrous oxide - NorB	0.00492422	This study (metagenomes)	Heron Shore	0.00492422
SC9736	Nitrite oxidation to nitrate - NxrA	0.000415174	This study (metagenomes)	Heron Shore	0.000415174
SC9736	Nitrite reduction to ammonium - NrfA	0.0134891	This study (metagenomes)	Heron Shore	0.0134891
SC9736	Nitrite reduction to nitric oxide - NirK, NirS	0.0188793	This study (metagenomes)	Heron Shore	0.0188793
SC9736	Nitrous oxide reduction - NosZ	0.00720848	This study (metagenomes)	Heron Shore	0.00720848
SC9736	Oxidative phosphorylation - AtpA	1.43366	This study (metagenomes)	Heron Shore	1
SC9736	Photosystem I reaction centre - PsaA	0.283406	This study (metagenomes)	Heron Shore	0.283406
SC9736	Photosystem II reaction centre - PsbA	4.197	This study (metagenomes)	Heron Shore	1
SC9736	Reductive dehalogenation - RdhA	0.0189288	This study (metagenomes)	Heron Shore	0.0189288
SC9736	Reductive TCA cycle - AclB	0.00220684	This study (metagenomes)	Heron Shore	0.00220684
SC9736	Selenate reduction to selenite - YgfK	0.00217049	This study (metagenomes)	Heron Shore	0.00217049
SC9736	Succinate oxidation/fumarate reduction - SdhA, FrdA	1.31263	This study (metagenomes)	Heron Shore	1
SC9736	Sulfide oxidation - Sqr, FCC	0.118069	This study (metagenomes)	Heron Shore	0.118069
SC9736	Sulfide oxidation/reduction - AsrA, DsrA	0.0166595	This study (metagenomes)	Heron Shore	0.0166595
SC9736	Sulfur disproportionation - Sor	0	This study (metagenomes)	Heron Shore	0
SC9736	Thiosulfate oxidation - SoxB	0.0928639	This study (metagenomes)	Heron Shore	0.0928639
SC9736	Wood Ljungdahl pathway - AcsB, CooS	0.0100491	This study (metagenomes)	Heron Shore	0.0100491
SC9737	[Fe] hydrogenases	0	This study (metagenomes)	Heron Shore SML	0
SC9737	[FeFe] hydrogenases	0.0186626	This study (metagenomes)	Heron Shore SML	0.0186626
SC9737	[NiFe] hydrogenases	0.208228	This study (metagenomes)	Heron Shore SML	0.208228
SC9737	3-hydroxypropionate cycle - Mcr	0.00690279	This study (metagenomes)	Heron Shore SML	0.00690279
SC9737	4-hydroxybutyrate cycles - HbsC, HbsT	0.00173014	This study (metagenomes)	Heron Shore SML	0.00173014
SC9737	Aerobic respiration - CoxA, CcoN, CydA, CyoA	2.10564	This study (metagenomes)	Heron Shore SML	1
SC9737	Ammonia oxidation - AmoA	0	This study (metagenomes)	Heron Shore SML	0
SC9737	Anammox - HzsA	0	This study (metagenomes)	Heron Shore SML	0
SC9737	Arsenate reduction to arsenite - ArsC	0.233485	This study (metagenomes)	Heron Shore SML	0.233485
SC9737	Arsenite oxidation to arsenate - ARO	0.00458037	This study (metagenomes)	Heron Shore SML	0.00458037
SC9737	Calvin-Benson cycle - RbcL	0.110934	This study (metagenomes)	Heron Shore SML	0.110934
SC9737	Carbon monoxide oxidation - CoxL	0.157425	This study (metagenomes)	Heron Shore SML	0.157425
SC9737	Dinitrogen fixation - NifH	0.0848128	This study (metagenomes)	Heron Shore SML	0.0848128
SC9737	Ferric iron reduction to ferrous iron - MtrB, OmcB	0.00526253	This study (metagenomes)	Heron Shore SML	0.00526253
SC9737	Ferrous iron oxidation to ferric iron - Cyc2	0	This study (metagenomes)	Heron Shore SML	0
SC9737	Formate oxidation - FdhA	0.667094	This study (metagenomes)	Heron Shore SML	0.667094
SC9737	Isoprene oxidation - IsoA	0	This study (metagenomes)	Heron Shore SML	0
SC9737	Light-dependent proton/sodium pumping - RHO	0.865559	This study (metagenomes)	Heron Shore SML	0.865559
SC9737	Methane oxidation - MmoX, PmoA	0	This study (metagenomes)	Heron Shore SML	0
SC9737	Methane production - McrA	0	This study (metagenomes)	Heron Shore SML	0
SC9737	NADH oxidation - NuoF	0.854668	This study (metagenomes)	Heron Shore SML	0.854668
SC9737	Nitrate reduction - NapA, NarG	0.114115	This study (metagenomes)	Heron Shore SML	0.114115
SC9737	Nitric oxide reduction to nitrous oxide - NorB	0.0175909	This study (metagenomes)	Heron Shore SML	0.0175909
SC9737	Nitrite oxidation to nitrate - NxrA	0.00160148	This study (metagenomes)	Heron Shore SML	0.00160148
SC9737	Nitrite reduction to ammonium - NrfA	0.0145388	This study (metagenomes)	Heron Shore SML	0.0145388
SC9737	Nitrite reduction to nitric oxide - NirK, NirS	0.0397627	This study (metagenomes)	Heron Shore SML	0.0397627
SC9737	Nitrous oxide reduction - NosZ	0.027698	This study (metagenomes)	Heron Shore SML	0.027698
SC9737	Oxidative phosphorylation - AtpA	1.44198	This study (metagenomes)	Heron Shore SML	1
SC9737	Photosystem I reaction centre - PsaA	0.103515	This study (metagenomes)	Heron Shore SML	0.103515
SC9737	Photosystem II reaction centre - PsbA	3.50606	This study (metagenomes)	Heron Shore SML	1
SC9737	Reductive dehalogenation - RdhA	0.0419376	This study (metagenomes)	Heron Shore SML	0.0419376
SC9737	Reductive TCA cycle - AclB	0	This study (metagenomes)	Heron Shore SML	0
SC9737	Selenate reduction to selenite - YgfK	0.00126982	This study (metagenomes)	Heron Shore SML	0.00126982
SC9737	Succinate oxidation/fumarate reduction - SdhA, FrdA	1.19543	This study (metagenomes)	Heron Shore SML	1
SC9737	Sulfide oxidation - Sqr, FCC	0.176073	This study (metagenomes)	Heron Shore SML	0.176073
SC9737	Sulfide oxidation/reduction - AsrA, DsrA	0.0426501	This study (metagenomes)	Heron Shore SML	0.0426501
SC9737	Sulfur disproportionation - Sor	0	This study (metagenomes)	Heron Shore SML	0
SC9737	Thiosulfate oxidation - SoxB	0.0940692	This study (metagenomes)	Heron Shore SML	0.0940692
SC9737	Wood Ljungdahl pathway - AcsB, CooS	0.045511	This study (metagenomes)	Heron Shore SML	0.045511
SC9738	[Fe] hydrogenases	0	This study (metagenomes)	Munida Neritic 1	0
SC9738	[FeFe] hydrogenases	0.00806912	This study (metagenomes)	Munida Neritic 1	0.00806912
SC9738	[NiFe] hydrogenases	0.0101549	This study (metagenomes)	Munida Neritic 1	0.0101549
SC9738	3-hydroxypropionate cycle - Mcr	0.00489219	This study (metagenomes)	Munida Neritic 1	0.00489219
SC9738	4-hydroxybutyrate cycles - HbsC, HbsT	0.0509642	This study (metagenomes)	Munida Neritic 1	0.0509642
SC9738	Aerobic respiration - CoxA, CcoN, CydA, CyoA	1.75702	This study (metagenomes)	Munida Neritic 1	1
SC9738	Ammonia oxidation - AmoA	0.0914842	This study (metagenomes)	Munida Neritic 1	0.0914842
SC9738	Anammox - HzsA	0	This study (metagenomes)	Munida Neritic 1	0
SC9738	Arsenate reduction to arsenite - ArsC	0.171435	This study (metagenomes)	Munida Neritic 1	0.171435
SC9738	Arsenite oxidation to arsenate - ARO	0.000787812	This study (metagenomes)	Munida Neritic 1	0.000787812
SC9738	Calvin-Benson cycle - RbcL	0.340705	This study (metagenomes)	Munida Neritic 1	0.340705
SC9738	Carbon monoxide oxidation - CoxL	0.0982627	This study (metagenomes)	Munida Neritic 1	0.0982627
SC9738	Dinitrogen fixation - NifH	0.0349634	This study (metagenomes)	Munida Neritic 1	0.0349634
SC9738	Ferric iron reduction to ferrous iron - MtrB, OmcB	0.000610604	This study (metagenomes)	Munida Neritic 1	0.000610604
SC9738	Ferrous iron oxidation to ferric iron - Cyc2	0.000439413	This study (metagenomes)	Munida Neritic 1	0.000439413
SC9738	Formate oxidation - FdhA	0.551659	This study (metagenomes)	Munida Neritic 1	0.551659
SC9738	Isoprene oxidation - IsoA	0	This study (metagenomes)	Munida Neritic 1	0
SC9738	Light-dependent proton/sodium pumping - RHO	1.04233	This study (metagenomes)	Munida Neritic 1	1
SC9738	Methane oxidation - MmoX, PmoA	0.000384236	This study (metagenomes)	Munida Neritic 1	0.000384236
SC9738	Methane production - McrA	0	This study (metagenomes)	Munida Neritic 1	0
SC9738	NADH oxidation - NuoF	0.601224	This study (metagenomes)	Munida Neritic 1	0.601224
SC9738	Nitrate reduction - NapA, NarG	0.0153969	This study (metagenomes)	Munida Neritic 1	0.0153969
SC9738	Nitric oxide reduction to nitrous oxide - NorB	0.000929361	This study (metagenomes)	Munida Neritic 1	0.000929361
SC9738	Nitrite oxidation to nitrate - NxrA	0.00492237	This study (metagenomes)	Munida Neritic 1	0.00492237
SC9738	Nitrite reduction to ammonium - NrfA	0.00108695	This study (metagenomes)	Munida Neritic 1	0.00108695
SC9738	Nitrite reduction to nitric oxide - NirK, NirS	0.017283	This study (metagenomes)	Munida Neritic 1	0.017283
SC9738	Nitrous oxide reduction - NosZ	0.00122828	This study (metagenomes)	Munida Neritic 1	0.00122828
SC9738	Oxidative phosphorylation - AtpA	1.52591	This study (metagenomes)	Munida Neritic 1	1
SC9738	Photosystem I reaction centre - PsaA	0.291634	This study (metagenomes)	Munida Neritic 1	0.291634
SC9738	Photosystem II reaction centre - PsbA	0.885561	This study (metagenomes)	Munida Neritic 1	0.885561
SC9738	Reductive dehalogenation - RdhA	0.0475107	This study (metagenomes)	Munida Neritic 1	0.0475107
SC9738	Reductive TCA cycle - AclB	0.00185588	This study (metagenomes)	Munida Neritic 1	0.00185588
SC9738	Selenate reduction to selenite - YgfK	0.000258932	This study (metagenomes)	Munida Neritic 1	0.000258932
SC9738	Succinate oxidation/fumarate reduction - SdhA, FrdA	1.33015	This study (metagenomes)	Munida Neritic 1	1
SC9738	Sulfide oxidation - Sqr, FCC	0.106628	This study (metagenomes)	Munida Neritic 1	0.106628
SC9738	Sulfide oxidation/reduction - AsrA, DsrA	0.0152132	This study (metagenomes)	Munida Neritic 1	0.0152132
SC9738	Sulfur disproportionation - Sor	0	This study (metagenomes)	Munida Neritic 1	0
SC9738	Thiosulfate oxidation - SoxB	0.086891	This study (metagenomes)	Munida Neritic 1	0.086891
SC9738	Wood Ljungdahl pathway - AcsB, CooS	0.000748428	This study (metagenomes)	Munida Neritic 1	0.000748428
SC9739	[Fe] hydrogenases	0	This study (metagenomes)	Munida Neritic 2	0
SC9739	[FeFe] hydrogenases	0.00838903	This study (metagenomes)	Munida Neritic 2	0.00838903
SC9739	[NiFe] hydrogenases	0.0115906	This study (metagenomes)	Munida Neritic 2	0.0115906
SC9739	3-hydroxypropionate cycle - Mcr	0.00253453	This study (metagenomes)	Munida Neritic 2	0.00253453
SC9739	4-hydroxybutyrate cycles - HbsC, HbsT	0.0810919	This study (metagenomes)	Munida Neritic 2	0.0810919
SC9739	Aerobic respiration - CoxA, CcoN, CydA, CyoA	1.82732	This study (metagenomes)	Munida Neritic 2	1
SC9739	Ammonia oxidation - AmoA	0.189925	This study (metagenomes)	Munida Neritic 2	0.189925
SC9739	Anammox - HzsA	0	This study (metagenomes)	Munida Neritic 2	0
SC9739	Arsenate reduction to arsenite - ArsC	0.170573	This study (metagenomes)	Munida Neritic 2	0.170573
SC9739	Arsenite oxidation to arsenate - ARO	0.000454769	This study (metagenomes)	Munida Neritic 2	0.000454769
SC9739	Calvin-Benson cycle - RbcL	0.364012	This study (metagenomes)	Munida Neritic 2	0.364012
SC9739	Carbon monoxide oxidation - CoxL	0.0701394	This study (metagenomes)	Munida Neritic 2	0.0701394
SC9739	Dinitrogen fixation - NifH	0.0194612	This study (metagenomes)	Munida Neritic 2	0.0194612
SC9739	Ferric iron reduction to ferrous iron - MtrB, OmcB	0.000249399	This study (metagenomes)	Munida Neritic 2	0.000249399
SC9739	Ferrous iron oxidation to ferric iron - Cyc2	0	This study (metagenomes)	Munida Neritic 2	0
SC9739	Formate oxidation - FdhA	0.553576	This study (metagenomes)	Munida Neritic 2	0.553576
SC9739	Isoprene oxidation - IsoA	0	This study (metagenomes)	Munida Neritic 2	0
SC9739	Light-dependent proton/sodium pumping - RHO	1.09039	This study (metagenomes)	Munida Neritic 2	1
SC9739	Methane oxidation - MmoX, PmoA	0.000734559	This study (metagenomes)	Munida Neritic 2	0.000734559
SC9739	Methane production - McrA	0	This study (metagenomes)	Munida Neritic 2	0
SC9739	NADH oxidation - NuoF	0.604866	This study (metagenomes)	Munida Neritic 2	0.604866
SC9739	Nitrate reduction - NapA, NarG	0.0127053	This study (metagenomes)	Munida Neritic 2	0.0127053
SC9739	Nitric oxide reduction to nitrous oxide - NorB	0.00243097	This study (metagenomes)	Munida Neritic 2	0.00243097
SC9739	Nitrite oxidation to nitrate - NxrA	0.00465243	This study (metagenomes)	Munida Neritic 2	0.00465243
SC9739	Nitrite reduction to ammonium - NrfA	0.00112602	This study (metagenomes)	Munida Neritic 2	0.00112602
SC9739	Nitrite reduction to nitric oxide - NirK, NirS	0.0210083	This study (metagenomes)	Munida Neritic 2	0.0210083
SC9739	Nitrous oxide reduction - NosZ	0.00320959	This study (metagenomes)	Munida Neritic 2	0.00320959
SC9739	Oxidative phosphorylation - AtpA	1.56145	This study (metagenomes)	Munida Neritic 2	1
SC9739	Photosystem I reaction centre - PsaA	0.273396	This study (metagenomes)	Munida Neritic 2	0.273396
SC9739	Photosystem II reaction centre - PsbA	0.916431	This study (metagenomes)	Munida Neritic 2	0.916431
SC9739	Reductive dehalogenation - RdhA	0.0398002	This study (metagenomes)	Munida Neritic 2	0.0398002
SC9739	Reductive TCA cycle - AclB	0.0042116	This study (metagenomes)	Munida Neritic 2	0.0042116
SC9739	Selenate reduction to selenite - YgfK	0.000252911	This study (metagenomes)	Munida Neritic 2	0.000252911
SC9739	Succinate oxidation/fumarate reduction - SdhA, FrdA	1.3737	This study (metagenomes)	Munida Neritic 2	1
SC9739	Sulfide oxidation - Sqr, FCC	0.0969155	This study (metagenomes)	Munida Neritic 2	0.0969155
SC9739	Sulfide oxidation/reduction - AsrA, DsrA	0.0210402	This study (metagenomes)	Munida Neritic 2	0.0210402
SC9739	Sulfur disproportionation - Sor	0	This study (metagenomes)	Munida Neritic 2	0
SC9739	Thiosulfate oxidation - SoxB	0.0757661	This study (metagenomes)	Munida Neritic 2	0.0757661
SC9739	Wood Ljungdahl pathway - AcsB, CooS	0.00219111	This study (metagenomes)	Munida Neritic 2	0.00219111
SC9740	[Fe] hydrogenases	0	This study (metagenomes)	Munida STW 1	0
SC9740	[FeFe] hydrogenases	0.00238767	This study (metagenomes)	Munida STW 1	0.00238767
SC9740	[NiFe] hydrogenases	0.00797221	This study (metagenomes)	Munida STW 1	0.00797221
SC9740	3-hydroxypropionate cycle - Mcr	0.00208404	This study (metagenomes)	Munida STW 1	0.00208404
SC9740	4-hydroxybutyrate cycles - HbsC, HbsT	0.130577	This study (metagenomes)	Munida STW 1	0.130577
SC9740	Aerobic respiration - CoxA, CcoN, CydA, CyoA	1.95668	This study (metagenomes)	Munida STW 1	1
SC9740	Ammonia oxidation - AmoA	0.267578	This study (metagenomes)	Munida STW 1	0.267578
SC9740	Anammox - HzsA	0	This study (metagenomes)	Munida STW 1	0
SC9740	Arsenate reduction to arsenite - ArsC	0.151541	This study (metagenomes)	Munida STW 1	0.151541
SC9740	Arsenite oxidation to arsenate - ARO	0.00130635	This study (metagenomes)	Munida STW 1	0.00130635
SC9740	Calvin-Benson cycle - RbcL	0.315854	This study (metagenomes)	Munida STW 1	0.315854
SC9740	Carbon monoxide oxidation - CoxL	0.0736818	This study (metagenomes)	Munida STW 1	0.0736818
SC9740	Dinitrogen fixation - NifH	0.0217611	This study (metagenomes)	Munida STW 1	0.0217611
SC9740	Ferric iron reduction to ferrous iron - MtrB, OmcB	0	This study (metagenomes)	Munida STW 1	0
SC9740	Ferrous iron oxidation to ferric iron - Cyc2	0	This study (metagenomes)	Munida STW 1	0
SC9740	Formate oxidation - FdhA	0.621849	This study (metagenomes)	Munida STW 1	0.621849
SC9740	Isoprene oxidation - IsoA	0	This study (metagenomes)	Munida STW 1	0
SC9740	Light-dependent proton/sodium pumping - RHO	1.17553	This study (metagenomes)	Munida STW 1	1
SC9740	Methane oxidation - MmoX, PmoA	0.000392855	This study (metagenomes)	Munida STW 1	0.000392855
SC9740	Methane production - McrA	0	This study (metagenomes)	Munida STW 1	0
SC9740	NADH oxidation - NuoF	0.696058	This study (metagenomes)	Munida STW 1	0.696058
SC9740	Nitrate reduction - NapA, NarG	0.0212643	This study (metagenomes)	Munida STW 1	0.0212643
SC9740	Nitric oxide reduction to nitrous oxide - NorB	0.00179257	This study (metagenomes)	Munida STW 1	0.00179257
SC9740	Nitrite oxidation to nitrate - NxrA	0.0105736	This study (metagenomes)	Munida STW 1	0.0105736
SC9740	Nitrite reduction to ammonium - NrfA	0	This study (metagenomes)	Munida STW 1	0
SC9740	Nitrite reduction to nitric oxide - NirK, NirS	0.0266303	This study (metagenomes)	Munida STW 1	0.0266303
SC9740	Nitrous oxide reduction - NosZ	0.000735637	This study (metagenomes)	Munida STW 1	0.000735637
SC9740	Oxidative phosphorylation - AtpA	1.60546	This study (metagenomes)	Munida STW 1	1
SC9740	Photosystem I reaction centre - PsaA	0.241697	This study (metagenomes)	Munida STW 1	0.241697
SC9740	Photosystem II reaction centre - PsbA	0.785919	This study (metagenomes)	Munida STW 1	0.785919
SC9740	Reductive dehalogenation - RdhA	0.0311817	This study (metagenomes)	Munida STW 1	0.0311817
SC9740	Reductive TCA cycle - AclB	0.00421206	This study (metagenomes)	Munida STW 1	0.00421206
SC9740	Selenate reduction to selenite - YgfK	0.000180706	This study (metagenomes)	Munida STW 1	0.000180706
SC9740	Succinate oxidation/fumarate reduction - SdhA, FrdA	1.52561	This study (metagenomes)	Munida STW 1	1
SC9740	Sulfide oxidation - Sqr, FCC	0.0757004	This study (metagenomes)	Munida STW 1	0.0757004
SC9740	Sulfide oxidation/reduction - AsrA, DsrA	0.024547	This study (metagenomes)	Munida STW 1	0.024547
SC9740	Sulfur disproportionation - Sor	0	This study (metagenomes)	Munida STW 1	0
SC9740	Thiosulfate oxidation - SoxB	0.0547299	This study (metagenomes)	Munida STW 1	0.0547299
SC9740	Wood Ljungdahl pathway - AcsB, CooS	0.000401107	This study (metagenomes)	Munida STW 1	0.000401107
SC9741	[Fe] hydrogenases	0	This study (metagenomes)	Munida STW 2	0
SC9741	[FeFe] hydrogenases	0.00134571	This study (metagenomes)	Munida STW 2	0.00134571
SC9741	[NiFe] hydrogenases	0.00176325	This study (metagenomes)	Munida STW 2	0.00176325
SC9741	3-hydroxypropionate cycle - Mcr	0.000365683	This study (metagenomes)	Munida STW 2	0.000365683
SC9741	4-hydroxybutyrate cycles - HbsC, HbsT	0.0567109	This study (metagenomes)	Munida STW 2	0.0567109
SC9741	Aerobic respiration - CoxA, CcoN, CydA, CyoA	2.3458	This study (metagenomes)	Munida STW 2	1
SC9741	Ammonia oxidation - AmoA	0.408711	This study (metagenomes)	Munida STW 2	0.408711
SC9741	Anammox - HzsA	0	This study (metagenomes)	Munida STW 2	0
SC9741	Arsenate reduction to arsenite - ArsC	0.135818	This study (metagenomes)	Munida STW 2	0.135818
SC9741	Arsenite oxidation to arsenate - ARO	0.000215607	This study (metagenomes)	Munida STW 2	0.000215607
SC9741	Calvin-Benson cycle - RbcL	0.196258	This study (metagenomes)	Munida STW 2	0.196258
SC9741	Carbon monoxide oxidation - CoxL	0.0194562	This study (metagenomes)	Munida STW 2	0.0194562
SC9741	Dinitrogen fixation - NifH	0.00709071	This study (metagenomes)	Munida STW 2	0.00709071
SC9741	Ferric iron reduction to ferrous iron - MtrB, OmcB	0	This study (metagenomes)	Munida STW 2	0
SC9741	Ferrous iron oxidation to ferric iron - Cyc2	0	This study (metagenomes)	Munida STW 2	0
SC9741	Formate oxidation - FdhA	0.683821	This study (metagenomes)	Munida STW 2	0.683821
SC9741	Isoprene oxidation - IsoA	0	This study (metagenomes)	Munida STW 2	0
SC9741	Light-dependent proton/sodium pumping - RHO	1.9738	This study (metagenomes)	Munida STW 2	1
SC9741	Methane oxidation - MmoX, PmoA	0.00250496	This study (metagenomes)	Munida STW 2	0.00250496
SC9741	Methane production - McrA	0	This study (metagenomes)	Munida STW 2	0
SC9741	NADH oxidation - NuoF	0.414846	This study (metagenomes)	Munida STW 2	0.414846
SC9741	Nitrate reduction - NapA, NarG	0.0711302	This study (metagenomes)	Munida STW 2	0.0711302
SC9741	Nitric oxide reduction to nitrous oxide - NorB	0.000229481	This study (metagenomes)	Munida STW 2	0.000229481
SC9741	Nitrite oxidation to nitrate - NxrA	0.00379422	This study (metagenomes)	Munida STW 2	0.00379422
SC9741	Nitrite reduction to ammonium - NrfA	0	This study (metagenomes)	Munida STW 2	0
SC9741	Nitrite reduction to nitric oxide - NirK, NirS	0.0113923	This study (metagenomes)	Munida STW 2	0.0113923
SC9741	Nitrous oxide reduction - NosZ	0.00026894	This study (metagenomes)	Munida STW 2	0.00026894
SC9741	Oxidative phosphorylation - AtpA	2.22608	This study (metagenomes)	Munida STW 2	1
SC9741	Photosystem I reaction centre - PsaA	0.230201	This study (metagenomes)	Munida STW 2	0.230201
SC9741	Photosystem II reaction centre - PsbA	1.11979	This study (metagenomes)	Munida STW 2	1
SC9741	Reductive dehalogenation - RdhA	0.00605464	This study (metagenomes)	Munida STW 2	0.00605464
SC9741	Reductive TCA cycle - AclB	0	This study (metagenomes)	Munida STW 2	0
SC9741	Selenate reduction to selenite - YgfK	8.2018e-05	This study (metagenomes)	Munida STW 2	8.2018e-05
SC9741	Succinate oxidation/fumarate reduction - SdhA, FrdA	1.71747	This study (metagenomes)	Munida STW 2	1
SC9741	Sulfide oxidation - Sqr, FCC	0.0241783	This study (metagenomes)	Munida STW 2	0.0241783
SC9741	Sulfide oxidation/reduction - AsrA, DsrA	0.0123358	This study (metagenomes)	Munida STW 2	0.0123358
SC9741	Sulfur disproportionation - Sor	0	This study (metagenomes)	Munida STW 2	0
SC9741	Thiosulfate oxidation - SoxB	0.0155489	This study (metagenomes)	Munida STW 2	0.0155489
SC9741	Wood Ljungdahl pathway - AcsB, CooS	0	This study (metagenomes)	Munida STW 2	0
SC9742	[Fe] hydrogenases	0	This study (metagenomes)	Munida SAW 1	0
SC9742	[FeFe] hydrogenases	0.000916161	This study (metagenomes)	Munida SAW 1	0.000916161
SC9742	[NiFe] hydrogenases	0.00785359	This study (metagenomes)	Munida SAW 1	0.00785359
SC9742	3-hydroxypropionate cycle - Mcr	0.00198489	This study (metagenomes)	Munida SAW 1	0.00198489
SC9742	4-hydroxybutyrate cycles - HbsC, HbsT	0.0744348	This study (metagenomes)	Munida SAW 1	0.0744348
SC9742	Aerobic respiration - CoxA, CcoN, CydA, CyoA	1.79161	This study (metagenomes)	Munida SAW 1	1
SC9742	Ammonia oxidation - AmoA	0.105461	This study (metagenomes)	Munida SAW 1	0.105461
SC9742	Anammox - HzsA	0	This study (metagenomes)	Munida SAW 1	0
SC9742	Arsenate reduction to arsenite - ArsC	0.183986	This study (metagenomes)	Munida SAW 1	0.183986
SC9742	Arsenite oxidation to arsenate - ARO	0.000376248	This study (metagenomes)	Munida SAW 1	0.000376248
SC9742	Calvin-Benson cycle - RbcL	0.225487	This study (metagenomes)	Munida SAW 1	0.225487
SC9742	Carbon monoxide oxidation - CoxL	0.0679158	This study (metagenomes)	Munida SAW 1	0.0679158
SC9742	Dinitrogen fixation - NifH	0.0157333	This study (metagenomes)	Munida SAW 1	0.0157333
SC9742	Ferric iron reduction to ferrous iron - MtrB, OmcB	0	This study (metagenomes)	Munida SAW 1	0
SC9742	Ferrous iron oxidation to ferric iron - Cyc2	0	This study (metagenomes)	Munida SAW 1	0
SC9742	Formate oxidation - FdhA	0.665749	This study (metagenomes)	Munida SAW 1	0.665749
SC9742	Isoprene oxidation - IsoA	0	This study (metagenomes)	Munida SAW 1	0
SC9742	Light-dependent proton/sodium pumping - RHO	1.20363	This study (metagenomes)	Munida SAW 1	1
SC9742	Methane oxidation - MmoX, PmoA	0.00064742	This study (metagenomes)	Munida SAW 1	0.00064742
SC9742	Methane production - McrA	0	This study (metagenomes)	Munida SAW 1	0
SC9742	NADH oxidation - NuoF	0.711189	This study (metagenomes)	Munida SAW 1	0.711189
SC9742	Nitrate reduction - NapA, NarG	0.00863563	This study (metagenomes)	Munida SAW 1	0.00863563
SC9742	Nitric oxide reduction to nitrous oxide - NorB	0.000283538	This study (metagenomes)	Munida SAW 1	0.000283538
SC9742	Nitrite oxidation to nitrate - NxrA	0.00519702	This study (metagenomes)	Munida SAW 1	0.00519702
SC9742	Nitrite reduction to ammonium - NrfA	0	This study (metagenomes)	Munida SAW 1	0
SC9742	Nitrite reduction to nitric oxide - NirK, NirS	0.0147717	This study (metagenomes)	Munida SAW 1	0.0147717
SC9742	Nitrous oxide reduction - NosZ	0.000249791	This study (metagenomes)	Munida SAW 1	0.000249791
SC9742	Oxidative phosphorylation - AtpA	1.57221	This study (metagenomes)	Munida SAW 1	1
SC9742	Photosystem I reaction centre - PsaA	0.20415	This study (metagenomes)	Munida SAW 1	0.20415
SC9742	Photosystem II reaction centre - PsbA	0.832716	This study (metagenomes)	Munida SAW 1	0.832716
SC9742	Reductive dehalogenation - RdhA	0.0180792	This study (metagenomes)	Munida SAW 1	0.0180792
SC9742	Reductive TCA cycle - AclB	0.00282912	This study (metagenomes)	Munida SAW 1	0.00282912
SC9742	Selenate reduction to selenite - YgfK	0.000162017	This study (metagenomes)	Munida SAW 1	0.000162017
SC9742	Succinate oxidation/fumarate reduction - SdhA, FrdA	1.48251	This study (metagenomes)	Munida SAW 1	1
SC9742	Sulfide oxidation - Sqr, FCC	0.0632801	This study (metagenomes)	Munida SAW 1	0.0632801
SC9742	Sulfide oxidation/reduction - AsrA, DsrA	0.0531073	This study (metagenomes)	Munida SAW 1	0.0531073
SC9742	Sulfur disproportionation - Sor	0	This study (metagenomes)	Munida SAW 1	0
SC9742	Thiosulfate oxidation - SoxB	0.047705	This study (metagenomes)	Munida SAW 1	0.047705
SC9742	Wood Ljungdahl pathway - AcsB, CooS	0	This study (metagenomes)	Munida SAW 1	0
SC9743	[Fe] hydrogenases	0	This study (metagenomes)	Munida SAW 2	0
SC9743	[FeFe] hydrogenases	0.00439669	This study (metagenomes)	Munida SAW 2	0.00439669
SC9743	[NiFe] hydrogenases	0.00881843	This study (metagenomes)	Munida SAW 2	0.00881843
SC9743	3-hydroxypropionate cycle - Mcr	0.00196675	This study (metagenomes)	Munida SAW 2	0.00196675
SC9743	4-hydroxybutyrate cycles - HbsC, HbsT	0.0471889	This study (metagenomes)	Munida SAW 2	0.0471889
SC9743	Aerobic respiration - CoxA, CcoN, CydA, CyoA	1.56521	This study (metagenomes)	Munida SAW 2	1
SC9743	Ammonia oxidation - AmoA	0.0727061	This study (metagenomes)	Munida SAW 2	0.0727061
SC9743	Anammox - HzsA	0	This study (metagenomes)	Munida SAW 2	0
SC9743	Arsenate reduction to arsenite - ArsC	0.0962155	This study (metagenomes)	Munida SAW 2	0.0962155
SC9743	Arsenite oxidation to arsenate - ARO	0	This study (metagenomes)	Munida SAW 2	0
SC9743	Calvin-Benson cycle - RbcL	0.230493	This study (metagenomes)	Munida SAW 2	0.230493
SC9743	Carbon monoxide oxidation - CoxL	0.0333612	This study (metagenomes)	Munida SAW 2	0.0333612
SC9743	Dinitrogen fixation - NifH	0.191231	This study (metagenomes)	Munida SAW 2	0.191231
SC9743	Ferric iron reduction to ferrous iron - MtrB, OmcB	0	This study (metagenomes)	Munida SAW 2	0
SC9743	Ferrous iron oxidation to ferric iron - Cyc2	0.00179322	This study (metagenomes)	Munida SAW 2	0.00179322
SC9743	Formate oxidation - FdhA	0.581056	This study (metagenomes)	Munida SAW 2	0.581056
SC9743	Isoprene oxidation - IsoA	0	This study (metagenomes)	Munida SAW 2	0
SC9743	Light-dependent proton/sodium pumping - RHO	1.47804	This study (metagenomes)	Munida SAW 2	1
SC9743	Methane oxidation - MmoX, PmoA	0	This study (metagenomes)	Munida SAW 2	0
SC9743	Methane production - McrA	0	This study (metagenomes)	Munida SAW 2	0
SC9743	NADH oxidation - NuoF	0.593054	This study (metagenomes)	Munida SAW 2	0.593054
SC9743	Nitrate reduction - NapA, NarG	0.0367778	This study (metagenomes)	Munida SAW 2	0.0367778
SC9743	Nitric oxide reduction to nitrous oxide - NorB	0.00247003	This study (metagenomes)	Munida SAW 2	0.00247003
SC9743	Nitrite oxidation to nitrate - NxrA	0.000697625	This study (metagenomes)	Munida SAW 2	0.000697625
SC9743	Nitrite reduction to ammonium - NrfA	0.000225031	This study (metagenomes)	Munida SAW 2	0.000225031
SC9743	Nitrite reduction to nitric oxide - NirK, NirS	0.0212027	This study (metagenomes)	Munida SAW 2	0.0212027
SC9743	Nitrous oxide reduction - NosZ	0.00088092	This study (metagenomes)	Munida SAW 2	0.00088092
SC9743	Oxidative phosphorylation - AtpA	2.2113	This study (metagenomes)	Munida SAW 2	1
SC9743	Photosystem I reaction centre - PsaA	0.309977	This study (metagenomes)	Munida SAW 2	0.309977
SC9743	Photosystem II reaction centre - PsbA	0.975019	This study (metagenomes)	Munida SAW 2	0.975019
SC9743	Reductive dehalogenation - RdhA	0.0765512	This study (metagenomes)	Munida SAW 2	0.0765512
SC9743	Reductive TCA cycle - AclB	0.00177816	This study (metagenomes)	Munida SAW 2	0.00177816
SC9743	Selenate reduction to selenite - YgfK	0.000211745	This study (metagenomes)	Munida SAW 2	0.000211745
SC9743	Succinate oxidation/fumarate reduction - SdhA, FrdA	2.18042	This study (metagenomes)	Munida SAW 2	1
SC9743	Sulfide oxidation - Sqr, FCC	0.0459556	This study (metagenomes)	Munida SAW 2	0.0459556
SC9743	Sulfide oxidation/reduction - AsrA, DsrA	0.054855	This study (metagenomes)	Munida SAW 2	0.054855
SC9743	Sulfur disproportionation - Sor	0	This study (metagenomes)	Munida SAW 2	0
SC9743	Thiosulfate oxidation - SoxB	0.0558419	This study (metagenomes)	Munida SAW 2	0.0558419
SC9743	Wood Ljungdahl pathway - AcsB, CooS	0	This study (metagenomes)	Munida SAW 2	0
SC9744	[Fe] hydrogenases	0	This study (metagenomes)	Munida SAW 3	0
SC9744	[FeFe] hydrogenases	0.0016928	This study (metagenomes)	Munida SAW 3	0.0016928
SC9744	[NiFe] hydrogenases	0.0048901	This study (metagenomes)	Munida SAW 3	0.0048901
SC9744	3-hydroxypropionate cycle - Mcr	0.00204296	This study (metagenomes)	Munida SAW 3	0.00204296
SC9744	4-hydroxybutyrate cycles - HbsC, HbsT	0.0725644	This study (metagenomes)	Munida SAW 3	0.0725644
SC9744	Aerobic respiration - CoxA, CcoN, CydA, CyoA	1.63138	This study (metagenomes)	Munida SAW 3	1
SC9744	Ammonia oxidation - AmoA	0.100115	This study (metagenomes)	Munida SAW 3	0.100115
SC9744	Anammox - HzsA	0	This study (metagenomes)	Munida SAW 3	0
SC9744	Arsenate reduction to arsenite - ArsC	0.114941	This study (metagenomes)	Munida SAW 3	0.114941
SC9744	Arsenite oxidation to arsenate - ARO	0.000168026	This study (metagenomes)	Munida SAW 3	0.000168026
SC9744	Calvin-Benson cycle - RbcL	0.265485	This study (metagenomes)	Munida SAW 3	0.265485
SC9744	Carbon monoxide oxidation - CoxL	0.0508953	This study (metagenomes)	Munida SAW 3	0.0508953
SC9744	Dinitrogen fixation - NifH	0.0337729	This study (metagenomes)	Munida SAW 3	0.0337729
SC9744	Ferric iron reduction to ferrous iron - MtrB, OmcB	0	This study (metagenomes)	Munida SAW 3	0
SC9744	Ferrous iron oxidation to ferric iron - Cyc2	0	This study (metagenomes)	Munida SAW 3	0
SC9744	Formate oxidation - FdhA	0.632388	This study (metagenomes)	Munida SAW 3	0.632388
SC9744	Isoprene oxidation - IsoA	0	This study (metagenomes)	Munida SAW 3	0
SC9744	Light-dependent proton/sodium pumping - RHO	1.27966	This study (metagenomes)	Munida SAW 3	1
SC9744	Methane oxidation - MmoX, PmoA	0	This study (metagenomes)	Munida SAW 3	0
SC9744	Methane production - McrA	0	This study (metagenomes)	Munida SAW 3	0
SC9744	NADH oxidation - NuoF	0.706537	This study (metagenomes)	Munida SAW 3	0.706537
SC9744	Nitrate reduction - NapA, NarG	0.00458978	This study (metagenomes)	Munida SAW 3	0.00458978
SC9744	Nitric oxide reduction to nitrous oxide - NorB	0	This study (metagenomes)	Munida SAW 3	0
SC9744	Nitrite oxidation to nitrate - NxrA	0.00163041	This study (metagenomes)	Munida SAW 3	0.00163041
SC9744	Nitrite reduction to ammonium - NrfA	0	This study (metagenomes)	Munida SAW 3	0
SC9744	Nitrite reduction to nitric oxide - NirK, NirS	0.0149937	This study (metagenomes)	Munida SAW 3	0.0149937
SC9744	Nitrous oxide reduction - NosZ	0	This study (metagenomes)	Munida SAW 3	0
SC9744	Oxidative phosphorylation - AtpA	1.6248	This study (metagenomes)	Munida SAW 3	1
SC9744	Photosystem I reaction centre - PsaA	0.212006	This study (metagenomes)	Munida SAW 3	0.212006
SC9744	Photosystem II reaction centre - PsbA	0.738234	This study (metagenomes)	Munida SAW 3	0.738234
SC9744	Reductive dehalogenation - RdhA	0.0263471	This study (metagenomes)	Munida SAW 3	0.0263471
SC9744	Reductive TCA cycle - AclB	0.0018994	This study (metagenomes)	Munida SAW 3	0.0018994
SC9744	Selenate reduction to selenite - YgfK	0	This study (metagenomes)	Munida SAW 3	0
SC9744	Succinate oxidation/fumarate reduction - SdhA, FrdA	1.46786	This study (metagenomes)	Munida SAW 3	1
SC9744	Sulfide oxidation - Sqr, FCC	0.0485806	This study (metagenomes)	Munida SAW 3	0.0485806
SC9744	Sulfide oxidation/reduction - AsrA, DsrA	0.0532484	This study (metagenomes)	Munida SAW 3	0.0532484
SC9744	Sulfur disproportionation - Sor	0	This study (metagenomes)	Munida SAW 3	0
SC9744	Thiosulfate oxidation - SoxB	0.0407157	This study (metagenomes)	Munida SAW 3	0.0407157
SC9744	Wood Ljungdahl pathway - AcsB, CooS	0	This study (metagenomes)	Munida SAW 3	0
SC9745	[Fe] hydrogenases	0	This study (metagenomes)	Munida SAW 4	0
SC9745	[FeFe] hydrogenases	0.00215372	This study (metagenomes)	Munida SAW 4	0.00215372
SC9745	[NiFe] hydrogenases	0.00512154	This study (metagenomes)	Munida SAW 4	0.00512154
SC9745	3-hydroxypropionate cycle - Mcr	0.00175159	This study (metagenomes)	Munida SAW 4	0.00175159
SC9745	4-hydroxybutyrate cycles - HbsC, HbsT	0.0939871	This study (metagenomes)	Munida SAW 4	0.0939871
SC9745	Aerobic respiration - CoxA, CcoN, CydA, CyoA	1.82363	This study (metagenomes)	Munida SAW 4	1
SC9745	Ammonia oxidation - AmoA	0.113402	This study (metagenomes)	Munida SAW 4	0.113402
SC9745	Anammox - HzsA	0	This study (metagenomes)	Munida SAW 4	0
SC9745	Arsenate reduction to arsenite - ArsC	0.123027	This study (metagenomes)	Munida SAW 4	0.123027
SC9745	Arsenite oxidation to arsenate - ARO	0.000148256	This study (metagenomes)	Munida SAW 4	0.000148256
SC9745	Calvin-Benson cycle - RbcL	0.176035	This study (metagenomes)	Munida SAW 4	0.176035
SC9745	Carbon monoxide oxidation - CoxL	0.0549684	This study (metagenomes)	Munida SAW 4	0.0549684
SC9745	Dinitrogen fixation - NifH	0.0219283	This study (metagenomes)	Munida SAW 4	0.0219283
SC9745	Ferric iron reduction to ferrous iron - MtrB, OmcB	0	This study (metagenomes)	Munida SAW 4	0
SC9745	Ferrous iron oxidation to ferric iron - Cyc2	0	This study (metagenomes)	Munida SAW 4	0
SC9745	Formate oxidation - FdhA	0.633146	This study (metagenomes)	Munida SAW 4	0.633146
SC9745	Isoprene oxidation - IsoA	0	This study (metagenomes)	Munida SAW 4	0
SC9745	Light-dependent proton/sodium pumping - RHO	1.21966	This study (metagenomes)	Munida SAW 4	1
SC9745	Methane oxidation - MmoX, PmoA	0.000245364	This study (metagenomes)	Munida SAW 4	0.000245364
SC9745	Methane production - McrA	0	This study (metagenomes)	Munida SAW 4	0
SC9745	NADH oxidation - NuoF	0.712565	This study (metagenomes)	Munida SAW 4	0.712565
SC9745	Nitrate reduction - NapA, NarG	0.00682762	This study (metagenomes)	Munida SAW 4	0.00682762
SC9745	Nitric oxide reduction to nitrous oxide - NorB	0.00015987	This study (metagenomes)	Munida SAW 4	0.00015987
SC9745	Nitrite oxidation to nitrate - NxrA	0.00346109	This study (metagenomes)	Munida SAW 4	0.00346109
SC9745	Nitrite reduction to ammonium - NrfA	0	This study (metagenomes)	Munida SAW 4	0
SC9745	Nitrite reduction to nitric oxide - NirK, NirS	0.0126877	This study (metagenomes)	Munida SAW 4	0.0126877
SC9745	Nitrous oxide reduction - NosZ	0	This study (metagenomes)	Munida SAW 4	0
SC9745	Oxidative phosphorylation - AtpA	1.5065	This study (metagenomes)	Munida SAW 4	1
SC9745	Photosystem I reaction centre - PsaA	0.156416	This study (metagenomes)	Munida SAW 4	0.156416
SC9745	Photosystem II reaction centre - PsbA	0.678684	This study (metagenomes)	Munida SAW 4	0.678684
SC9745	Reductive dehalogenation - RdhA	0.0183414	This study (metagenomes)	Munida SAW 4	0.0183414
SC9745	Reductive TCA cycle - AclB	0.00201858	This study (metagenomes)	Munida SAW 4	0.00201858
SC9745	Selenate reduction to selenite - YgfK	0	This study (metagenomes)	Munida SAW 4	0
SC9745	Succinate oxidation/fumarate reduction - SdhA, FrdA	1.40956	This study (metagenomes)	Munida SAW 4	1
SC9745	Sulfide oxidation - Sqr, FCC	0.0544101	This study (metagenomes)	Munida SAW 4	0.0544101
SC9745	Sulfide oxidation/reduction - AsrA, DsrA	0.0436862	This study (metagenomes)	Munida SAW 4	0.0436862
SC9745	Sulfur disproportionation - Sor	0	This study (metagenomes)	Munida SAW 4	0
SC9745	Thiosulfate oxidation - SoxB	0.0422081	This study (metagenomes)	Munida SAW 4	0.0422081
SC9745	Wood Ljungdahl pathway - AcsB, CooS	0	This study (metagenomes)	Munida SAW 4	0
SC9746	[Fe] hydrogenases	0	This study (metagenomes)	Negative control	0
SC9746	[FeFe] hydrogenases	0	This study (metagenomes)	Negative control	0
SC9746	[NiFe] hydrogenases	0	This study (metagenomes)	Negative control	0
SC9746	3-hydroxypropionate cycle - Mcr	0	This study (metagenomes)	Negative control	0
SC9746	4-hydroxybutyrate cycles - HbsC, HbsT	0	This study (metagenomes)	Negative control	0
SC9746	Aerobic respiration - CoxA, CcoN, CydA, CyoA	1.12644	This study (metagenomes)	Negative control	1
SC9746	Ammonia oxidation - AmoA	0	This study (metagenomes)	Negative control	0
SC9746	Anammox - HzsA	0	This study (metagenomes)	Negative control	0
SC9746	Arsenate reduction to arsenite - ArsC	0	This study (metagenomes)	Negative control	0
SC9746	Arsenite oxidation to arsenate - ARO	0.0571806	This study (metagenomes)	Negative control	0.0571806
SC9746	Calvin-Benson cycle - RbcL	0	This study (metagenomes)	Negative control	0
SC9746	Carbon monoxide oxidation - CoxL	0	This study (metagenomes)	Negative control	0
SC9746	Dinitrogen fixation - NifH	0	This study (metagenomes)	Negative control	0
SC9746	Ferric iron reduction to ferrous iron - MtrB, OmcB	0	This study (metagenomes)	Negative control	0
SC9746	Ferrous iron oxidation to ferric iron - Cyc2	0	This study (metagenomes)	Negative control	0
SC9746	Formate oxidation - FdhA	0.556727	This study (metagenomes)	Negative control	0.556727
SC9746	Isoprene oxidation - IsoA	0	This study (metagenomes)	Negative control	0
SC9746	Light-dependent proton/sodium pumping - RHO	0	This study (metagenomes)	Negative control	0
SC9746	Methane oxidation - MmoX, PmoA	0	This study (metagenomes)	Negative control	0
SC9746	Methane production - McrA	0	This study (metagenomes)	Negative control	0
SC9746	NADH oxidation - NuoF	0.211187	This study (metagenomes)	Negative control	0.211187
SC9746	Nitrate reduction - NapA, NarG	0.0373856	This study (metagenomes)	Negative control	0.0373856
SC9746	Nitric oxide reduction to nitrous oxide - NorB	0.183463	This study (metagenomes)	Negative control	0.183463
SC9746	Nitrite oxidation to nitrate - NxrA	0	This study (metagenomes)	Negative control	0
SC9746	Nitrite reduction to ammonium - NrfA	0	This study (metagenomes)	Negative control	0
SC9746	Nitrite reduction to nitric oxide - NirK, NirS	0.052045	This study (metagenomes)	Negative control	0.052045
SC9746	Nitrous oxide reduction - NosZ	0	This study (metagenomes)	Negative control	0
SC9746	Oxidative phosphorylation - AtpA	0.262043	This study (metagenomes)	Negative control	0.262043
SC9746	Photosystem I reaction centre - PsaA	0	This study (metagenomes)	Negative control	0
SC9746	Photosystem II reaction centre - PsbA	0	This study (metagenomes)	Negative control	0
SC9746	Reductive dehalogenation - RdhA	0	This study (metagenomes)	Negative control	0
SC9746	Reductive TCA cycle - AclB	0	This study (metagenomes)	Negative control	0
SC9746	Selenate reduction to selenite - YgfK	0	This study (metagenomes)	Negative control	0
SC9746	Succinate oxidation/fumarate reduction - SdhA, FrdA	0.140791	This study (metagenomes)	Negative control	0.140791
SC9746	Sulfide oxidation - Sqr, FCC	0	This study (metagenomes)	Negative control	0
SC9746	Sulfide oxidation/reduction - AsrA, DsrA	0	This study (metagenomes)	Negative control	0
SC9746	Sulfur disproportionation - Sor	0	This study (metagenomes)	Negative control	0
SC9746	Thiosulfate oxidation - SoxB	0	This study (metagenomes)	Negative control	0
SC9746	Wood Ljungdahl pathway - AcsB, CooS	0	This study (metagenomes)	Negative control	0
Southern Ocean - DCM	[Fe] hydrogenases	0	Tara Oceans (metagenomes)	Southern Ocean - DCM	0
Southern Ocean - DCM	[FeFe] hydrogenases	0.000291609	Tara Oceans (metagenomes)	Southern Ocean - DCM	0.000291609
Southern Ocean - DCM	[NiFe] hydrogenases	0.00780404	Tara Oceans (metagenomes)	Southern Ocean - DCM	0.00780404
Southern Ocean - DCM	3-hydroxypropionate cycle - Mcr	0.00292427	Tara Oceans (metagenomes)	Southern Ocean - DCM	0.00292427
Southern Ocean - DCM	4-hydroxybutyrate cycles - HbsC, HbsT	0.000916814	Tara Oceans (metagenomes)	Southern Ocean - DCM	0.000916814
Southern Ocean - DCM	Aerobic respiration - CoxA, CcoN, CydA, CyoA	1.76123	Tara Oceans (metagenomes)	Southern Ocean - DCM	1
Southern Ocean - DCM	Ammonia oxidation - AmoA	0.00169438	Tara Oceans (metagenomes)	Southern Ocean - DCM	0.00169438
Southern Ocean - DCM	Anammox - HzsA	0	Tara Oceans (metagenomes)	Southern Ocean - DCM	0
Southern Ocean - DCM	Arsenate reduction to arsenite - ArsC	0.438637	Tara Oceans (metagenomes)	Southern Ocean - DCM	0.438637
Southern Ocean - DCM	Arsenite oxidation to arsenate - ARO	3.85826e-05	Tara Oceans (metagenomes)	Southern Ocean - DCM	3.85826e-05
Southern Ocean - DCM	Calvin-Benson cycle - RbcL	0.288879	Tara Oceans (metagenomes)	Southern Ocean - DCM	0.288879
Southern Ocean - DCM	Carbon monoxide oxidation - CoxL	0.0364589	Tara Oceans (metagenomes)	Southern Ocean - DCM	0.0364589
Southern Ocean - DCM	Dinitrogen fixation - NifH	0.0138313	Tara Oceans (metagenomes)	Southern Ocean - DCM	0.0138313
Southern Ocean - DCM	Ferric iron reduction to ferrous iron - MtrB, OmcB	0	Tara Oceans (metagenomes)	Southern Ocean - DCM	0
Southern Ocean - DCM	Ferrous iron oxidation to ferric iron - Cyc2	0	Tara Oceans (metagenomes)	Southern Ocean - DCM	0
Southern Ocean - DCM	Formate oxidation - FdhA	0.855777	Tara Oceans (metagenomes)	Southern Ocean - DCM	0.855777
Southern Ocean - DCM	Isoprene oxidation - IsoA	0	Tara Oceans (metagenomes)	Southern Ocean - DCM	0
Southern Ocean - DCM	Light-dependent proton/sodium pumping - RHO	0.964188	Tara Oceans (metagenomes)	Southern Ocean - DCM	0.964188
Southern Ocean - DCM	Methane oxidation - MmoX, PmoA	0	Tara Oceans (metagenomes)	Southern Ocean - DCM	0
Southern Ocean - DCM	Methane production - McrA	0	Tara Oceans (metagenomes)	Southern Ocean - DCM	0
Southern Ocean - DCM	NADH oxidation - NuoF	0.91314	Tara Oceans (metagenomes)	Southern Ocean - DCM	0.91314
Southern Ocean - DCM	Nitrate reduction - NapA, NarG	0.00218992	Tara Oceans (metagenomes)	Southern Ocean - DCM	0.00218992
Southern Ocean - DCM	Nitric oxide reduction to nitrous oxide - NorB	0.000176546	Tara Oceans (metagenomes)	Southern Ocean - DCM	0.000176546
Southern Ocean - DCM	Nitrite oxidation to nitrate - NxrA	0.000103381	Tara Oceans (metagenomes)	Southern Ocean - DCM	0.000103381
Southern Ocean - DCM	Nitrite reduction to ammonium - NrfA	1.58137e-05	Tara Oceans (metagenomes)	Southern Ocean - DCM	1.58137e-05
Southern Ocean - DCM	Nitrite reduction to nitric oxide - NirK, NirS	0.00684395	Tara Oceans (metagenomes)	Southern Ocean - DCM	0.00684395
Southern Ocean - DCM	Nitrous oxide reduction - NosZ	0.000114951	Tara Oceans (metagenomes)	Southern Ocean - DCM	0.000114951
Southern Ocean - DCM	Oxidative phosphorylation - AtpA	1.40606	Tara Oceans (metagenomes)	Southern Ocean - DCM	1
Southern Ocean - DCM	Photosystem I reaction centre - PsaA	0.118945	Tara Oceans (metagenomes)	Southern Ocean - DCM	0.118945
Southern Ocean - DCM	Photosystem II reaction centre - PsbA	0.114055	Tara Oceans (metagenomes)	Southern Ocean - DCM	0.114055
Southern Ocean - DCM	Reductive dehalogenation - RdhA	0.00948607	Tara Oceans (metagenomes)	Southern Ocean - DCM	0.00948607
Southern Ocean - DCM	Reductive TCA cycle - AclB	0.000358303	Tara Oceans (metagenomes)	Southern Ocean - DCM	0.000358303
Southern Ocean - DCM	Selenate reduction to selenite - YgfK	0.000123084	Tara Oceans (metagenomes)	Southern Ocean - DCM	0.000123084
Southern Ocean - DCM	Succinate oxidation/fumarate reduction - SdhA, FrdA	1.11372	Tara Oceans (metagenomes)	Southern Ocean - DCM	1
Southern Ocean - DCM	Sulfide oxidation - Sqr, FCC	0.0464268	Tara Oceans (metagenomes)	Southern Ocean - DCM	0.0464268
Southern Ocean - DCM	Sulfide oxidation/reduction - AsrA, DsrA	0.007997	Tara Oceans (metagenomes)	Southern Ocean - DCM	0.007997
Southern Ocean - DCM	Sulfur disproportionation - Sor	0	Tara Oceans (metagenomes)	Southern Ocean - DCM	0
Southern Ocean - DCM	Thiosulfate oxidation - SoxB	0.0745184	Tara Oceans (metagenomes)	Southern Ocean - DCM	0.0745184
Southern Ocean - DCM	Wood Ljungdahl pathway - AcsB, CooS	0	Tara Oceans (metagenomes)	Southern Ocean - DCM	0
Southern Ocean - MES	[Fe] hydrogenases	0	Tara Oceans (metagenomes)	Southern Ocean - MES	0
Southern Ocean - MES	[FeFe] hydrogenases	0.000525782	Tara Oceans (metagenomes)	Southern Ocean - MES	0.000525782
Southern Ocean - MES	[NiFe] hydrogenases	0.0508056	Tara Oceans (metagenomes)	Southern Ocean - MES	0.0508056
Southern Ocean - MES	3-hydroxypropionate cycle - Mcr	0.00477246	Tara Oceans (metagenomes)	Southern Ocean - MES	0.00477246
Southern Ocean - MES	4-hydroxybutyrate cycles - HbsC, HbsT	0.19169	Tara Oceans (metagenomes)	Southern Ocean - MES	0.19169
Southern Ocean - MES	Aerobic respiration - CoxA, CcoN, CydA, CyoA	1.4796	Tara Oceans (metagenomes)	Southern Ocean - MES	1
Southern Ocean - MES	Ammonia oxidation - AmoA	0.184934	Tara Oceans (metagenomes)	Southern Ocean - MES	0.184934
Southern Ocean - MES	Anammox - HzsA	7.64204e-06	Tara Oceans (metagenomes)	Southern Ocean - MES	7.64204e-06
Southern Ocean - MES	Arsenate reduction to arsenite - ArsC	0.537176	Tara Oceans (metagenomes)	Southern Ocean - MES	0.537176
Southern Ocean - MES	Arsenite oxidation to arsenate - ARO	0.00129069	Tara Oceans (metagenomes)	Southern Ocean - MES	0.00129069
Southern Ocean - MES	Calvin-Benson cycle - RbcL	0.209118	Tara Oceans (metagenomes)	Southern Ocean - MES	0.209118
Southern Ocean - MES	Carbon monoxide oxidation - CoxL	0.302027	Tara Oceans (metagenomes)	Southern Ocean - MES	0.302027
Southern Ocean - MES	Dinitrogen fixation - NifH	0.00989538	Tara Oceans (metagenomes)	Southern Ocean - MES	0.00989538
Southern Ocean - MES	Ferric iron reduction to ferrous iron - MtrB, OmcB	3.47147e-05	Tara Oceans (metagenomes)	Southern Ocean - MES	3.47147e-05
Southern Ocean - MES	Ferrous iron oxidation to ferric iron - Cyc2	0.000161565	Tara Oceans (metagenomes)	Southern Ocean - MES	0.000161565
Southern Ocean - MES	Formate oxidation - FdhA	0.703057	Tara Oceans (metagenomes)	Southern Ocean - MES	0.703057
Southern Ocean - MES	Isoprene oxidation - IsoA	6.22009e-05	Tara Oceans (metagenomes)	Southern Ocean - MES	6.22009e-05
Southern Ocean - MES	Light-dependent proton/sodium pumping - RHO	0.193557	Tara Oceans (metagenomes)	Southern Ocean - MES	0.193557
Southern Ocean - MES	Methane oxidation - MmoX, PmoA	0.00406668	Tara Oceans (metagenomes)	Southern Ocean - MES	0.00406668
Southern Ocean - MES	Methane production - McrA	0	Tara Oceans (metagenomes)	Southern Ocean - MES	0
Southern Ocean - MES	NADH oxidation - NuoF	0.848249	Tara Oceans (metagenomes)	Southern Ocean - MES	0.848249
Southern Ocean - MES	Nitrate reduction - NapA, NarG	0.0220088	Tara Oceans (metagenomes)	Southern Ocean - MES	0.0220088
Southern Ocean - MES	Nitric oxide reduction to nitrous oxide - NorB	0.0032543	Tara Oceans (metagenomes)	Southern Ocean - MES	0.0032543
Southern Ocean - MES	Nitrite oxidation to nitrate - NxrA	0.0340627	Tara Oceans (metagenomes)	Southern Ocean - MES	0.0340627
Southern Ocean - MES	Nitrite reduction to ammonium - NrfA	0.000876878	Tara Oceans (metagenomes)	Southern Ocean - MES	0.000876878
Southern Ocean - MES	Nitrite reduction to nitric oxide - NirK, NirS	0.135192	Tara Oceans (metagenomes)	Southern Ocean - MES	0.135192
Southern Ocean - MES	Nitrous oxide reduction - NosZ	0.00186368	Tara Oceans (metagenomes)	Southern Ocean - MES	0.00186368
Southern Ocean - MES	Oxidative phosphorylation - AtpA	1.39817	Tara Oceans (metagenomes)	Southern Ocean - MES	1
Southern Ocean - MES	Photosystem I reaction centre - PsaA	0.0107518	Tara Oceans (metagenomes)	Southern Ocean - MES	0.0107518
Southern Ocean - MES	Photosystem II reaction centre - PsbA	0.0167972	Tara Oceans (metagenomes)	Southern Ocean - MES	0.0167972
Southern Ocean - MES	Reductive dehalogenation - RdhA	0.090224	Tara Oceans (metagenomes)	Southern Ocean - MES	0.090224
Southern Ocean - MES	Reductive TCA cycle - AclB	0.00219458	Tara Oceans (metagenomes)	Southern Ocean - MES	0.00219458
Southern Ocean - MES	Selenate reduction to selenite - YgfK	0.00639059	Tara Oceans (metagenomes)	Southern Ocean - MES	0.00639059
Southern Ocean - MES	Succinate oxidation/fumarate reduction - SdhA, FrdA	1.40612	Tara Oceans (metagenomes)	Southern Ocean - MES	1
Southern Ocean - MES	Sulfide oxidation - Sqr, FCC	0.0649702	Tara Oceans (metagenomes)	Southern Ocean - MES	0.0649702
Southern Ocean - MES	Sulfide oxidation/reduction - AsrA, DsrA	0.0292976	Tara Oceans (metagenomes)	Southern Ocean - MES	0.0292976
Southern Ocean - MES	Sulfur disproportionation - Sor	0	Tara Oceans (metagenomes)	Southern Ocean - MES	0
Southern Ocean - MES	Thiosulfate oxidation - SoxB	0.0369407	Tara Oceans (metagenomes)	Southern Ocean - MES	0.0369407
Southern Ocean - MES	Wood Ljungdahl pathway - AcsB, CooS	0.000110046	Tara Oceans (metagenomes)	Southern Ocean - MES	0.000110046
Southern Ocean - SUR	[Fe] hydrogenases	0	Tara Oceans (metagenomes)	Southern Ocean - SUR	0
Southern Ocean - SUR	[FeFe] hydrogenases	0.000330455	Tara Oceans (metagenomes)	Southern Ocean - SUR	0.000330455
Southern Ocean - SUR	[NiFe] hydrogenases	0.0126774	Tara Oceans (metagenomes)	Southern Ocean - SUR	0.0126774
Southern Ocean - SUR	3-hydroxypropionate cycle - Mcr	0.00241287	Tara Oceans (metagenomes)	Southern Ocean - SUR	0.00241287
Southern Ocean - SUR	4-hydroxybutyrate cycles - HbsC, HbsT	4.49342e-05	Tara Oceans (metagenomes)	Southern Ocean - SUR	4.49342e-05
Southern Ocean - SUR	Aerobic respiration - CoxA, CcoN, CydA, CyoA	1.89351	Tara Oceans (metagenomes)	Southern Ocean - SUR	1
Southern Ocean - SUR	Ammonia oxidation - AmoA	8.74541e-06	Tara Oceans (metagenomes)	Southern Ocean - SUR	8.74541e-06
Southern Ocean - SUR	Anammox - HzsA	0	Tara Oceans (metagenomes)	Southern Ocean - SUR	0
Southern Ocean - SUR	Arsenate reduction to arsenite - ArsC	0.340737	Tara Oceans (metagenomes)	Southern Ocean - SUR	0.340737
Southern Ocean - SUR	Arsenite oxidation to arsenate - ARO	6.28227e-05	Tara Oceans (metagenomes)	Southern Ocean - SUR	6.28227e-05
Southern Ocean - SUR	Calvin-Benson cycle - RbcL	0.165437	Tara Oceans (metagenomes)	Southern Ocean - SUR	0.165437
Southern Ocean - SUR	Carbon monoxide oxidation - CoxL	0.0683136	Tara Oceans (metagenomes)	Southern Ocean - SUR	0.0683136
Southern Ocean - SUR	Dinitrogen fixation - NifH	0.017075	Tara Oceans (metagenomes)	Southern Ocean - SUR	0.017075
Southern Ocean - SUR	Ferric iron reduction to ferrous iron - MtrB, OmcB	0	Tara Oceans (metagenomes)	Southern Ocean - SUR	0
Southern Ocean - SUR	Ferrous iron oxidation to ferric iron - Cyc2	0	Tara Oceans (metagenomes)	Southern Ocean - SUR	0
Southern Ocean - SUR	Formate oxidation - FdhA	0.862597	Tara Oceans (metagenomes)	Southern Ocean - SUR	0.862597
Southern Ocean - SUR	Isoprene oxidation - IsoA	0	Tara Oceans (metagenomes)	Southern Ocean - SUR	0
Southern Ocean - SUR	Light-dependent proton/sodium pumping - RHO	1.02573	Tara Oceans (metagenomes)	Southern Ocean - SUR	1
Southern Ocean - SUR	Methane oxidation - MmoX, PmoA	0	Tara Oceans (metagenomes)	Southern Ocean - SUR	0
Southern Ocean - SUR	Methane production - McrA	0	Tara Oceans (metagenomes)	Southern Ocean - SUR	0
Southern Ocean - SUR	NADH oxidation - NuoF	0.896846	Tara Oceans (metagenomes)	Southern Ocean - SUR	0.896846
Southern Ocean - SUR	Nitrate reduction - NapA, NarG	0.00243533	Tara Oceans (metagenomes)	Southern Ocean - SUR	0.00243533
Southern Ocean - SUR	Nitric oxide reduction to nitrous oxide - NorB	0.000732478	Tara Oceans (metagenomes)	Southern Ocean - SUR	0.000732478
Southern Ocean - SUR	Nitrite oxidation to nitrate - NxrA	0	Tara Oceans (metagenomes)	Southern Ocean - SUR	0
Southern Ocean - SUR	Nitrite reduction to ammonium - NrfA	3.18476e-06	Tara Oceans (metagenomes)	Southern Ocean - SUR	3.18476e-06
Southern Ocean - SUR	Nitrite reduction to nitric oxide - NirK, NirS	0.00809212	Tara Oceans (metagenomes)	Southern Ocean - SUR	0.00809212
Southern Ocean - SUR	Nitrous oxide reduction - NosZ	0.000722949	Tara Oceans (metagenomes)	Southern Ocean - SUR	0.000722949
Southern Ocean - SUR	Oxidative phosphorylation - AtpA	1.43237	Tara Oceans (metagenomes)	Southern Ocean - SUR	1
Southern Ocean - SUR	Photosystem I reaction centre - PsaA	0.12111	Tara Oceans (metagenomes)	Southern Ocean - SUR	0.12111
Southern Ocean - SUR	Photosystem II reaction centre - PsbA	0.118889	Tara Oceans (metagenomes)	Southern Ocean - SUR	0.118889
Southern Ocean - SUR	Reductive dehalogenation - RdhA	0.0286178	Tara Oceans (metagenomes)	Southern Ocean - SUR	0.0286178
Southern Ocean - SUR	Reductive TCA cycle - AclB	0.000468262	Tara Oceans (metagenomes)	Southern Ocean - SUR	0.000468262
Southern Ocean - SUR	Selenate reduction to selenite - YgfK	0.000213709	Tara Oceans (metagenomes)	Southern Ocean - SUR	0.000213709
Southern Ocean - SUR	Succinate oxidation/fumarate reduction - SdhA, FrdA	1.14523	Tara Oceans (metagenomes)	Southern Ocean - SUR	1
Southern Ocean - SUR	Sulfide oxidation - Sqr, FCC	0.0403649	Tara Oceans (metagenomes)	Southern Ocean - SUR	0.0403649
Southern Ocean - SUR	Sulfide oxidation/reduction - AsrA, DsrA	0.000597452	Tara Oceans (metagenomes)	Southern Ocean - SUR	0.000597452
Southern Ocean - SUR	Sulfur disproportionation - Sor	0	Tara Oceans (metagenomes)	Southern Ocean - SUR	0
Southern Ocean - SUR	Thiosulfate oxidation - SoxB	0.0544512	Tara Oceans (metagenomes)	Southern Ocean - SUR	0.0544512
Southern Ocean - SUR	Wood Ljungdahl pathway - AcsB, CooS	2.3337e-06	Tara Oceans (metagenomes)	Southern Ocean - SUR	2.3337e-06

## Sheet: Heatmap - metaT
Sample Name	Metabolic pathway	Total RPKM	Data source
Atlantic Northeast - DCM	[Fe] hydrogenases	0	Tara Oceans (metatranscriptomes)
Atlantic Northeast - DCM	[FeFe] hydrogenases	0.0589826	Tara Oceans (metatranscriptomes)
Atlantic Northeast - DCM	[NiFe] hydrogenases	3.39102	Tara Oceans (metatranscriptomes)
Atlantic Northeast - DCM	3-hydroxypropionate cycle - Mcr	0.305045	Tara Oceans (metatranscriptomes)
Atlantic Northeast - DCM	4-hydroxybutyrate cycles - HbsC, HbsT	5.15978	Tara Oceans (metatranscriptomes)
Atlantic Northeast - DCM	Aerobic respiration - CoxA, CcoN, CydA, CyoA	314.057	Tara Oceans (metatranscriptomes)
Atlantic Northeast - DCM	Ammonia oxidation - AmoA	1028.28	Tara Oceans (metatranscriptomes)
Atlantic Northeast - DCM	Anammox - HzsA	0	Tara Oceans (metatranscriptomes)
Atlantic Northeast - DCM	Arsenate reduction to arsenite - ArsC	17.0949	Tara Oceans (metatranscriptomes)
Atlantic Northeast - DCM	Arsenite oxidation to arsenate - ARO	2.39425	Tara Oceans (metatranscriptomes)
Atlantic Northeast - DCM	Calvin-Benson cycle - RbcL	757.014	Tara Oceans (metatranscriptomes)
Atlantic Northeast - DCM	Carbon monoxide oxidation - CoxL	29.6169	Tara Oceans (metatranscriptomes)
Atlantic Northeast - DCM	Dinitrogen fixation - NifH	7.96255	Tara Oceans (metatranscriptomes)
Atlantic Northeast - DCM	Ferric iron reduction to ferrous iron - MtrB, OmcB	0	Tara Oceans (metatranscriptomes)
Atlantic Northeast - DCM	Ferrous iron oxidation to ferric iron - Cyc2	0	Tara Oceans (metatranscriptomes)
Atlantic Northeast - DCM	Formate oxidation - FdhA	72.8197	Tara Oceans (metatranscriptomes)
Atlantic Northeast - DCM	Isoprene oxidation - IsoA	0.00771733	Tara Oceans (metatranscriptomes)
Atlantic Northeast - DCM	Light-dependent proton/sodium pumping - RHO	3095.84	Tara Oceans (metatranscriptomes)
Atlantic Northeast - DCM	Methane oxidation - MmoX, PmoA	0.369365	Tara Oceans (metatranscriptomes)
Atlantic Northeast - DCM	Methane production - McrA	0	Tara Oceans (metatranscriptomes)
Atlantic Northeast - DCM	NADH oxidation - NuoF	59.4866	Tara Oceans (metatranscriptomes)
Atlantic Northeast - DCM	Nitrate reduction - NapA, NarG	1.39391	Tara Oceans (metatranscriptomes)
Atlantic Northeast - DCM	Nitric oxide reduction to nitrous oxide - NorB	0.154706	Tara Oceans (metatranscriptomes)
Atlantic Northeast - DCM	Nitrite oxidation to nitrate - NxrA	99.3791	Tara Oceans (metatranscriptomes)
Atlantic Northeast - DCM	Nitrite reduction to ammonium - NrfA	0.0163536	Tara Oceans (metatranscriptomes)
Atlantic Northeast - DCM	Nitrite reduction to nitric oxide - NirK, NirS	22.336	Tara Oceans (metatranscriptomes)
Atlantic Northeast - DCM	Nitrous oxide reduction - NosZ	0.0939411	Tara Oceans (metatranscriptomes)
Atlantic Northeast - DCM	Oxidative phosphorylation - AtpA	458.345	Tara Oceans (metatranscriptomes)
Atlantic Northeast - DCM	Photosystem I reaction centre - PsaA	390.941	Tara Oceans (metatranscriptomes)
Atlantic Northeast - DCM	Photosystem II reaction centre - PsbA	3309.24	Tara Oceans (metatranscriptomes)
Atlantic Northeast - DCM	Reductive dehalogenation - RdhA	1.17761	Tara Oceans (metatranscriptomes)
Atlantic Northeast - DCM	Reductive TCA cycle - AclB	0.867092	Tara Oceans (metatranscriptomes)
Atlantic Northeast - DCM	Selenate reduction to selenite - YgfK	0.220053	Tara Oceans (metatranscriptomes)
Atlantic Northeast - DCM	Succinate oxidation/fumarate reduction - SdhA, FrdA	173.726	Tara Oceans (metatranscriptomes)
Atlantic Northeast - DCM	Sulfide oxidation - Sqr, FCC	49.435	Tara Oceans (metatranscriptomes)
Atlantic Northeast - DCM	Sulfide oxidation/reduction - AsrA, DsrA	12.7145	Tara Oceans (metatranscriptomes)
Atlantic Northeast - DCM	Sulfur disproportionation - Sor	0	Tara Oceans (metatranscriptomes)
Atlantic Northeast - DCM	Thiosulfate oxidation - SoxB	3.93535	Tara Oceans (metatranscriptomes)
Atlantic Northeast - DCM	Wood Ljungdahl pathway - AcsB, CooS	0	Tara Oceans (metatranscriptomes)
Atlantic Northeast - SUR	[Fe] hydrogenases	0	Tara Oceans (metatranscriptomes)
Atlantic Northeast - SUR	[FeFe] hydrogenases	0.0434589	Tara Oceans (metatranscriptomes)
Atlantic Northeast - SUR	[NiFe] hydrogenases	5.44022	Tara Oceans (metatranscriptomes)
Atlantic Northeast - SUR	3-hydroxypropionate cycle - Mcr	0.274295	Tara Oceans (metatranscriptomes)
Atlantic Northeast - SUR	4-hydroxybutyrate cycles - HbsC, HbsT	0.0209217	Tara Oceans (metatranscriptomes)
Atlantic Northeast - SUR	Aerobic respiration - CoxA, CcoN, CydA, CyoA	656.254	Tara Oceans (metatranscriptomes)
Atlantic Northeast - SUR	Ammonia oxidation - AmoA	38.7761	Tara Oceans (metatranscriptomes)
Atlantic Northeast - SUR	Anammox - HzsA	0	Tara Oceans (metatranscriptomes)
Atlantic Northeast - SUR	Arsenate reduction to arsenite - ArsC	54.973	Tara Oceans (metatranscriptomes)
Atlantic Northeast - SUR	Arsenite oxidation to arsenate - ARO	0.47981	Tara Oceans (metatranscriptomes)
Atlantic Northeast - SUR	Calvin-Benson cycle - RbcL	762.899	Tara Oceans (metatranscriptomes)
Atlantic Northeast - SUR	Carbon monoxide oxidation - CoxL	20.2695	Tara Oceans (metatranscriptomes)
Atlantic Northeast - SUR	Dinitrogen fixation - NifH	9.35599	Tara Oceans (metatranscriptomes)
Atlantic Northeast - SUR	Ferric iron reduction to ferrous iron - MtrB, OmcB	0	Tara Oceans (metatranscriptomes)
Atlantic Northeast - SUR	Ferrous iron oxidation to ferric iron - Cyc2	0	Tara Oceans (metatranscriptomes)
Atlantic Northeast - SUR	Formate oxidation - FdhA	50.3879	Tara Oceans (metatranscriptomes)
Atlantic Northeast - SUR	Isoprene oxidation - IsoA	0	Tara Oceans (metatranscriptomes)
Atlantic Northeast - SUR	Light-dependent proton/sodium pumping - RHO	4001.15	Tara Oceans (metatranscriptomes)
Atlantic Northeast - SUR	Methane oxidation - MmoX, PmoA	0.0215482	Tara Oceans (metatranscriptomes)
Atlantic Northeast - SUR	Methane production - McrA	0	Tara Oceans (metatranscriptomes)
Atlantic Northeast - SUR	NADH oxidation - NuoF	58.5227	Tara Oceans (metatranscriptomes)
Atlantic Northeast - SUR	Nitrate reduction - NapA, NarG	0.784522	Tara Oceans (metatranscriptomes)
Atlantic Northeast - SUR	Nitric oxide reduction to nitrous oxide - NorB	0.082127	Tara Oceans (metatranscriptomes)
Atlantic Northeast - SUR	Nitrite oxidation to nitrate - NxrA	1.13328	Tara Oceans (metatranscriptomes)
Atlantic Northeast - SUR	Nitrite reduction to ammonium - NrfA	0.0849684	Tara Oceans (metatranscriptomes)
Atlantic Northeast - SUR	Nitrite reduction to nitric oxide - NirK, NirS	1.92166	Tara Oceans (metatranscriptomes)
Atlantic Northeast - SUR	Nitrous oxide reduction - NosZ	0.141959	Tara Oceans (metatranscriptomes)
Atlantic Northeast - SUR	Oxidative phosphorylation - AtpA	857.912	Tara Oceans (metatranscriptomes)
Atlantic Northeast - SUR	Photosystem I reaction centre - PsaA	1078.4	Tara Oceans (metatranscriptomes)
Atlantic Northeast - SUR	Photosystem II reaction centre - PsbA	20098.3	Tara Oceans (metatranscriptomes)
Atlantic Northeast - SUR	Reductive dehalogenation - RdhA	0.0843783	Tara Oceans (metatranscriptomes)
Atlantic Northeast - SUR	Reductive TCA cycle - AclB	1.62581	Tara Oceans (metatranscriptomes)
Atlantic Northeast - SUR	Selenate reduction to selenite - YgfK	0.0846287	Tara Oceans (metatranscriptomes)
Atlantic Northeast - SUR	Succinate oxidation/fumarate reduction - SdhA, FrdA	320.007	Tara Oceans (metatranscriptomes)
Atlantic Northeast - SUR	Sulfide oxidation - Sqr, FCC	42.8881	Tara Oceans (metatranscriptomes)
Atlantic Northeast - SUR	Sulfide oxidation/reduction - AsrA, DsrA	23.8689	Tara Oceans (metatranscriptomes)
Atlantic Northeast - SUR	Sulfur disproportionation - Sor	0	Tara Oceans (metatranscriptomes)
Atlantic Northeast - SUR	Thiosulfate oxidation - SoxB	4.29802	Tara Oceans (metatranscriptomes)
Atlantic Northeast - SUR	Wood Ljungdahl pathway - AcsB, CooS	0.0296611	Tara Oceans (metatranscriptomes)
Atlantic Northwest - DCM	[Fe] hydrogenases	0	Tara Oceans (metatranscriptomes)
Atlantic Northwest - DCM	[FeFe] hydrogenases	0	Tara Oceans (metatranscriptomes)
Atlantic Northwest - DCM	[NiFe] hydrogenases	3.19807	Tara Oceans (metatranscriptomes)
Atlantic Northwest - DCM	3-hydroxypropionate cycle - Mcr	0	Tara Oceans (metatranscriptomes)
Atlantic Northwest - DCM	4-hydroxybutyrate cycles - HbsC, HbsT	0.683113	Tara Oceans (metatranscriptomes)
Atlantic Northwest - DCM	Aerobic respiration - CoxA, CcoN, CydA, CyoA	192.399	Tara Oceans (metatranscriptomes)
Atlantic Northwest - DCM	Ammonia oxidation - AmoA	86.2022	Tara Oceans (metatranscriptomes)
Atlantic Northwest - DCM	Anammox - HzsA	0	Tara Oceans (metatranscriptomes)
Atlantic Northwest - DCM	Arsenate reduction to arsenite - ArsC	15.4525	Tara Oceans (metatranscriptomes)
Atlantic Northwest - DCM	Arsenite oxidation to arsenate - ARO	0	Tara Oceans (metatranscriptomes)
Atlantic Northwest - DCM	Calvin-Benson cycle - RbcL	33.9243	Tara Oceans (metatranscriptomes)
Atlantic Northwest - DCM	Carbon monoxide oxidation - CoxL	21.4179	Tara Oceans (metatranscriptomes)
Atlantic Northwest - DCM	Dinitrogen fixation - NifH	2.01575	Tara Oceans (metatranscriptomes)
Atlantic Northwest - DCM	Ferric iron reduction to ferrous iron - MtrB, OmcB	0	Tara Oceans (metatranscriptomes)
Atlantic Northwest - DCM	Ferrous iron oxidation to ferric iron - Cyc2	0	Tara Oceans (metatranscriptomes)
Atlantic Northwest - DCM	Formate oxidation - FdhA	38.0573	Tara Oceans (metatranscriptomes)
Atlantic Northwest - DCM	Isoprene oxidation - IsoA	0	Tara Oceans (metatranscriptomes)
Atlantic Northwest - DCM	Light-dependent proton/sodium pumping - RHO	14.3099	Tara Oceans (metatranscriptomes)
Atlantic Northwest - DCM	Methane oxidation - MmoX, PmoA	0.184606	Tara Oceans (metatranscriptomes)
Atlantic Northwest - DCM	Methane production - McrA	0	Tara Oceans (metatranscriptomes)
Atlantic Northwest - DCM	NADH oxidation - NuoF	47.0452	Tara Oceans (metatranscriptomes)
Atlantic Northwest - DCM	Nitrate reduction - NapA, NarG	8.12016	Tara Oceans (metatranscriptomes)
Atlantic Northwest - DCM	Nitric oxide reduction to nitrous oxide - NorB	7.04575	Tara Oceans (metatranscriptomes)
Atlantic Northwest - DCM	Nitrite oxidation to nitrate - NxrA	50.2145	Tara Oceans (metatranscriptomes)
Atlantic Northwest - DCM	Nitrite reduction to ammonium - NrfA	0	Tara Oceans (metatranscriptomes)
Atlantic Northwest - DCM	Nitrite reduction to nitric oxide - NirK, NirS	9.93814	Tara Oceans (metatranscriptomes)
Atlantic Northwest - DCM	Nitrous oxide reduction - NosZ	3.93251	Tara Oceans (metatranscriptomes)
Atlantic Northwest - DCM	Oxidative phosphorylation - AtpA	226.483	Tara Oceans (metatranscriptomes)
Atlantic Northwest - DCM	Photosystem I reaction centre - PsaA	6.72366	Tara Oceans (metatranscriptomes)
Atlantic Northwest - DCM	Photosystem II reaction centre - PsbA	185.36	Tara Oceans (metatranscriptomes)
Atlantic Northwest - DCM	Reductive dehalogenation - RdhA	2.48802	Tara Oceans (metatranscriptomes)
Atlantic Northwest - DCM	Reductive TCA cycle - AclB	0.996642	Tara Oceans (metatranscriptomes)
Atlantic Northwest - DCM	Selenate reduction to selenite - YgfK	0.0228424	Tara Oceans (metatranscriptomes)
Atlantic Northwest - DCM	Succinate oxidation/fumarate reduction - SdhA, FrdA	108.098	Tara Oceans (metatranscriptomes)
Atlantic Northwest - DCM	Sulfide oxidation - Sqr, FCC	5.50211	Tara Oceans (metatranscriptomes)
Atlantic Northwest - DCM	Sulfide oxidation/reduction - AsrA, DsrA	3.52072	Tara Oceans (metatranscriptomes)
Atlantic Northwest - DCM	Sulfur disproportionation - Sor	0	Tara Oceans (metatranscriptomes)
Atlantic Northwest - DCM	Thiosulfate oxidation - SoxB	2.49834	Tara Oceans (metatranscriptomes)
Atlantic Northwest - DCM	Wood Ljungdahl pathway - AcsB, CooS	0	Tara Oceans (metatranscriptomes)
Atlantic Northwest - SUR	[Fe] hydrogenases	0	Tara Oceans (metatranscriptomes)
Atlantic Northwest - SUR	[FeFe] hydrogenases	0.0632539	Tara Oceans (metatranscriptomes)
Atlantic Northwest - SUR	[NiFe] hydrogenases	3.76018	Tara Oceans (metatranscriptomes)
Atlantic Northwest - SUR	3-hydroxypropionate cycle - Mcr	6.21567	Tara Oceans (metatranscriptomes)
Atlantic Northwest - SUR	4-hydroxybutyrate cycles - HbsC, HbsT	0	Tara Oceans (metatranscriptomes)
Atlantic Northwest - SUR	Aerobic respiration - CoxA, CcoN, CydA, CyoA	530.336	Tara Oceans (metatranscriptomes)
Atlantic Northwest - SUR	Ammonia oxidation - AmoA	2.3936	Tara Oceans (metatranscriptomes)
Atlantic Northwest - SUR	Anammox - HzsA	0	Tara Oceans (metatranscriptomes)
Atlantic Northwest - SUR	Arsenate reduction to arsenite - ArsC	11.9719	Tara Oceans (metatranscriptomes)
Atlantic Northwest - SUR	Arsenite oxidation to arsenate - ARO	0.115919	Tara Oceans (metatranscriptomes)
Atlantic Northwest - SUR	Calvin-Benson cycle - RbcL	770.697	Tara Oceans (metatranscriptomes)
Atlantic Northwest - SUR	Carbon monoxide oxidation - CoxL	39.9394	Tara Oceans (metatranscriptomes)
Atlantic Northwest - SUR	Dinitrogen fixation - NifH	9.8118	Tara Oceans (metatranscriptomes)
Atlantic Northwest - SUR	Ferric iron reduction to ferrous iron - MtrB, OmcB	0	Tara Oceans (metatranscriptomes)
Atlantic Northwest - SUR	Ferrous iron oxidation to ferric iron - Cyc2	0	Tara Oceans (metatranscriptomes)
Atlantic Northwest - SUR	Formate oxidation - FdhA	50.4011	Tara Oceans (metatranscriptomes)
Atlantic Northwest - SUR	Isoprene oxidation - IsoA	0	Tara Oceans (metatranscriptomes)
Atlantic Northwest - SUR	Light-dependent proton/sodium pumping - RHO	3226.86	Tara Oceans (metatranscriptomes)
Atlantic Northwest - SUR	Methane oxidation - MmoX, PmoA	0	Tara Oceans (metatranscriptomes)
Atlantic Northwest - SUR	Methane production - McrA	0.0577986	Tara Oceans (metatranscriptomes)
Atlantic Northwest - SUR	NADH oxidation - NuoF	80.7244	Tara Oceans (metatranscriptomes)
Atlantic Northwest - SUR	Nitrate reduction - NapA, NarG	1.75867	Tara Oceans (metatranscriptomes)
Atlantic Northwest - SUR	Nitric oxide reduction to nitrous oxide - NorB	0.918593	Tara Oceans (metatranscriptomes)
Atlantic Northwest - SUR	Nitrite oxidation to nitrate - NxrA	0.0117389	Tara Oceans (metatranscriptomes)
Atlantic Northwest - SUR	Nitrite reduction to ammonium - NrfA	0.0726647	Tara Oceans (metatranscriptomes)
Atlantic Northwest - SUR	Nitrite reduction to nitric oxide - NirK, NirS	3.25112	Tara Oceans (metatranscriptomes)
Atlantic Northwest - SUR	Nitrous oxide reduction - NosZ	0.654721	Tara Oceans (metatranscriptomes)
Atlantic Northwest - SUR	Oxidative phosphorylation - AtpA	831.86	Tara Oceans (metatranscriptomes)
Atlantic Northwest - SUR	Photosystem I reaction centre - PsaA	629.544	Tara Oceans (metatranscriptomes)
Atlantic Northwest - SUR	Photosystem II reaction centre - PsbA	9525.85	Tara Oceans (metatranscriptomes)
Atlantic Northwest - SUR	Reductive dehalogenation - RdhA	0.274055	Tara Oceans (metatranscriptomes)
Atlantic Northwest - SUR	Reductive TCA cycle - AclB	0.76226	Tara Oceans (metatranscriptomes)
Atlantic Northwest - SUR	Selenate reduction to selenite - YgfK	0.146269	Tara Oceans (metatranscriptomes)
Atlantic Northwest - SUR	Succinate oxidation/fumarate reduction - SdhA, FrdA	383.483	Tara Oceans (metatranscriptomes)
Atlantic Northwest - SUR	Sulfide oxidation - Sqr, FCC	13.7507	Tara Oceans (metatranscriptomes)
Atlantic Northwest - SUR	Sulfide oxidation/reduction - AsrA, DsrA	5.47466	Tara Oceans (metatranscriptomes)
Atlantic Northwest - SUR	Sulfur disproportionation - Sor	0	Tara Oceans (metatranscriptomes)
Atlantic Northwest - SUR	Thiosulfate oxidation - SoxB	4.04323	Tara Oceans (metatranscriptomes)
Atlantic Northwest - SUR	Wood Ljungdahl pathway - AcsB, CooS	0.655958	Tara Oceans (metatranscriptomes)
Atlantic Southeast - DCM	[Fe] hydrogenases	0	Tara Oceans (metatranscriptomes)
Atlantic Southeast - DCM	[FeFe] hydrogenases	0	Tara Oceans (metatranscriptomes)
Atlantic Southeast - DCM	[NiFe] hydrogenases	11.0644	Tara Oceans (metatranscriptomes)
Atlantic Southeast - DCM	3-hydroxypropionate cycle - Mcr	0.129564	Tara Oceans (metatranscriptomes)
Atlantic Southeast - DCM	4-hydroxybutyrate cycles - HbsC, HbsT	0.0383206	Tara Oceans (metatranscriptomes)
Atlantic Southeast - DCM	Aerobic respiration - CoxA, CcoN, CydA, CyoA	638.731	Tara Oceans (metatranscriptomes)
Atlantic Southeast - DCM	Ammonia oxidation - AmoA	109.643	Tara Oceans (metatranscriptomes)
Atlantic Southeast - DCM	Anammox - HzsA	0	Tara Oceans (metatranscriptomes)
Atlantic Southeast - DCM	Arsenate reduction to arsenite - ArsC	30.4723	Tara Oceans (metatranscriptomes)
Atlantic Southeast - DCM	Arsenite oxidation to arsenate - ARO	0.0323431	Tara Oceans (metatranscriptomes)
Atlantic Southeast - DCM	Calvin-Benson cycle - RbcL	1206.86	Tara Oceans (metatranscriptomes)
Atlantic Southeast - DCM	Carbon monoxide oxidation - CoxL	7.22099	Tara Oceans (metatranscriptomes)
Atlantic Southeast - DCM	Dinitrogen fixation - NifH	12.7119	Tara Oceans (metatranscriptomes)
Atlantic Southeast - DCM	Ferric iron reduction to ferrous iron - MtrB, OmcB	0.00683475	Tara Oceans (metatranscriptomes)
Atlantic Southeast - DCM	Ferrous iron oxidation to ferric iron - Cyc2	0	Tara Oceans (metatranscriptomes)
Atlantic Southeast - DCM	Formate oxidation - FdhA	60.8307	Tara Oceans (metatranscriptomes)
Atlantic Southeast - DCM	Isoprene oxidation - IsoA	0	Tara Oceans (metatranscriptomes)
Atlantic Southeast - DCM	Light-dependent proton/sodium pumping - RHO	2701.98	Tara Oceans (metatranscriptomes)
Atlantic Southeast - DCM	Methane oxidation - MmoX, PmoA	0	Tara Oceans (metatranscriptomes)
Atlantic Southeast - DCM	Methane production - McrA	0	Tara Oceans (metatranscriptomes)
Atlantic Southeast - DCM	NADH oxidation - NuoF	66.1672	Tara Oceans (metatranscriptomes)
Atlantic Southeast - DCM	Nitrate reduction - NapA, NarG	0.903612	Tara Oceans (metatranscriptomes)
Atlantic Southeast - DCM	Nitric oxide reduction to nitrous oxide - NorB	0.186029	Tara Oceans (metatranscriptomes)
Atlantic Southeast - DCM	Nitrite oxidation to nitrate - NxrA	3.0263	Tara Oceans (metatranscriptomes)
Atlantic Southeast - DCM	Nitrite reduction to ammonium - NrfA	0.0261399	Tara Oceans (metatranscriptomes)
Atlantic Southeast - DCM	Nitrite reduction to nitric oxide - NirK, NirS	2.67814	Tara Oceans (metatranscriptomes)
Atlantic Southeast - DCM	Nitrous oxide reduction - NosZ	0.148949	Tara Oceans (metatranscriptomes)
Atlantic Southeast - DCM	Oxidative phosphorylation - AtpA	1189.94	Tara Oceans (metatranscriptomes)
Atlantic Southeast - DCM	Photosystem I reaction centre - PsaA	1256.86	Tara Oceans (metatranscriptomes)
Atlantic Southeast - DCM	Photosystem II reaction centre - PsbA	17504.5	Tara Oceans (metatranscriptomes)
Atlantic Southeast - DCM	Reductive dehalogenation - RdhA	0.106008	Tara Oceans (metatranscriptomes)
Atlantic Southeast - DCM	Reductive TCA cycle - AclB	2.00798	Tara Oceans (metatranscriptomes)
Atlantic Southeast - DCM	Selenate reduction to selenite - YgfK	0.0801321	Tara Oceans (metatranscriptomes)
Atlantic Southeast - DCM	Succinate oxidation/fumarate reduction - SdhA, FrdA	408.997	Tara Oceans (metatranscriptomes)
Atlantic Southeast - DCM	Sulfide oxidation - Sqr, FCC	26.9118	Tara Oceans (metatranscriptomes)
Atlantic Southeast - DCM	Sulfide oxidation/reduction - AsrA, DsrA	15.6625	Tara Oceans (metatranscriptomes)
Atlantic Southeast - DCM	Sulfur disproportionation - Sor	0	Tara Oceans (metatranscriptomes)
Atlantic Southeast - DCM	Thiosulfate oxidation - SoxB	3.98476	Tara Oceans (metatranscriptomes)
Atlantic Southeast - DCM	Wood Ljungdahl pathway - AcsB, CooS	0	Tara Oceans (metatranscriptomes)
Atlantic Southeast - MES	[Fe] hydrogenases	0	Tara Oceans (metatranscriptomes)
Atlantic Southeast - MES	[FeFe] hydrogenases	0	Tara Oceans (metatranscriptomes)
Atlantic Southeast - MES	[NiFe] hydrogenases	27.6989	Tara Oceans (metatranscriptomes)
Atlantic Southeast - MES	3-hydroxypropionate cycle - Mcr	0.219272	Tara Oceans (metatranscriptomes)
Atlantic Southeast - MES	4-hydroxybutyrate cycles - HbsC, HbsT	0.573271	Tara Oceans (metatranscriptomes)
Atlantic Southeast - MES	Aerobic respiration - CoxA, CcoN, CydA, CyoA	346.175	Tara Oceans (metatranscriptomes)
Atlantic Southeast - MES	Ammonia oxidation - AmoA	39.6209	Tara Oceans (metatranscriptomes)
Atlantic Southeast - MES	Anammox - HzsA	0	Tara Oceans (metatranscriptomes)
Atlantic Southeast - MES	Arsenate reduction to arsenite - ArsC	97.8819	Tara Oceans (metatranscriptomes)
Atlantic Southeast - MES	Arsenite oxidation to arsenate - ARO	0.239627	Tara Oceans (metatranscriptomes)
Atlantic Southeast - MES	Calvin-Benson cycle - RbcL	27.5003	Tara Oceans (metatranscriptomes)
Atlantic Southeast - MES	Carbon monoxide oxidation - CoxL	5.30072	Tara Oceans (metatranscriptomes)
Atlantic Southeast - MES	Dinitrogen fixation - NifH	1.17799	Tara Oceans (metatranscriptomes)
Atlantic Southeast - MES	Ferric iron reduction to ferrous iron - MtrB, OmcB	0	Tara Oceans (metatranscriptomes)
Atlantic Southeast - MES	Ferrous iron oxidation to ferric iron - Cyc2	0	Tara Oceans (metatranscriptomes)
Atlantic Southeast - MES	Formate oxidation - FdhA	33.6878	Tara Oceans (metatranscriptomes)
Atlantic Southeast - MES	Isoprene oxidation - IsoA	0	Tara Oceans (metatranscriptomes)
Atlantic Southeast - MES	Light-dependent proton/sodium pumping - RHO	9.37774	Tara Oceans (metatranscriptomes)
Atlantic Southeast - MES	Methane oxidation - MmoX, PmoA	0.423813	Tara Oceans (metatranscriptomes)
Atlantic Southeast - MES	Methane production - McrA	0	Tara Oceans (metatranscriptomes)
Atlantic Southeast - MES	NADH oxidation - NuoF	32.6383	Tara Oceans (metatranscriptomes)
Atlantic Southeast - MES	Nitrate reduction - NapA, NarG	2.12637	Tara Oceans (metatranscriptomes)
Atlantic Southeast - MES	Nitric oxide reduction to nitrous oxide - NorB	1.82758	Tara Oceans (metatranscriptomes)
Atlantic Southeast - MES	Nitrite oxidation to nitrate - NxrA	32.373	Tara Oceans (metatranscriptomes)
Atlantic Southeast - MES	Nitrite reduction to ammonium - NrfA	0.0451439	Tara Oceans (metatranscriptomes)
Atlantic Southeast - MES	Nitrite reduction to nitric oxide - NirK, NirS	4.00965	Tara Oceans (metatranscriptomes)
Atlantic Southeast - MES	Nitrous oxide reduction - NosZ	0.28987	Tara Oceans (metatranscriptomes)
Atlantic Southeast - MES	Oxidative phosphorylation - AtpA	1319.17	Tara Oceans (metatranscriptomes)
Atlantic Southeast - MES	Photosystem I reaction centre - PsaA	3.48033	Tara Oceans (metatranscriptomes)
Atlantic Southeast - MES	Photosystem II reaction centre - PsbA	299.406	Tara Oceans (metatranscriptomes)
Atlantic Southeast - MES	Reductive dehalogenation - RdhA	0.892215	Tara Oceans (metatranscriptomes)
Atlantic Southeast - MES	Reductive TCA cycle - AclB	0.335503	Tara Oceans (metatranscriptomes)
Atlantic Southeast - MES	Selenate reduction to selenite - YgfK	1.05347	Tara Oceans (metatranscriptomes)
Atlantic Southeast - MES	Succinate oxidation/fumarate reduction - SdhA, FrdA	480.646	Tara Oceans (metatranscriptomes)
Atlantic Southeast - MES	Sulfide oxidation - Sqr, FCC	4.97952	Tara Oceans (metatranscriptomes)
Atlantic Southeast - MES	Sulfide oxidation/reduction - AsrA, DsrA	1.04993	Tara Oceans (metatranscriptomes)
Atlantic Southeast - MES	Sulfur disproportionation - Sor	0	Tara Oceans (metatranscriptomes)
Atlantic Southeast - MES	Thiosulfate oxidation - SoxB	1.64162	Tara Oceans (metatranscriptomes)
Atlantic Southeast - MES	Wood Ljungdahl pathway - AcsB, CooS	0	Tara Oceans (metatranscriptomes)
Atlantic Southeast - SUR	[Fe] hydrogenases	0	Tara Oceans (metatranscriptomes)
Atlantic Southeast - SUR	[FeFe] hydrogenases	0	Tara Oceans (metatranscriptomes)
Atlantic Southeast - SUR	[NiFe] hydrogenases	1.461	Tara Oceans (metatranscriptomes)
Atlantic Southeast - SUR	3-hydroxypropionate cycle - Mcr	3.38464	Tara Oceans (metatranscriptomes)
Atlantic Southeast - SUR	4-hydroxybutyrate cycles - HbsC, HbsT	0.346182	Tara Oceans (metatranscriptomes)
Atlantic Southeast - SUR	Aerobic respiration - CoxA, CcoN, CydA, CyoA	479.797	Tara Oceans (metatranscriptomes)
Atlantic Southeast - SUR	Ammonia oxidation - AmoA	168.968	Tara Oceans (metatranscriptomes)
Atlantic Southeast - SUR	Anammox - HzsA	0	Tara Oceans (metatranscriptomes)
Atlantic Southeast - SUR	Arsenate reduction to arsenite - ArsC	13.1826	Tara Oceans (metatranscriptomes)
Atlantic Southeast - SUR	Arsenite oxidation to arsenate - ARO	0.0098935	Tara Oceans (metatranscriptomes)
Atlantic Southeast - SUR	Calvin-Benson cycle - RbcL	3359.83	Tara Oceans (metatranscriptomes)
Atlantic Southeast - SUR	Carbon monoxide oxidation - CoxL	16.8857	Tara Oceans (metatranscriptomes)
Atlantic Southeast - SUR	Dinitrogen fixation - NifH	1.88066	Tara Oceans (metatranscriptomes)
Atlantic Southeast - SUR	Ferric iron reduction to ferrous iron - MtrB, OmcB	0	Tara Oceans (metatranscriptomes)
Atlantic Southeast - SUR	Ferrous iron oxidation to ferric iron - Cyc2	0.0183139	Tara Oceans (metatranscriptomes)
Atlantic Southeast - SUR	Formate oxidation - FdhA	81.2913	Tara Oceans (metatranscriptomes)
Atlantic Southeast - SUR	Isoprene oxidation - IsoA	0	Tara Oceans (metatranscriptomes)
Atlantic Southeast - SUR	Light-dependent proton/sodium pumping - RHO	3577.18	Tara Oceans (metatranscriptomes)
Atlantic Southeast - SUR	Methane oxidation - MmoX, PmoA	0	Tara Oceans (metatranscriptomes)
Atlantic Southeast - SUR	Methane production - McrA	0	Tara Oceans (metatranscriptomes)
Atlantic Southeast - SUR	NADH oxidation - NuoF	86.6302	Tara Oceans (metatranscriptomes)
Atlantic Southeast - SUR	Nitrate reduction - NapA, NarG	0.500182	Tara Oceans (metatranscriptomes)
Atlantic Southeast - SUR	Nitric oxide reduction to nitrous oxide - NorB	0.0469201	Tara Oceans (metatranscriptomes)
Atlantic Southeast - SUR	Nitrite oxidation to nitrate - NxrA	23.846	Tara Oceans (metatranscriptomes)
Atlantic Southeast - SUR	Nitrite reduction to ammonium - NrfA	0.0207412	Tara Oceans (metatranscriptomes)
Atlantic Southeast - SUR	Nitrite reduction to nitric oxide - NirK, NirS	16.0095	Tara Oceans (metatranscriptomes)
Atlantic Southeast - SUR	Nitrous oxide reduction - NosZ	0.149305	Tara Oceans (metatranscriptomes)
Atlantic Southeast - SUR	Oxidative phosphorylation - AtpA	1735.86	Tara Oceans (metatranscriptomes)
Atlantic Southeast - SUR	Photosystem I reaction centre - PsaA	776.306	Tara Oceans (metatranscriptomes)
Atlantic Southeast - SUR	Photosystem II reaction centre - PsbA	19972.3	Tara Oceans (metatranscriptomes)
Atlantic Southeast - SUR	Reductive dehalogenation - RdhA	0.38526	Tara Oceans (metatranscriptomes)
Atlantic Southeast - SUR	Reductive TCA cycle - AclB	3.36323	Tara Oceans (metatranscriptomes)
Atlantic Southeast - SUR	Selenate reduction to selenite - YgfK	0.137832	Tara Oceans (metatranscriptomes)
Atlantic Southeast - SUR	Succinate oxidation/fumarate reduction - SdhA, FrdA	258.517	Tara Oceans (metatranscriptomes)
Atlantic Southeast - SUR	Sulfide oxidation - Sqr, FCC	13.3547	Tara Oceans (metatranscriptomes)
Atlantic Southeast - SUR	Sulfide oxidation/reduction - AsrA, DsrA	14.4787	Tara Oceans (metatranscriptomes)
Atlantic Southeast - SUR	Sulfur disproportionation - Sor	0	Tara Oceans (metatranscriptomes)
Atlantic Southeast - SUR	Thiosulfate oxidation - SoxB	5.35525	Tara Oceans (metatranscriptomes)
Atlantic Southeast - SUR	Wood Ljungdahl pathway - AcsB, CooS	0	Tara Oceans (metatranscriptomes)
Atlantic Southwest - DCM	[Fe] hydrogenases	0	Tara Oceans (metatranscriptomes)
Atlantic Southwest - DCM	[FeFe] hydrogenases	0.0968249	Tara Oceans (metatranscriptomes)
Atlantic Southwest - DCM	[NiFe] hydrogenases	1.4463	Tara Oceans (metatranscriptomes)
Atlantic Southwest - DCM	3-hydroxypropionate cycle - Mcr	0.144106	Tara Oceans (metatranscriptomes)
Atlantic Southwest - DCM	4-hydroxybutyrate cycles - HbsC, HbsT	0.00750415	Tara Oceans (metatranscriptomes)
Atlantic Southwest - DCM	Aerobic respiration - CoxA, CcoN, CydA, CyoA	1204.05	Tara Oceans (metatranscriptomes)
Atlantic Southwest - DCM	Ammonia oxidation - AmoA	1.09627	Tara Oceans (metatranscriptomes)
Atlantic Southwest - DCM	Anammox - HzsA	0.0474151	Tara Oceans (metatranscriptomes)
Atlantic Southwest - DCM	Arsenate reduction to arsenite - ArsC	16.7549	Tara Oceans (metatranscriptomes)
Atlantic Southwest - DCM	Arsenite oxidation to arsenate - ARO	0.00194428	Tara Oceans (metatranscriptomes)
Atlantic Southwest - DCM	Calvin-Benson cycle - RbcL	2738.62	Tara Oceans (metatranscriptomes)
Atlantic Southwest - DCM	Carbon monoxide oxidation - CoxL	8.99401	Tara Oceans (metatranscriptomes)
Atlantic Southwest - DCM	Dinitrogen fixation - NifH	1.07456	Tara Oceans (metatranscriptomes)
Atlantic Southwest - DCM	Ferric iron reduction to ferrous iron - MtrB, OmcB	0	Tara Oceans (metatranscriptomes)
Atlantic Southwest - DCM	Ferrous iron oxidation to ferric iron - Cyc2	0	Tara Oceans (metatranscriptomes)
Atlantic Southwest - DCM	Formate oxidation - FdhA	96.9253	Tara Oceans (metatranscriptomes)
Atlantic Southwest - DCM	Isoprene oxidation - IsoA	0	Tara Oceans (metatranscriptomes)
Atlantic Southwest - DCM	Light-dependent proton/sodium pumping - RHO	4341.26	Tara Oceans (metatranscriptomes)
Atlantic Southwest - DCM	Methane oxidation - MmoX, PmoA	0	Tara Oceans (metatranscriptomes)
Atlantic Southwest - DCM	Methane production - McrA	0	Tara Oceans (metatranscriptomes)
Atlantic Southwest - DCM	NADH oxidation - NuoF	149.206	Tara Oceans (metatranscriptomes)
Atlantic Southwest - DCM	Nitrate reduction - NapA, NarG	1.85764	Tara Oceans (metatranscriptomes)
Atlantic Southwest - DCM	Nitric oxide reduction to nitrous oxide - NorB	0.100001	Tara Oceans (metatranscriptomes)
Atlantic Southwest - DCM	Nitrite oxidation to nitrate - NxrA	0.201704	Tara Oceans (metatranscriptomes)
Atlantic Southwest - DCM	Nitrite reduction to ammonium - NrfA	0.0105182	Tara Oceans (metatranscriptomes)
Atlantic Southwest - DCM	Nitrite reduction to nitric oxide - NirK, NirS	3.7421	Tara Oceans (metatranscriptomes)
Atlantic Southwest - DCM	Nitrous oxide reduction - NosZ	0.194659	Tara Oceans (metatranscriptomes)
Atlantic Southwest - DCM	Oxidative phosphorylation - AtpA	1381.22	Tara Oceans (metatranscriptomes)
Atlantic Southwest - DCM	Photosystem I reaction centre - PsaA	1343.49	Tara Oceans (metatranscriptomes)
Atlantic Southwest - DCM	Photosystem II reaction centre - PsbA	18140.6	Tara Oceans (metatranscriptomes)
Atlantic Southwest - DCM	Reductive dehalogenation - RdhA	0.491366	Tara Oceans (metatranscriptomes)
Atlantic Southwest - DCM	Reductive TCA cycle - AclB	2.25016	Tara Oceans (metatranscriptomes)
Atlantic Southwest - DCM	Selenate reduction to selenite - YgfK	0.192785	Tara Oceans (metatranscriptomes)
Atlantic Southwest - DCM	Succinate oxidation/fumarate reduction - SdhA, FrdA	441.497	Tara Oceans (metatranscriptomes)
Atlantic Southwest - DCM	Sulfide oxidation - Sqr, FCC	17.7206	Tara Oceans (metatranscriptomes)
Atlantic Southwest - DCM	Sulfide oxidation/reduction - AsrA, DsrA	16.2385	Tara Oceans (metatranscriptomes)
Atlantic Southwest - DCM	Sulfur disproportionation - Sor	0	Tara Oceans (metatranscriptomes)
Atlantic Southwest - DCM	Thiosulfate oxidation - SoxB	2.10272	Tara Oceans (metatranscriptomes)
Atlantic Southwest - DCM	Wood Ljungdahl pathway - AcsB, CooS	0.00878732	Tara Oceans (metatranscriptomes)
Atlantic Southwest - SUR	[Fe] hydrogenases	0	Tara Oceans (metatranscriptomes)
Atlantic Southwest - SUR	[FeFe] hydrogenases	0.0341636	Tara Oceans (metatranscriptomes)
Atlantic Southwest - SUR	[NiFe] hydrogenases	25.7187	Tara Oceans (metatranscriptomes)
Atlantic Southwest - SUR	3-hydroxypropionate cycle - Mcr	0.22799	Tara Oceans (metatranscriptomes)
Atlantic Southwest - SUR	4-hydroxybutyrate cycles - HbsC, HbsT	0.016886	Tara Oceans (metatranscriptomes)
Atlantic Southwest - SUR	Aerobic respiration - CoxA, CcoN, CydA, CyoA	494.416	Tara Oceans (metatranscriptomes)
Atlantic Southwest - SUR	Ammonia oxidation - AmoA	23.1885	Tara Oceans (metatranscriptomes)
Atlantic Southwest - SUR	Anammox - HzsA	0	Tara Oceans (metatranscriptomes)
Atlantic Southwest - SUR	Arsenate reduction to arsenite - ArsC	31.1415	Tara Oceans (metatranscriptomes)
Atlantic Southwest - SUR	Arsenite oxidation to arsenate - ARO	0.167595	Tara Oceans (metatranscriptomes)
Atlantic Southwest - SUR	Calvin-Benson cycle - RbcL	442.183	Tara Oceans (metatranscriptomes)
Atlantic Southwest - SUR	Carbon monoxide oxidation - CoxL	15.0985	Tara Oceans (metatranscriptomes)
Atlantic Southwest - SUR	Dinitrogen fixation - NifH	14.4102	Tara Oceans (metatranscriptomes)
Atlantic Southwest - SUR	Ferric iron reduction to ferrous iron - MtrB, OmcB	0	Tara Oceans (metatranscriptomes)
Atlantic Southwest - SUR	Ferrous iron oxidation to ferric iron - Cyc2	0	Tara Oceans (metatranscriptomes)
Atlantic Southwest - SUR	Formate oxidation - FdhA	59.2092	Tara Oceans (metatranscriptomes)
Atlantic Southwest - SUR	Isoprene oxidation - IsoA	0	Tara Oceans (metatranscriptomes)
Atlantic Southwest - SUR	Light-dependent proton/sodium pumping - RHO	3029.16	Tara Oceans (metatranscriptomes)
Atlantic Southwest - SUR	Methane oxidation - MmoX, PmoA	0.039637	Tara Oceans (metatranscriptomes)
Atlantic Southwest - SUR	Methane production - McrA	0	Tara Oceans (metatranscriptomes)
Atlantic Southwest - SUR	NADH oxidation - NuoF	53.9137	Tara Oceans (metatranscriptomes)
Atlantic Southwest - SUR	Nitrate reduction - NapA, NarG	2.5948	Tara Oceans (metatranscriptomes)
Atlantic Southwest - SUR	Nitric oxide reduction to nitrous oxide - NorB	0.135601	Tara Oceans (metatranscriptomes)
Atlantic Southwest - SUR	Nitrite oxidation to nitrate - NxrA	0.28068	Tara Oceans (metatranscriptomes)
Atlantic Southwest - SUR	Nitrite reduction to ammonium - NrfA	0.179782	Tara Oceans (metatranscriptomes)
Atlantic Southwest - SUR	Nitrite reduction to nitric oxide - NirK, NirS	1.50734	Tara Oceans (metatranscriptomes)
Atlantic Southwest - SUR	Nitrous oxide reduction - NosZ	0.244087	Tara Oceans (metatranscriptomes)
Atlantic Southwest - SUR	Oxidative phosphorylation - AtpA	774.16	Tara Oceans (metatranscriptomes)
Atlantic Southwest - SUR	Photosystem I reaction centre - PsaA	323.27	Tara Oceans (metatranscriptomes)
Atlantic Southwest - SUR	Photosystem II reaction centre - PsbA	6258.04	Tara Oceans (metatranscriptomes)
Atlantic Southwest - SUR	Reductive dehalogenation - RdhA	0.111175	Tara Oceans (metatranscriptomes)
Atlantic Southwest - SUR	Reductive TCA cycle - AclB	0.801636	Tara Oceans (metatranscriptomes)
Atlantic Southwest - SUR	Selenate reduction to selenite - YgfK	0.158112	Tara Oceans (metatranscriptomes)
Atlantic Southwest - SUR	Succinate oxidation/fumarate reduction - SdhA, FrdA	313.032	Tara Oceans (metatranscriptomes)
Atlantic Southwest - SUR	Sulfide oxidation - Sqr, FCC	41.934	Tara Oceans (metatranscriptomes)
Atlantic Southwest - SUR	Sulfide oxidation/reduction - AsrA, DsrA	12.0857	Tara Oceans (metatranscriptomes)
Atlantic Southwest - SUR	Sulfur disproportionation - Sor	0	Tara Oceans (metatranscriptomes)
Atlantic Southwest - SUR	Thiosulfate oxidation - SoxB	3.82477	Tara Oceans (metatranscriptomes)
Atlantic Southwest - SUR	Wood Ljungdahl pathway - AcsB, CooS	0	Tara Oceans (metatranscriptomes)
Indian Ocean North - DCM	[Fe] hydrogenases	0	Tara Oceans (metatranscriptomes)
Indian Ocean North - DCM	[FeFe] hydrogenases	0.0353895	Tara Oceans (metatranscriptomes)
Indian Ocean North - DCM	[NiFe] hydrogenases	9.30693	Tara Oceans (metatranscriptomes)
Indian Ocean North - DCM	3-hydroxypropionate cycle - Mcr	0.40452	Tara Oceans (metatranscriptomes)
Indian Ocean North - DCM	4-hydroxybutyrate cycles - HbsC, HbsT	0.109657	Tara Oceans (metatranscriptomes)
Indian Ocean North - DCM	Aerobic respiration - CoxA, CcoN, CydA, CyoA	317.573	Tara Oceans (metatranscriptomes)
Indian Ocean North - DCM	Ammonia oxidation - AmoA	86.2804	Tara Oceans (metatranscriptomes)
Indian Ocean North - DCM	Anammox - HzsA	0.00253148	Tara Oceans (metatranscriptomes)
Indian Ocean North - DCM	Arsenate reduction to arsenite - ArsC	18.1689	Tara Oceans (metatranscriptomes)
Indian Ocean North - DCM	Arsenite oxidation to arsenate - ARO	0.0603011	Tara Oceans (metatranscriptomes)
Indian Ocean North - DCM	Calvin-Benson cycle - RbcL	736.845	Tara Oceans (metatranscriptomes)
Indian Ocean North - DCM	Carbon monoxide oxidation - CoxL	21.1492	Tara Oceans (metatranscriptomes)
Indian Ocean North - DCM	Dinitrogen fixation - NifH	3.54879	Tara Oceans (metatranscriptomes)
Indian Ocean North - DCM	Ferric iron reduction to ferrous iron - MtrB, OmcB	0	Tara Oceans (metatranscriptomes)
Indian Ocean North - DCM	Ferrous iron oxidation to ferric iron - Cyc2	0.00114257	Tara Oceans (metatranscriptomes)
Indian Ocean North - DCM	Formate oxidation - FdhA	73.5409	Tara Oceans (metatranscriptomes)
Indian Ocean North - DCM	Isoprene oxidation - IsoA	0.0110874	Tara Oceans (metatranscriptomes)
Indian Ocean North - DCM	Light-dependent proton/sodium pumping - RHO	2361.44	Tara Oceans (metatranscriptomes)
Indian Ocean North - DCM	Methane oxidation - MmoX, PmoA	0.0291584	Tara Oceans (metatranscriptomes)
Indian Ocean North - DCM	Methane production - McrA	0	Tara Oceans (metatranscriptomes)
Indian Ocean North - DCM	NADH oxidation - NuoF	67.7258	Tara Oceans (metatranscriptomes)
Indian Ocean North - DCM	Nitrate reduction - NapA, NarG	2.76416	Tara Oceans (metatranscriptomes)
Indian Ocean North - DCM	Nitric oxide reduction to nitrous oxide - NorB	0.949554	Tara Oceans (metatranscriptomes)
Indian Ocean North - DCM	Nitrite oxidation to nitrate - NxrA	3.05148	Tara Oceans (metatranscriptomes)
Indian Ocean North - DCM	Nitrite reduction to ammonium - NrfA	0.0160157	Tara Oceans (metatranscriptomes)
Indian Ocean North - DCM	Nitrite reduction to nitric oxide - NirK, NirS	3.94625	Tara Oceans (metatranscriptomes)
Indian Ocean North - DCM	Nitrous oxide reduction - NosZ	3.11776	Tara Oceans (metatranscriptomes)
Indian Ocean North - DCM	Oxidative phosphorylation - AtpA	586.548	Tara Oceans (metatranscriptomes)
Indian Ocean North - DCM	Photosystem I reaction centre - PsaA	669.84	Tara Oceans (metatranscriptomes)
Indian Ocean North - DCM	Photosystem II reaction centre - PsbA	7550.85	Tara Oceans (metatranscriptomes)
Indian Ocean North - DCM	Reductive dehalogenation - RdhA	0.388571	Tara Oceans (metatranscriptomes)
Indian Ocean North - DCM	Reductive TCA cycle - AclB	0.586888	Tara Oceans (metatranscriptomes)
Indian Ocean North - DCM	Selenate reduction to selenite - YgfK	0.122693	Tara Oceans (metatranscriptomes)
Indian Ocean North - DCM	Succinate oxidation/fumarate reduction - SdhA, FrdA	291.193	Tara Oceans (metatranscriptomes)
Indian Ocean North - DCM	Sulfide oxidation - Sqr, FCC	48.4807	Tara Oceans (metatranscriptomes)
Indian Ocean North - DCM	Sulfide oxidation/reduction - AsrA, DsrA	14.4387	Tara Oceans (metatranscriptomes)
Indian Ocean North - DCM	Sulfur disproportionation - Sor	0	Tara Oceans (metatranscriptomes)
Indian Ocean North - DCM	Thiosulfate oxidation - SoxB	2.90259	Tara Oceans (metatranscriptomes)
Indian Ocean North - DCM	Wood Ljungdahl pathway - AcsB, CooS	0	Tara Oceans (metatranscriptomes)
Indian Ocean North - MES	[Fe] hydrogenases	0.0251656	Tara Oceans (metatranscriptomes)
Indian Ocean North - MES	[FeFe] hydrogenases	0	Tara Oceans (metatranscriptomes)
Indian Ocean North - MES	[NiFe] hydrogenases	28.1099	Tara Oceans (metatranscriptomes)
Indian Ocean North - MES	3-hydroxypropionate cycle - Mcr	0.314683	Tara Oceans (metatranscriptomes)
Indian Ocean North - MES	4-hydroxybutyrate cycles - HbsC, HbsT	0.0232755	Tara Oceans (metatranscriptomes)
Indian Ocean North - MES	Aerobic respiration - CoxA, CcoN, CydA, CyoA	578.136	Tara Oceans (metatranscriptomes)
Indian Ocean North - MES	Ammonia oxidation - AmoA	0.325402	Tara Oceans (metatranscriptomes)
Indian Ocean North - MES	Anammox - HzsA	183.745	Tara Oceans (metatranscriptomes)
Indian Ocean North - MES	Arsenate reduction to arsenite - ArsC	92.8145	Tara Oceans (metatranscriptomes)
Indian Ocean North - MES	Arsenite oxidation to arsenate - ARO	4.70482	Tara Oceans (metatranscriptomes)
Indian Ocean North - MES	Calvin-Benson cycle - RbcL	15.9409	Tara Oceans (metatranscriptomes)
Indian Ocean North - MES	Carbon monoxide oxidation - CoxL	14.6161	Tara Oceans (metatranscriptomes)
Indian Ocean North - MES	Dinitrogen fixation - NifH	2.15907	Tara Oceans (metatranscriptomes)
Indian Ocean North - MES	Ferric iron reduction to ferrous iron - MtrB, OmcB	0	Tara Oceans (metatranscriptomes)
Indian Ocean North - MES	Ferrous iron oxidation to ferric iron - Cyc2	0.0563581	Tara Oceans (metatranscriptomes)
Indian Ocean North - MES	Formate oxidation - FdhA	68.1632	Tara Oceans (metatranscriptomes)
Indian Ocean North - MES	Isoprene oxidation - IsoA	0	Tara Oceans (metatranscriptomes)
Indian Ocean North - MES	Light-dependent proton/sodium pumping - RHO	17.2787	Tara Oceans (metatranscriptomes)
Indian Ocean North - MES	Methane oxidation - MmoX, PmoA	0.043838	Tara Oceans (metatranscriptomes)
Indian Ocean North - MES	Methane production - McrA	0	Tara Oceans (metatranscriptomes)
Indian Ocean North - MES	NADH oxidation - NuoF	118.442	Tara Oceans (metatranscriptomes)
Indian Ocean North - MES	Nitrate reduction - NapA, NarG	88.0536	Tara Oceans (metatranscriptomes)
Indian Ocean North - MES	Nitric oxide reduction to nitrous oxide - NorB	44.5262	Tara Oceans (metatranscriptomes)
Indian Ocean North - MES	Nitrite oxidation to nitrate - NxrA	116.334	Tara Oceans (metatranscriptomes)
Indian Ocean North - MES	Nitrite reduction to ammonium - NrfA	0.514883	Tara Oceans (metatranscriptomes)
Indian Ocean North - MES	Nitrite reduction to nitric oxide - NirK, NirS	54.8032	Tara Oceans (metatranscriptomes)
Indian Ocean North - MES	Nitrous oxide reduction - NosZ	4.40102	Tara Oceans (metatranscriptomes)
Indian Ocean North - MES	Oxidative phosphorylation - AtpA	1573.77	Tara Oceans (metatranscriptomes)
Indian Ocean North - MES	Photosystem I reaction centre - PsaA	2.29984	Tara Oceans (metatranscriptomes)
Indian Ocean North - MES	Photosystem II reaction centre - PsbA	116.416	Tara Oceans (metatranscriptomes)
Indian Ocean North - MES	Reductive dehalogenation - RdhA	1.39031	Tara Oceans (metatranscriptomes)
Indian Ocean North - MES	Reductive TCA cycle - AclB	0.705625	Tara Oceans (metatranscriptomes)
Indian Ocean North - MES	Selenate reduction to selenite - YgfK	0.50032	Tara Oceans (metatranscriptomes)
Indian Ocean North - MES	Succinate oxidation/fumarate reduction - SdhA, FrdA	655.078	Tara Oceans (metatranscriptomes)
Indian Ocean North - MES	Sulfide oxidation - Sqr, FCC	14.9245	Tara Oceans (metatranscriptomes)
Indian Ocean North - MES	Sulfide oxidation/reduction - AsrA, DsrA	9.84337	Tara Oceans (metatranscriptomes)
Indian Ocean North - MES	Sulfur disproportionation - Sor	0	Tara Oceans (metatranscriptomes)
Indian Ocean North - MES	Thiosulfate oxidation - SoxB	6.44858	Tara Oceans (metatranscriptomes)
Indian Ocean North - MES	Wood Ljungdahl pathway - AcsB, CooS	37.329	Tara Oceans (metatranscriptomes)
Indian Ocean North - SUR	[Fe] hydrogenases	0	Tara Oceans (metatranscriptomes)
Indian Ocean North - SUR	[FeFe] hydrogenases	0	Tara Oceans (metatranscriptomes)
Indian Ocean North - SUR	[NiFe] hydrogenases	5.92646	Tara Oceans (metatranscriptomes)
Indian Ocean North - SUR	3-hydroxypropionate cycle - Mcr	0.360506	Tara Oceans (metatranscriptomes)
Indian Ocean North - SUR	4-hydroxybutyrate cycles - HbsC, HbsT	0	Tara Oceans (metatranscriptomes)
Indian Ocean North - SUR	Aerobic respiration - CoxA, CcoN, CydA, CyoA	739.728	Tara Oceans (metatranscriptomes)
Indian Ocean North - SUR	Ammonia oxidation - AmoA	0.521782	Tara Oceans (metatranscriptomes)
Indian Ocean North - SUR	Anammox - HzsA	0	Tara Oceans (metatranscriptomes)
Indian Ocean North - SUR	Arsenate reduction to arsenite - ArsC	12.7973	Tara Oceans (metatranscriptomes)
Indian Ocean North - SUR	Arsenite oxidation to arsenate - ARO	0.0840434	Tara Oceans (metatranscriptomes)
Indian Ocean North - SUR	Calvin-Benson cycle - RbcL	415.002	Tara Oceans (metatranscriptomes)
Indian Ocean North - SUR	Carbon monoxide oxidation - CoxL	36.6812	Tara Oceans (metatranscriptomes)
Indian Ocean North - SUR	Dinitrogen fixation - NifH	6.9218	Tara Oceans (metatranscriptomes)
Indian Ocean North - SUR	Ferric iron reduction to ferrous iron - MtrB, OmcB	0	Tara Oceans (metatranscriptomes)
Indian Ocean North - SUR	Ferrous iron oxidation to ferric iron - Cyc2	0	Tara Oceans (metatranscriptomes)
Indian Ocean North - SUR	Formate oxidation - FdhA	131.656	Tara Oceans (metatranscriptomes)
Indian Ocean North - SUR	Isoprene oxidation - IsoA	0	Tara Oceans (metatranscriptomes)
Indian Ocean North - SUR	Light-dependent proton/sodium pumping - RHO	3822.5	Tara Oceans (metatranscriptomes)
Indian Ocean North - SUR	Methane oxidation - MmoX, PmoA	0	Tara Oceans (metatranscriptomes)
Indian Ocean North - SUR	Methane production - McrA	0	Tara Oceans (metatranscriptomes)
Indian Ocean North - SUR	NADH oxidation - NuoF	95.7258	Tara Oceans (metatranscriptomes)
Indian Ocean North - SUR	Nitrate reduction - NapA, NarG	1.52057	Tara Oceans (metatranscriptomes)
Indian Ocean North - SUR	Nitric oxide reduction to nitrous oxide - NorB	0.378167	Tara Oceans (metatranscriptomes)
Indian Ocean North - SUR	Nitrite oxidation to nitrate - NxrA	0.0222077	Tara Oceans (metatranscriptomes)
Indian Ocean North - SUR	Nitrite reduction to ammonium - NrfA	0	Tara Oceans (metatranscriptomes)
Indian Ocean North - SUR	Nitrite reduction to nitric oxide - NirK, NirS	4.02725	Tara Oceans (metatranscriptomes)
Indian Ocean North - SUR	Nitrous oxide reduction - NosZ	0.13883	Tara Oceans (metatranscriptomes)
Indian Ocean North - SUR	Oxidative phosphorylation - AtpA	747.111	Tara Oceans (metatranscriptomes)
Indian Ocean North - SUR	Photosystem I reaction centre - PsaA	603.721	Tara Oceans (metatranscriptomes)
Indian Ocean North - SUR	Photosystem II reaction centre - PsbA	12142.2	Tara Oceans (metatranscriptomes)
Indian Ocean North - SUR	Reductive dehalogenation - RdhA	0.22412	Tara Oceans (metatranscriptomes)
Indian Ocean North - SUR	Reductive TCA cycle - AclB	0.501014	Tara Oceans (metatranscriptomes)
Indian Ocean North - SUR	Selenate reduction to selenite - YgfK	0.25357	Tara Oceans (metatranscriptomes)
Indian Ocean North - SUR	Succinate oxidation/fumarate reduction - SdhA, FrdA	387.433	Tara Oceans (metatranscriptomes)
Indian Ocean North - SUR	Sulfide oxidation - Sqr, FCC	100.739	Tara Oceans (metatranscriptomes)
Indian Ocean North - SUR	Sulfide oxidation/reduction - AsrA, DsrA	20.8241	Tara Oceans (metatranscriptomes)
Indian Ocean North - SUR	Sulfur disproportionation - Sor	0	Tara Oceans (metatranscriptomes)
Indian Ocean North - SUR	Thiosulfate oxidation - SoxB	9.27747	Tara Oceans (metatranscriptomes)
Indian Ocean North - SUR	Wood Ljungdahl pathway - AcsB, CooS	0	Tara Oceans (metatranscriptomes)
Indian Ocean South - SUR	[Fe] hydrogenases	0	Tara Oceans (metatranscriptomes)
Indian Ocean South - SUR	[FeFe] hydrogenases	0	Tara Oceans (metatranscriptomes)
Indian Ocean South - SUR	[NiFe] hydrogenases	5.81353	Tara Oceans (metatranscriptomes)
Indian Ocean South - SUR	3-hydroxypropionate cycle - Mcr	0.273143	Tara Oceans (metatranscriptomes)
Indian Ocean South - SUR	4-hydroxybutyrate cycles - HbsC, HbsT	0	Tara Oceans (metatranscriptomes)
Indian Ocean South - SUR	Aerobic respiration - CoxA, CcoN, CydA, CyoA	542.38	Tara Oceans (metatranscriptomes)
Indian Ocean South - SUR	Ammonia oxidation - AmoA	0.0932456	Tara Oceans (metatranscriptomes)
Indian Ocean South - SUR	Anammox - HzsA	0.00835035	Tara Oceans (metatranscriptomes)
Indian Ocean South - SUR	Arsenate reduction to arsenite - ArsC	13.8311	Tara Oceans (metatranscriptomes)
Indian Ocean South - SUR	Arsenite oxidation to arsenate - ARO	0.164866	Tara Oceans (metatranscriptomes)
Indian Ocean South - SUR	Calvin-Benson cycle - RbcL	91.7982	Tara Oceans (metatranscriptomes)
Indian Ocean South - SUR	Carbon monoxide oxidation - CoxL	13.7104	Tara Oceans (metatranscriptomes)
Indian Ocean South - SUR	Dinitrogen fixation - NifH	3.11152	Tara Oceans (metatranscriptomes)
Indian Ocean South - SUR	Ferric iron reduction to ferrous iron - MtrB, OmcB	0	Tara Oceans (metatranscriptomes)
Indian Ocean South - SUR	Ferrous iron oxidation to ferric iron - Cyc2	0	Tara Oceans (metatranscriptomes)
Indian Ocean South - SUR	Formate oxidation - FdhA	48.4425	Tara Oceans (metatranscriptomes)
Indian Ocean South - SUR	Isoprene oxidation - IsoA	0	Tara Oceans (metatranscriptomes)
Indian Ocean South - SUR	Light-dependent proton/sodium pumping - RHO	9128.14	Tara Oceans (metatranscriptomes)
Indian Ocean South - SUR	Methane oxidation - MmoX, PmoA	0	Tara Oceans (metatranscriptomes)
Indian Ocean South - SUR	Methane production - McrA	0	Tara Oceans (metatranscriptomes)
Indian Ocean South - SUR	NADH oxidation - NuoF	61.7871	Tara Oceans (metatranscriptomes)
Indian Ocean South - SUR	Nitrate reduction - NapA, NarG	1.16101	Tara Oceans (metatranscriptomes)
Indian Ocean South - SUR	Nitric oxide reduction to nitrous oxide - NorB	0.753974	Tara Oceans (metatranscriptomes)
Indian Ocean South - SUR	Nitrite oxidation to nitrate - NxrA	0.12239	Tara Oceans (metatranscriptomes)
Indian Ocean South - SUR	Nitrite reduction to ammonium - NrfA	0	Tara Oceans (metatranscriptomes)
Indian Ocean South - SUR	Nitrite reduction to nitric oxide - NirK, NirS	2.60234	Tara Oceans (metatranscriptomes)
Indian Ocean South - SUR	Nitrous oxide reduction - NosZ	0.0685478	Tara Oceans (metatranscriptomes)
Indian Ocean South - SUR	Oxidative phosphorylation - AtpA	788.642	Tara Oceans (metatranscriptomes)
Indian Ocean South - SUR	Photosystem I reaction centre - PsaA	108.727	Tara Oceans (metatranscriptomes)
Indian Ocean South - SUR	Photosystem II reaction centre - PsbA	14887.2	Tara Oceans (metatranscriptomes)
Indian Ocean South - SUR	Reductive dehalogenation - RdhA	0.041844	Tara Oceans (metatranscriptomes)
Indian Ocean South - SUR	Reductive TCA cycle - AclB	0.272286	Tara Oceans (metatranscriptomes)
Indian Ocean South - SUR	Selenate reduction to selenite - YgfK	0.159415	Tara Oceans (metatranscriptomes)
Indian Ocean South - SUR	Succinate oxidation/fumarate reduction - SdhA, FrdA	341.424	Tara Oceans (metatranscriptomes)
Indian Ocean South - SUR	Sulfide oxidation - Sqr, FCC	100.598	Tara Oceans (metatranscriptomes)
Indian Ocean South - SUR	Sulfide oxidation/reduction - AsrA, DsrA	5.41324	Tara Oceans (metatranscriptomes)
Indian Ocean South - SUR	Sulfur disproportionation - Sor	0	Tara Oceans (metatranscriptomes)
Indian Ocean South - SUR	Thiosulfate oxidation - SoxB	3.98143	Tara Oceans (metatranscriptomes)
Indian Ocean South - SUR	Wood Ljungdahl pathway - AcsB, CooS	0	Tara Oceans (metatranscriptomes)
Mediterranean Sea - DCM	[Fe] hydrogenases	0	Tara Oceans (metatranscriptomes)
Mediterranean Sea - DCM	[FeFe] hydrogenases	0	Tara Oceans (metatranscriptomes)
Mediterranean Sea - DCM	[NiFe] hydrogenases	3.31944	Tara Oceans (metatranscriptomes)
Mediterranean Sea - DCM	3-hydroxypropionate cycle - Mcr	1.05278	Tara Oceans (metatranscriptomes)
Mediterranean Sea - DCM	4-hydroxybutyrate cycles - HbsC, HbsT	0.212692	Tara Oceans (metatranscriptomes)
Mediterranean Sea - DCM	Aerobic respiration - CoxA, CcoN, CydA, CyoA	252.258	Tara Oceans (metatranscriptomes)
Mediterranean Sea - DCM	Ammonia oxidation - AmoA	298.264	Tara Oceans (metatranscriptomes)
Mediterranean Sea - DCM	Anammox - HzsA	0	Tara Oceans (metatranscriptomes)
Mediterranean Sea - DCM	Arsenate reduction to arsenite - ArsC	19.4738	Tara Oceans (metatranscriptomes)
Mediterranean Sea - DCM	Arsenite oxidation to arsenate - ARO	11.3846	Tara Oceans (metatranscriptomes)
Mediterranean Sea - DCM	Calvin-Benson cycle - RbcL	662.315	Tara Oceans (metatranscriptomes)
Mediterranean Sea - DCM	Carbon monoxide oxidation - CoxL	37.389	Tara Oceans (metatranscriptomes)
Mediterranean Sea - DCM	Dinitrogen fixation - NifH	53.7152	Tara Oceans (metatranscriptomes)
Mediterranean Sea - DCM	Ferric iron reduction to ferrous iron - MtrB, OmcB	0	Tara Oceans (metatranscriptomes)
Mediterranean Sea - DCM	Ferrous iron oxidation to ferric iron - Cyc2	0	Tara Oceans (metatranscriptomes)
Mediterranean Sea - DCM	Formate oxidation - FdhA	48.2049	Tara Oceans (metatranscriptomes)
Mediterranean Sea - DCM	Isoprene oxidation - IsoA	0	Tara Oceans (metatranscriptomes)
Mediterranean Sea - DCM	Light-dependent proton/sodium pumping - RHO	6883.33	Tara Oceans (metatranscriptomes)
Mediterranean Sea - DCM	Methane oxidation - MmoX, PmoA	0	Tara Oceans (metatranscriptomes)
Mediterranean Sea - DCM	Methane production - McrA	0	Tara Oceans (metatranscriptomes)
Mediterranean Sea - DCM	NADH oxidation - NuoF	43.4856	Tara Oceans (metatranscriptomes)
Mediterranean Sea - DCM	Nitrate reduction - NapA, NarG	1.54024	Tara Oceans (metatranscriptomes)
Mediterranean Sea - DCM	Nitric oxide reduction to nitrous oxide - NorB	0.0728492	Tara Oceans (metatranscriptomes)
Mediterranean Sea - DCM	Nitrite oxidation to nitrate - NxrA	6.94031	Tara Oceans (metatranscriptomes)
Mediterranean Sea - DCM	Nitrite reduction to ammonium - NrfA	0.260482	Tara Oceans (metatranscriptomes)
Mediterranean Sea - DCM	Nitrite reduction to nitric oxide - NirK, NirS	10.1712	Tara Oceans (metatranscriptomes)
Mediterranean Sea - DCM	Nitrous oxide reduction - NosZ	0	Tara Oceans (metatranscriptomes)
Mediterranean Sea - DCM	Oxidative phosphorylation - AtpA	641.891	Tara Oceans (metatranscriptomes)
Mediterranean Sea - DCM	Photosystem I reaction centre - PsaA	1062.69	Tara Oceans (metatranscriptomes)
Mediterranean Sea - DCM	Photosystem II reaction centre - PsbA	8614.61	Tara Oceans (metatranscriptomes)
Mediterranean Sea - DCM	Reductive dehalogenation - RdhA	0.0118012	Tara Oceans (metatranscriptomes)
Mediterranean Sea - DCM	Reductive TCA cycle - AclB	0.860246	Tara Oceans (metatranscriptomes)
Mediterranean Sea - DCM	Selenate reduction to selenite - YgfK	0	Tara Oceans (metatranscriptomes)
Mediterranean Sea - DCM	Succinate oxidation/fumarate reduction - SdhA, FrdA	154.964	Tara Oceans (metatranscriptomes)
Mediterranean Sea - DCM	Sulfide oxidation - Sqr, FCC	64.2881	Tara Oceans (metatranscriptomes)
Mediterranean Sea - DCM	Sulfide oxidation/reduction - AsrA, DsrA	13.7651	Tara Oceans (metatranscriptomes)
Mediterranean Sea - DCM	Sulfur disproportionation - Sor	0	Tara Oceans (metatranscriptomes)
Mediterranean Sea - DCM	Thiosulfate oxidation - SoxB	4.99775	Tara Oceans (metatranscriptomes)
Mediterranean Sea - DCM	Wood Ljungdahl pathway - AcsB, CooS	0	Tara Oceans (metatranscriptomes)
Mediterranean Sea - SUR	[Fe] hydrogenases	0	Tara Oceans (metatranscriptomes)
Mediterranean Sea - SUR	[FeFe] hydrogenases	0	Tara Oceans (metatranscriptomes)
Mediterranean Sea - SUR	[NiFe] hydrogenases	1.70577	Tara Oceans (metatranscriptomes)
Mediterranean Sea - SUR	3-hydroxypropionate cycle - Mcr	1.12817	Tara Oceans (metatranscriptomes)
Mediterranean Sea - SUR	4-hydroxybutyrate cycles - HbsC, HbsT	0	Tara Oceans (metatranscriptomes)
Mediterranean Sea - SUR	Aerobic respiration - CoxA, CcoN, CydA, CyoA	310.572	Tara Oceans (metatranscriptomes)
Mediterranean Sea - SUR	Ammonia oxidation - AmoA	0	Tara Oceans (metatranscriptomes)
Mediterranean Sea - SUR	Anammox - HzsA	0	Tara Oceans (metatranscriptomes)
Mediterranean Sea - SUR	Arsenate reduction to arsenite - ArsC	0.60655	Tara Oceans (metatranscriptomes)
Mediterranean Sea - SUR	Arsenite oxidation to arsenate - ARO	0.254724	Tara Oceans (metatranscriptomes)
Mediterranean Sea - SUR	Calvin-Benson cycle - RbcL	637.714	Tara Oceans (metatranscriptomes)
Mediterranean Sea - SUR	Carbon monoxide oxidation - CoxL	7.00678	Tara Oceans (metatranscriptomes)
Mediterranean Sea - SUR	Dinitrogen fixation - NifH	2.22258	Tara Oceans (metatranscriptomes)
Mediterranean Sea - SUR	Ferric iron reduction to ferrous iron - MtrB, OmcB	0	Tara Oceans (metatranscriptomes)
Mediterranean Sea - SUR	Ferrous iron oxidation to ferric iron - Cyc2	0	Tara Oceans (metatranscriptomes)
Mediterranean Sea - SUR	Formate oxidation - FdhA	9.7971	Tara Oceans (metatranscriptomes)
Mediterranean Sea - SUR	Isoprene oxidation - IsoA	0	Tara Oceans (metatranscriptomes)
Mediterranean Sea - SUR	Light-dependent proton/sodium pumping - RHO	703.678	Tara Oceans (metatranscriptomes)
Mediterranean Sea - SUR	Methane oxidation - MmoX, PmoA	0	Tara Oceans (metatranscriptomes)
Mediterranean Sea - SUR	Methane production - McrA	0	Tara Oceans (metatranscriptomes)
Mediterranean Sea - SUR	NADH oxidation - NuoF	88.4474	Tara Oceans (metatranscriptomes)
Mediterranean Sea - SUR	Nitrate reduction - NapA, NarG	0.548557	Tara Oceans (metatranscriptomes)
Mediterranean Sea - SUR	Nitric oxide reduction to nitrous oxide - NorB	0	Tara Oceans (metatranscriptomes)
Mediterranean Sea - SUR	Nitrite oxidation to nitrate - NxrA	0	Tara Oceans (metatranscriptomes)
Mediterranean Sea - SUR	Nitrite reduction to ammonium - NrfA	0	Tara Oceans (metatranscriptomes)
Mediterranean Sea - SUR	Nitrite reduction to nitric oxide - NirK, NirS	0.268366	Tara Oceans (metatranscriptomes)
Mediterranean Sea - SUR	Nitrous oxide reduction - NosZ	0	Tara Oceans (metatranscriptomes)
Mediterranean Sea - SUR	Oxidative phosphorylation - AtpA	344.045	Tara Oceans (metatranscriptomes)
Mediterranean Sea - SUR	Photosystem I reaction centre - PsaA	198.779	Tara Oceans (metatranscriptomes)
Mediterranean Sea - SUR	Photosystem II reaction centre - PsbA	7184.81	Tara Oceans (metatranscriptomes)
Mediterranean Sea - SUR	Reductive dehalogenation - RdhA	0	Tara Oceans (metatranscriptomes)
Mediterranean Sea - SUR	Reductive TCA cycle - AclB	8.40452	Tara Oceans (metatranscriptomes)
Mediterranean Sea - SUR	Selenate reduction to selenite - YgfK	0	Tara Oceans (metatranscriptomes)
Mediterranean Sea - SUR	Succinate oxidation/fumarate reduction - SdhA, FrdA	175.556	Tara Oceans (metatranscriptomes)
Mediterranean Sea - SUR	Sulfide oxidation - Sqr, FCC	0.789233	Tara Oceans (metatranscriptomes)
Mediterranean Sea - SUR	Sulfide oxidation/reduction - AsrA, DsrA	4.74554	Tara Oceans (metatranscriptomes)
Mediterranean Sea - SUR	Sulfur disproportionation - Sor	0	Tara Oceans (metatranscriptomes)
Mediterranean Sea - SUR	Thiosulfate oxidation - SoxB	0.506849	Tara Oceans (metatranscriptomes)
Mediterranean Sea - SUR	Wood Ljungdahl pathway - AcsB, CooS	0.0952138	Tara Oceans (metatranscriptomes)
Pacific North - DCM	[Fe] hydrogenases	0	Tara Oceans (metatranscriptomes)
Pacific North - DCM	[FeFe] hydrogenases	0.225696	Tara Oceans (metatranscriptomes)
Pacific North - DCM	[NiFe] hydrogenases	10.8748	Tara Oceans (metatranscriptomes)
Pacific North - DCM	3-hydroxypropionate cycle - Mcr	0.18236	Tara Oceans (metatranscriptomes)
Pacific North - DCM	4-hydroxybutyrate cycles - HbsC, HbsT	0.0932566	Tara Oceans (metatranscriptomes)
Pacific North - DCM	Aerobic respiration - CoxA, CcoN, CydA, CyoA	478.229	Tara Oceans (metatranscriptomes)
Pacific North - DCM	Ammonia oxidation - AmoA	33.7647	Tara Oceans (metatranscriptomes)
Pacific North - DCM	Anammox - HzsA	0	Tara Oceans (metatranscriptomes)
Pacific North - DCM	Arsenate reduction to arsenite - ArsC	32.2884	Tara Oceans (metatranscriptomes)
Pacific North - DCM	Arsenite oxidation to arsenate - ARO	0.117726	Tara Oceans (metatranscriptomes)
Pacific North - DCM	Calvin-Benson cycle - RbcL	1488.52	Tara Oceans (metatranscriptomes)
Pacific North - DCM	Carbon monoxide oxidation - CoxL	20.4523	Tara Oceans (metatranscriptomes)
Pacific North - DCM	Dinitrogen fixation - NifH	9.80222	Tara Oceans (metatranscriptomes)
Pacific North - DCM	Ferric iron reduction to ferrous iron - MtrB, OmcB	0.000635094	Tara Oceans (metatranscriptomes)
Pacific North - DCM	Ferrous iron oxidation to ferric iron - Cyc2	0	Tara Oceans (metatranscriptomes)
Pacific North - DCM	Formate oxidation - FdhA	56.6198	Tara Oceans (metatranscriptomes)
Pacific North - DCM	Isoprene oxidation - IsoA	0	Tara Oceans (metatranscriptomes)
Pacific North - DCM	Light-dependent proton/sodium pumping - RHO	3083.71	Tara Oceans (metatranscriptomes)
Pacific North - DCM	Methane oxidation - MmoX, PmoA	0.0237298	Tara Oceans (metatranscriptomes)
Pacific North - DCM	Methane production - McrA	0	Tara Oceans (metatranscriptomes)
Pacific North - DCM	NADH oxidation - NuoF	60.9402	Tara Oceans (metatranscriptomes)
Pacific North - DCM	Nitrate reduction - NapA, NarG	0.922024	Tara Oceans (metatranscriptomes)
Pacific North - DCM	Nitric oxide reduction to nitrous oxide - NorB	0.309107	Tara Oceans (metatranscriptomes)
Pacific North - DCM	Nitrite oxidation to nitrate - NxrA	0.990669	Tara Oceans (metatranscriptomes)
Pacific North - DCM	Nitrite reduction to ammonium - NrfA	0.0895421	Tara Oceans (metatranscriptomes)
Pacific North - DCM	Nitrite reduction to nitric oxide - NirK, NirS	2.68783	Tara Oceans (metatranscriptomes)
Pacific North - DCM	Nitrous oxide reduction - NosZ	0.355315	Tara Oceans (metatranscriptomes)
Pacific North - DCM	Oxidative phosphorylation - AtpA	1036.06	Tara Oceans (metatranscriptomes)
Pacific North - DCM	Photosystem I reaction centre - PsaA	419.4	Tara Oceans (metatranscriptomes)
Pacific North - DCM	Photosystem II reaction centre - PsbA	6098.16	Tara Oceans (metatranscriptomes)
Pacific North - DCM	Reductive dehalogenation - RdhA	0.283149	Tara Oceans (metatranscriptomes)
Pacific North - DCM	Reductive TCA cycle - AclB	2.1703	Tara Oceans (metatranscriptomes)
Pacific North - DCM	Selenate reduction to selenite - YgfK	0.108274	Tara Oceans (metatranscriptomes)
Pacific North - DCM	Succinate oxidation/fumarate reduction - SdhA, FrdA	330.826	Tara Oceans (metatranscriptomes)
Pacific North - DCM	Sulfide oxidation - Sqr, FCC	22.2762	Tara Oceans (metatranscriptomes)
Pacific North - DCM	Sulfide oxidation/reduction - AsrA, DsrA	16.7918	Tara Oceans (metatranscriptomes)
Pacific North - DCM	Sulfur disproportionation - Sor	0	Tara Oceans (metatranscriptomes)
Pacific North - DCM	Thiosulfate oxidation - SoxB	4.69225	Tara Oceans (metatranscriptomes)
Pacific North - DCM	Wood Ljungdahl pathway - AcsB, CooS	0.0872522	Tara Oceans (metatranscriptomes)
Pacific North - SUR	[Fe] hydrogenases	0	Tara Oceans (metatranscriptomes)
Pacific North - SUR	[FeFe] hydrogenases	0.0353104	Tara Oceans (metatranscriptomes)
Pacific North - SUR	[NiFe] hydrogenases	4.20053	Tara Oceans (metatranscriptomes)
Pacific North - SUR	3-hydroxypropionate cycle - Mcr	0.869117	Tara Oceans (metatranscriptomes)
Pacific North - SUR	4-hydroxybutyrate cycles - HbsC, HbsT	0	Tara Oceans (metatranscriptomes)
Pacific North - SUR	Aerobic respiration - CoxA, CcoN, CydA, CyoA	771.569	Tara Oceans (metatranscriptomes)
Pacific North - SUR	Ammonia oxidation - AmoA	0	Tara Oceans (metatranscriptomes)
Pacific North - SUR	Anammox - HzsA	0	Tara Oceans (metatranscriptomes)
Pacific North - SUR	Arsenate reduction to arsenite - ArsC	35.8086	Tara Oceans (metatranscriptomes)
Pacific North - SUR	Arsenite oxidation to arsenate - ARO	0.0828855	Tara Oceans (metatranscriptomes)
Pacific North - SUR	Calvin-Benson cycle - RbcL	172.057	Tara Oceans (metatranscriptomes)
Pacific North - SUR	Carbon monoxide oxidation - CoxL	13.8079	Tara Oceans (metatranscriptomes)
Pacific North - SUR	Dinitrogen fixation - NifH	2.66816	Tara Oceans (metatranscriptomes)
Pacific North - SUR	Ferric iron reduction to ferrous iron - MtrB, OmcB	0	Tara Oceans (metatranscriptomes)
Pacific North - SUR	Ferrous iron oxidation to ferric iron - Cyc2	0	Tara Oceans (metatranscriptomes)
Pacific North - SUR	Formate oxidation - FdhA	42.1964	Tara Oceans (metatranscriptomes)
Pacific North - SUR	Isoprene oxidation - IsoA	0	Tara Oceans (metatranscriptomes)
Pacific North - SUR	Light-dependent proton/sodium pumping - RHO	975.959	Tara Oceans (metatranscriptomes)
Pacific North - SUR	Methane oxidation - MmoX, PmoA	0.0165546	Tara Oceans (metatranscriptomes)
Pacific North - SUR	Methane production - McrA	0.0111638	Tara Oceans (metatranscriptomes)
Pacific North - SUR	NADH oxidation - NuoF	61.7847	Tara Oceans (metatranscriptomes)
Pacific North - SUR	Nitrate reduction - NapA, NarG	1.36401	Tara Oceans (metatranscriptomes)
Pacific North - SUR	Nitric oxide reduction to nitrous oxide - NorB	0.616899	Tara Oceans (metatranscriptomes)
Pacific North - SUR	Nitrite oxidation to nitrate - NxrA	0	Tara Oceans (metatranscriptomes)
Pacific North - SUR	Nitrite reduction to ammonium - NrfA	0.0242223	Tara Oceans (metatranscriptomes)
Pacific North - SUR	Nitrite reduction to nitric oxide - NirK, NirS	4.26651	Tara Oceans (metatranscriptomes)
Pacific North - SUR	Nitrous oxide reduction - NosZ	1.67793	Tara Oceans (metatranscriptomes)
Pacific North - SUR	Oxidative phosphorylation - AtpA	839.134	Tara Oceans (metatranscriptomes)
Pacific North - SUR	Photosystem I reaction centre - PsaA	187.688	Tara Oceans (metatranscriptomes)
Pacific North - SUR	Photosystem II reaction centre - PsbA	11164.3	Tara Oceans (metatranscriptomes)
Pacific North - SUR	Reductive dehalogenation - RdhA	0.0430453	Tara Oceans (metatranscriptomes)
Pacific North - SUR	Reductive TCA cycle - AclB	1.34061	Tara Oceans (metatranscriptomes)
Pacific North - SUR	Selenate reduction to selenite - YgfK	0.202316	Tara Oceans (metatranscriptomes)
Pacific North - SUR	Succinate oxidation/fumarate reduction - SdhA, FrdA	380.596	Tara Oceans (metatranscriptomes)
Pacific North - SUR	Sulfide oxidation - Sqr, FCC	7.63871	Tara Oceans (metatranscriptomes)
Pacific North - SUR	Sulfide oxidation/reduction - AsrA, DsrA	6.60956	Tara Oceans (metatranscriptomes)
Pacific North - SUR	Sulfur disproportionation - Sor	0	Tara Oceans (metatranscriptomes)
Pacific North - SUR	Thiosulfate oxidation - SoxB	2.58066	Tara Oceans (metatranscriptomes)
Pacific North - SUR	Wood Ljungdahl pathway - AcsB, CooS	0.0880724	Tara Oceans (metatranscriptomes)
Pacific Southeast - DCM	[Fe] hydrogenases	0	Tara Oceans (metatranscriptomes)
Pacific Southeast - DCM	[FeFe] hydrogenases	0.112467	Tara Oceans (metatranscriptomes)
Pacific Southeast - DCM	[NiFe] hydrogenases	5.11277	Tara Oceans (metatranscriptomes)
Pacific Southeast - DCM	3-hydroxypropionate cycle - Mcr	0.217918	Tara Oceans (metatranscriptomes)
Pacific Southeast - DCM	4-hydroxybutyrate cycles - HbsC, HbsT	0.00868488	Tara Oceans (metatranscriptomes)
Pacific Southeast - DCM	Aerobic respiration - CoxA, CcoN, CydA, CyoA	628.582	Tara Oceans (metatranscriptomes)
Pacific Southeast - DCM	Ammonia oxidation - AmoA	6.46282	Tara Oceans (metatranscriptomes)
Pacific Southeast - DCM	Anammox - HzsA	0.00608426	Tara Oceans (metatranscriptomes)
Pacific Southeast - DCM	Arsenate reduction to arsenite - ArsC	16.0676	Tara Oceans (metatranscriptomes)
Pacific Southeast - DCM	Arsenite oxidation to arsenate - ARO	0.0410083	Tara Oceans (metatranscriptomes)
Pacific Southeast - DCM	Calvin-Benson cycle - RbcL	499.08	Tara Oceans (metatranscriptomes)
Pacific Southeast - DCM	Carbon monoxide oxidation - CoxL	9.52309	Tara Oceans (metatranscriptomes)
Pacific Southeast - DCM	Dinitrogen fixation - NifH	6.18402	Tara Oceans (metatranscriptomes)
Pacific Southeast - DCM	Ferric iron reduction to ferrous iron - MtrB, OmcB	0	Tara Oceans (metatranscriptomes)
Pacific Southeast - DCM	Ferrous iron oxidation to ferric iron - Cyc2	0	Tara Oceans (metatranscriptomes)
Pacific Southeast - DCM	Formate oxidation - FdhA	55.3411	Tara Oceans (metatranscriptomes)
Pacific Southeast - DCM	Isoprene oxidation - IsoA	0	Tara Oceans (metatranscriptomes)
Pacific Southeast - DCM	Light-dependent proton/sodium pumping - RHO	3264.18	Tara Oceans (metatranscriptomes)
Pacific Southeast - DCM	Methane oxidation - MmoX, PmoA	0.0355216	Tara Oceans (metatranscriptomes)
Pacific Southeast - DCM	Methane production - McrA	0	Tara Oceans (metatranscriptomes)
Pacific Southeast - DCM	NADH oxidation - NuoF	64.3635	Tara Oceans (metatranscriptomes)
Pacific Southeast - DCM	Nitrate reduction - NapA, NarG	0.417588	Tara Oceans (metatranscriptomes)
Pacific Southeast - DCM	Nitric oxide reduction to nitrous oxide - NorB	0.142709	Tara Oceans (metatranscriptomes)
Pacific Southeast - DCM	Nitrite oxidation to nitrate - NxrA	0.414781	Tara Oceans (metatranscriptomes)
Pacific Southeast - DCM	Nitrite reduction to ammonium - NrfA	0.0358392	Tara Oceans (metatranscriptomes)
Pacific Southeast - DCM	Nitrite reduction to nitric oxide - NirK, NirS	3.11103	Tara Oceans (metatranscriptomes)
Pacific Southeast - DCM	Nitrous oxide reduction - NosZ	0.289144	Tara Oceans (metatranscriptomes)
Pacific Southeast - DCM	Oxidative phosphorylation - AtpA	944.43	Tara Oceans (metatranscriptomes)
Pacific Southeast - DCM	Photosystem I reaction centre - PsaA	523.069	Tara Oceans (metatranscriptomes)
Pacific Southeast - DCM	Photosystem II reaction centre - PsbA	7981.31	Tara Oceans (metatranscriptomes)
Pacific Southeast - DCM	Reductive dehalogenation - RdhA	0.227134	Tara Oceans (metatranscriptomes)
Pacific Southeast - DCM	Reductive TCA cycle - AclB	5.03086	Tara Oceans (metatranscriptomes)
Pacific Southeast - DCM	Selenate reduction to selenite - YgfK	0.0497904	Tara Oceans (metatranscriptomes)
Pacific Southeast - DCM	Succinate oxidation/fumarate reduction - SdhA, FrdA	338.241	Tara Oceans (metatranscriptomes)
Pacific Southeast - DCM	Sulfide oxidation - Sqr, FCC	27.2948	Tara Oceans (metatranscriptomes)
Pacific Southeast - DCM	Sulfide oxidation/reduction - AsrA, DsrA	16.8701	Tara Oceans (metatranscriptomes)
Pacific Southeast - DCM	Sulfur disproportionation - Sor	0	Tara Oceans (metatranscriptomes)
Pacific Southeast - DCM	Thiosulfate oxidation - SoxB	4.39129	Tara Oceans (metatranscriptomes)
Pacific Southeast - DCM	Wood Ljungdahl pathway - AcsB, CooS	0.0132712	Tara Oceans (metatranscriptomes)
Pacific Southeast - SUR	[Fe] hydrogenases	0	Tara Oceans (metatranscriptomes)
Pacific Southeast - SUR	[FeFe] hydrogenases	0.238582	Tara Oceans (metatranscriptomes)
Pacific Southeast - SUR	[NiFe] hydrogenases	3.83919	Tara Oceans (metatranscriptomes)
Pacific Southeast - SUR	3-hydroxypropionate cycle - Mcr	1.47679	Tara Oceans (metatranscriptomes)
Pacific Southeast - SUR	4-hydroxybutyrate cycles - HbsC, HbsT	0	Tara Oceans (metatranscriptomes)
Pacific Southeast - SUR	Aerobic respiration - CoxA, CcoN, CydA, CyoA	728.241	Tara Oceans (metatranscriptomes)
Pacific Southeast - SUR	Ammonia oxidation - AmoA	0.0249246	Tara Oceans (metatranscriptomes)
Pacific Southeast - SUR	Anammox - HzsA	0	Tara Oceans (metatranscriptomes)
Pacific Southeast - SUR	Arsenate reduction to arsenite - ArsC	23.3864	Tara Oceans (metatranscriptomes)
Pacific Southeast - SUR	Arsenite oxidation to arsenate - ARO	0.00959095	Tara Oceans (metatranscriptomes)
Pacific Southeast - SUR	Calvin-Benson cycle - RbcL	1859.61	Tara Oceans (metatranscriptomes)
Pacific Southeast - SUR	Carbon monoxide oxidation - CoxL	21.7425	Tara Oceans (metatranscriptomes)
Pacific Southeast - SUR	Dinitrogen fixation - NifH	6.30242	Tara Oceans (metatranscriptomes)
Pacific Southeast - SUR	Ferric iron reduction to ferrous iron - MtrB, OmcB	0	Tara Oceans (metatranscriptomes)
Pacific Southeast - SUR	Ferrous iron oxidation to ferric iron - Cyc2	0	Tara Oceans (metatranscriptomes)
Pacific Southeast - SUR	Formate oxidation - FdhA	39.8957	Tara Oceans (metatranscriptomes)
Pacific Southeast - SUR	Isoprene oxidation - IsoA	0	Tara Oceans (metatranscriptomes)
Pacific Southeast - SUR	Light-dependent proton/sodium pumping - RHO	6620.2	Tara Oceans (metatranscriptomes)
Pacific Southeast - SUR	Methane oxidation - MmoX, PmoA	0	Tara Oceans (metatranscriptomes)
Pacific Southeast - SUR	Methane production - McrA	0	Tara Oceans (metatranscriptomes)
Pacific Southeast - SUR	NADH oxidation - NuoF	64.2398	Tara Oceans (metatranscriptomes)
Pacific Southeast - SUR	Nitrate reduction - NapA, NarG	0.670779	Tara Oceans (metatranscriptomes)
Pacific Southeast - SUR	Nitric oxide reduction to nitrous oxide - NorB	0.277563	Tara Oceans (metatranscriptomes)
Pacific Southeast - SUR	Nitrite oxidation to nitrate - NxrA	0	Tara Oceans (metatranscriptomes)
Pacific Southeast - SUR	Nitrite reduction to ammonium - NrfA	0	Tara Oceans (metatranscriptomes)
Pacific Southeast - SUR	Nitrite reduction to nitric oxide - NirK, NirS	4.50188	Tara Oceans (metatranscriptomes)
Pacific Southeast - SUR	Nitrous oxide reduction - NosZ	0.374781	Tara Oceans (metatranscriptomes)
Pacific Southeast - SUR	Oxidative phosphorylation - AtpA	917.702	Tara Oceans (metatranscriptomes)
Pacific Southeast - SUR	Photosystem I reaction centre - PsaA	719.306	Tara Oceans (metatranscriptomes)
Pacific Southeast - SUR	Photosystem II reaction centre - PsbA	21394.4	Tara Oceans (metatranscriptomes)
Pacific Southeast - SUR	Reductive dehalogenation - RdhA	0.0362199	Tara Oceans (metatranscriptomes)
Pacific Southeast - SUR	Reductive TCA cycle - AclB	1.24987	Tara Oceans (metatranscriptomes)
Pacific Southeast - SUR	Selenate reduction to selenite - YgfK	0.101919	Tara Oceans (metatranscriptomes)
Pacific Southeast - SUR	Succinate oxidation/fumarate reduction - SdhA, FrdA	531.003	Tara Oceans (metatranscriptomes)
Pacific Southeast - SUR	Sulfide oxidation - Sqr, FCC	42.1896	Tara Oceans (metatranscriptomes)
Pacific Southeast - SUR	Sulfide oxidation/reduction - AsrA, DsrA	14.1614	Tara Oceans (metatranscriptomes)
Pacific Southeast - SUR	Sulfur disproportionation - Sor	0	Tara Oceans (metatranscriptomes)
Pacific Southeast - SUR	Thiosulfate oxidation - SoxB	3.49644	Tara Oceans (metatranscriptomes)
Pacific Southeast - SUR	Wood Ljungdahl pathway - AcsB, CooS	0.121668	Tara Oceans (metatranscriptomes)
Pacific Southwest - SUR	[Fe] hydrogenases	0	Tara Oceans (metatranscriptomes)
Pacific Southwest - SUR	[FeFe] hydrogenases	0	Tara Oceans (metatranscriptomes)
Pacific Southwest - SUR	[NiFe] hydrogenases	5.03265	Tara Oceans (metatranscriptomes)
Pacific Southwest - SUR	3-hydroxypropionate cycle - Mcr	1.59897	Tara Oceans (metatranscriptomes)
Pacific Southwest - SUR	4-hydroxybutyrate cycles - HbsC, HbsT	0	Tara Oceans (metatranscriptomes)
Pacific Southwest - SUR	Aerobic respiration - CoxA, CcoN, CydA, CyoA	447.32	Tara Oceans (metatranscriptomes)
Pacific Southwest - SUR	Ammonia oxidation - AmoA	0.176423	Tara Oceans (metatranscriptomes)
Pacific Southwest - SUR	Anammox - HzsA	0.0119317	Tara Oceans (metatranscriptomes)
Pacific Southwest - SUR	Arsenate reduction to arsenite - ArsC	14.2032	Tara Oceans (metatranscriptomes)
Pacific Southwest - SUR	Arsenite oxidation to arsenate - ARO	0.00777676	Tara Oceans (metatranscriptomes)
Pacific Southwest - SUR	Calvin-Benson cycle - RbcL	579.193	Tara Oceans (metatranscriptomes)
Pacific Southwest - SUR	Carbon monoxide oxidation - CoxL	15.0625	Tara Oceans (metatranscriptomes)
Pacific Southwest - SUR	Dinitrogen fixation - NifH	12.142	Tara Oceans (metatranscriptomes)
Pacific Southwest - SUR	Ferric iron reduction to ferrous iron - MtrB, OmcB	0.00199375	Tara Oceans (metatranscriptomes)
Pacific Southwest - SUR	Ferrous iron oxidation to ferric iron - Cyc2	0	Tara Oceans (metatranscriptomes)
Pacific Southwest - SUR	Formate oxidation - FdhA	38.8319	Tara Oceans (metatranscriptomes)
Pacific Southwest - SUR	Isoprene oxidation - IsoA	0.0108135	Tara Oceans (metatranscriptomes)
Pacific Southwest - SUR	Light-dependent proton/sodium pumping - RHO	1752.7	Tara Oceans (metatranscriptomes)
Pacific Southwest - SUR	Methane oxidation - MmoX, PmoA	0	Tara Oceans (metatranscriptomes)
Pacific Southwest - SUR	Methane production - McrA	0	Tara Oceans (metatranscriptomes)
Pacific Southwest - SUR	NADH oxidation - NuoF	47.216	Tara Oceans (metatranscriptomes)
Pacific Southwest - SUR	Nitrate reduction - NapA, NarG	0.466673	Tara Oceans (metatranscriptomes)
Pacific Southwest - SUR	Nitric oxide reduction to nitrous oxide - NorB	0.160118	Tara Oceans (metatranscriptomes)
Pacific Southwest - SUR	Nitrite oxidation to nitrate - NxrA	0.00508381	Tara Oceans (metatranscriptomes)
Pacific Southwest - SUR	Nitrite reduction to ammonium - NrfA	0.00296042	Tara Oceans (metatranscriptomes)
Pacific Southwest - SUR	Nitrite reduction to nitric oxide - NirK, NirS	1.49746	Tara Oceans (metatranscriptomes)
Pacific Southwest - SUR	Nitrous oxide reduction - NosZ	0.297028	Tara Oceans (metatranscriptomes)
Pacific Southwest - SUR	Oxidative phosphorylation - AtpA	1269.46	Tara Oceans (metatranscriptomes)
Pacific Southwest - SUR	Photosystem I reaction centre - PsaA	627.025	Tara Oceans (metatranscriptomes)
Pacific Southwest - SUR	Photosystem II reaction centre - PsbA	12828.6	Tara Oceans (metatranscriptomes)
Pacific Southwest - SUR	Reductive dehalogenation - RdhA	0.10559	Tara Oceans (metatranscriptomes)
Pacific Southwest - SUR	Reductive TCA cycle - AclB	0.304238	Tara Oceans (metatranscriptomes)
Pacific Southwest - SUR	Selenate reduction to selenite - YgfK	0.121114	Tara Oceans (metatranscriptomes)
Pacific Southwest - SUR	Succinate oxidation/fumarate reduction - SdhA, FrdA	407.371	Tara Oceans (metatranscriptomes)
Pacific Southwest - SUR	Sulfide oxidation - Sqr, FCC	10.3338	Tara Oceans (metatranscriptomes)
Pacific Southwest - SUR	Sulfide oxidation/reduction - AsrA, DsrA	15.2592	Tara Oceans (metatranscriptomes)
Pacific Southwest - SUR	Sulfur disproportionation - Sor	0	Tara Oceans (metatranscriptomes)
Pacific Southwest - SUR	Thiosulfate oxidation - SoxB	1.98412	Tara Oceans (metatranscriptomes)
Pacific Southwest - SUR	Wood Ljungdahl pathway - AcsB, CooS	0.00669481	Tara Oceans (metatranscriptomes)
Red Sea - SUR	[Fe] hydrogenases	0	Tara Oceans (metatranscriptomes)
Red Sea - SUR	[FeFe] hydrogenases	0.0155276	Tara Oceans (metatranscriptomes)
Red Sea - SUR	[NiFe] hydrogenases	5.77777	Tara Oceans (metatranscriptomes)
Red Sea - SUR	3-hydroxypropionate cycle - Mcr	7.20489	Tara Oceans (metatranscriptomes)
Red Sea - SUR	4-hydroxybutyrate cycles - HbsC, HbsT	0.00902591	Tara Oceans (metatranscriptomes)
Red Sea - SUR	Aerobic respiration - CoxA, CcoN, CydA, CyoA	563.011	Tara Oceans (metatranscriptomes)
Red Sea - SUR	Ammonia oxidation - AmoA	3.77452	Tara Oceans (metatranscriptomes)
Red Sea - SUR	Anammox - HzsA	0	Tara Oceans (metatranscriptomes)
Red Sea - SUR	Arsenate reduction to arsenite - ArsC	9.8392	Tara Oceans (metatranscriptomes)
Red Sea - SUR	Arsenite oxidation to arsenate - ARO	0.123798	Tara Oceans (metatranscriptomes)
Red Sea - SUR	Calvin-Benson cycle - RbcL	1105.24	Tara Oceans (metatranscriptomes)
Red Sea - SUR	Carbon monoxide oxidation - CoxL	49.21	Tara Oceans (metatranscriptomes)
Red Sea - SUR	Dinitrogen fixation - NifH	5.28461	Tara Oceans (metatranscriptomes)
Red Sea - SUR	Ferric iron reduction to ferrous iron - MtrB, OmcB	0	Tara Oceans (metatranscriptomes)
Red Sea - SUR	Ferrous iron oxidation to ferric iron - Cyc2	0.0298956	Tara Oceans (metatranscriptomes)
Red Sea - SUR	Formate oxidation - FdhA	71.2722	Tara Oceans (metatranscriptomes)
Red Sea - SUR	Isoprene oxidation - IsoA	0.00907148	Tara Oceans (metatranscriptomes)
Red Sea - SUR	Light-dependent proton/sodium pumping - RHO	6571.95	Tara Oceans (metatranscriptomes)
Red Sea - SUR	Methane oxidation - MmoX, PmoA	0	Tara Oceans (metatranscriptomes)
Red Sea - SUR	Methane production - McrA	0	Tara Oceans (metatranscriptomes)
Red Sea - SUR	NADH oxidation - NuoF	104.997	Tara Oceans (metatranscriptomes)
Red Sea - SUR	Nitrate reduction - NapA, NarG	1.85204	Tara Oceans (metatranscriptomes)
Red Sea - SUR	Nitric oxide reduction to nitrous oxide - NorB	0.459357	Tara Oceans (metatranscriptomes)
Red Sea - SUR	Nitrite oxidation to nitrate - NxrA	0.118523	Tara Oceans (metatranscriptomes)
Red Sea - SUR	Nitrite reduction to ammonium - NrfA	0.0110643	Tara Oceans (metatranscriptomes)
Red Sea - SUR	Nitrite reduction to nitric oxide - NirK, NirS	4.57414	Tara Oceans (metatranscriptomes)
Red Sea - SUR	Nitrous oxide reduction - NosZ	0.463818	Tara Oceans (metatranscriptomes)
Red Sea - SUR	Oxidative phosphorylation - AtpA	961.408	Tara Oceans (metatranscriptomes)
Red Sea - SUR	Photosystem I reaction centre - PsaA	451.042	Tara Oceans (metatranscriptomes)
Red Sea - SUR	Photosystem II reaction centre - PsbA	36810.6	Tara Oceans (metatranscriptomes)
Red Sea - SUR	Reductive dehalogenation - RdhA	0.131614	Tara Oceans (metatranscriptomes)
Red Sea - SUR	Reductive TCA cycle - AclB	0.352255	Tara Oceans (metatranscriptomes)
Red Sea - SUR	Selenate reduction to selenite - YgfK	0.160887	Tara Oceans (metatranscriptomes)
Red Sea - SUR	Succinate oxidation/fumarate reduction - SdhA, FrdA	484.084	Tara Oceans (metatranscriptomes)
Red Sea - SUR	Sulfide oxidation - Sqr, FCC	24.8259	Tara Oceans (metatranscriptomes)
Red Sea - SUR	Sulfide oxidation/reduction - AsrA, DsrA	10.1463	Tara Oceans (metatranscriptomes)
Red Sea - SUR	Sulfur disproportionation - Sor	0	Tara Oceans (metatranscriptomes)
Red Sea - SUR	Thiosulfate oxidation - SoxB	6.40664	Tara Oceans (metatranscriptomes)
Red Sea - SUR	Wood Ljungdahl pathway - AcsB, CooS	0	Tara Oceans (metatranscriptomes)
Southern Ocean - DCM	[Fe] hydrogenases	0	Tara Oceans (metatranscriptomes)
Southern Ocean - DCM	[FeFe] hydrogenases	0.14525	Tara Oceans (metatranscriptomes)
Southern Ocean - DCM	[NiFe] hydrogenases	2.23389	Tara Oceans (metatranscriptomes)
Southern Ocean - DCM	3-hydroxypropionate cycle - Mcr	0.145298	Tara Oceans (metatranscriptomes)
Southern Ocean - DCM	4-hydroxybutyrate cycles - HbsC, HbsT	0.0473344	Tara Oceans (metatranscriptomes)
Southern Ocean - DCM	Aerobic respiration - CoxA, CcoN, CydA, CyoA	610.455	Tara Oceans (metatranscriptomes)
Southern Ocean - DCM	Ammonia oxidation - AmoA	25.4677	Tara Oceans (metatranscriptomes)
Southern Ocean - DCM	Anammox - HzsA	0	Tara Oceans (metatranscriptomes)
Southern Ocean - DCM	Arsenate reduction to arsenite - ArsC	23.7914	Tara Oceans (metatranscriptomes)
Southern Ocean - DCM	Arsenite oxidation to arsenate - ARO	0.0371226	Tara Oceans (metatranscriptomes)
Southern Ocean - DCM	Calvin-Benson cycle - RbcL	3267.88	Tara Oceans (metatranscriptomes)
Southern Ocean - DCM	Carbon monoxide oxidation - CoxL	13.4527	Tara Oceans (metatranscriptomes)
Southern Ocean - DCM	Dinitrogen fixation - NifH	2.90303	Tara Oceans (metatranscriptomes)
Southern Ocean - DCM	Ferric iron reduction to ferrous iron - MtrB, OmcB	0	Tara Oceans (metatranscriptomes)
Southern Ocean - DCM	Ferrous iron oxidation to ferric iron - Cyc2	0.0355501	Tara Oceans (metatranscriptomes)
Southern Ocean - DCM	Formate oxidation - FdhA	114.971	Tara Oceans (metatranscriptomes)
Southern Ocean - DCM	Isoprene oxidation - IsoA	0	Tara Oceans (metatranscriptomes)
Southern Ocean - DCM	Light-dependent proton/sodium pumping - RHO	6574.87	Tara Oceans (metatranscriptomes)
Southern Ocean - DCM	Methane oxidation - MmoX, PmoA	0	Tara Oceans (metatranscriptomes)
Southern Ocean - DCM	Methane production - McrA	0.0054835	Tara Oceans (metatranscriptomes)
Southern Ocean - DCM	NADH oxidation - NuoF	112.316	Tara Oceans (metatranscriptomes)
Southern Ocean - DCM	Nitrate reduction - NapA, NarG	0.952727	Tara Oceans (metatranscriptomes)
Southern Ocean - DCM	Nitric oxide reduction to nitrous oxide - NorB	0.762843	Tara Oceans (metatranscriptomes)
Southern Ocean - DCM	Nitrite oxidation to nitrate - NxrA	3.56907	Tara Oceans (metatranscriptomes)
Southern Ocean - DCM	Nitrite reduction to ammonium - NrfA	0.00623571	Tara Oceans (metatranscriptomes)
Southern Ocean - DCM	Nitrite reduction to nitric oxide - NirK, NirS	5.1731	Tara Oceans (metatranscriptomes)
Southern Ocean - DCM	Nitrous oxide reduction - NosZ	0.138657	Tara Oceans (metatranscriptomes)
Southern Ocean - DCM	Oxidative phosphorylation - AtpA	810.559	Tara Oceans (metatranscriptomes)
Southern Ocean - DCM	Photosystem I reaction centre - PsaA	702.364	Tara Oceans (metatranscriptomes)
Southern Ocean - DCM	Photosystem II reaction centre - PsbA	7631.49	Tara Oceans (metatranscriptomes)
Southern Ocean - DCM	Reductive dehalogenation - RdhA	0.455703	Tara Oceans (metatranscriptomes)
Southern Ocean - DCM	Reductive TCA cycle - AclB	3.05987	Tara Oceans (metatranscriptomes)
Southern Ocean - DCM	Selenate reduction to selenite - YgfK	0.0848952	Tara Oceans (metatranscriptomes)
Southern Ocean - DCM	Succinate oxidation/fumarate reduction - SdhA, FrdA	242.62	Tara Oceans (metatranscriptomes)
Southern Ocean - DCM	Sulfide oxidation - Sqr, FCC	15.712	Tara Oceans (metatranscriptomes)
Southern Ocean - DCM	Sulfide oxidation/reduction - AsrA, DsrA	9.7936	Tara Oceans (metatranscriptomes)
Southern Ocean - DCM	Sulfur disproportionation - Sor	0	Tara Oceans (metatranscriptomes)
Southern Ocean - DCM	Thiosulfate oxidation - SoxB	10.8376	Tara Oceans (metatranscriptomes)
Southern Ocean - DCM	Wood Ljungdahl pathway - AcsB, CooS	0.241316	Tara Oceans (metatranscriptomes)
Southern Ocean - SUR	[Fe] hydrogenases	0	Tara Oceans (metatranscriptomes)
Southern Ocean - SUR	[FeFe] hydrogenases	0.04444	Tara Oceans (metatranscriptomes)
Southern Ocean - SUR	[NiFe] hydrogenases	0.837055	Tara Oceans (metatranscriptomes)
Southern Ocean - SUR	3-hydroxypropionate cycle - Mcr	0.0667368	Tara Oceans (metatranscriptomes)
Southern Ocean - SUR	4-hydroxybutyrate cycles - HbsC, HbsT	0	Tara Oceans (metatranscriptomes)
Southern Ocean - SUR	Aerobic respiration - CoxA, CcoN, CydA, CyoA	1203.24	Tara Oceans (metatranscriptomes)
Southern Ocean - SUR	Ammonia oxidation - AmoA	0	Tara Oceans (metatranscriptomes)
Southern Ocean - SUR	Anammox - HzsA	0	Tara Oceans (metatranscriptomes)
Southern Ocean - SUR	Arsenate reduction to arsenite - ArsC	14.3536	Tara Oceans (metatranscriptomes)
Southern Ocean - SUR	Arsenite oxidation to arsenate - ARO	0.0260278	Tara Oceans (metatranscriptomes)
Southern Ocean - SUR	Calvin-Benson cycle - RbcL	659.211	Tara Oceans (metatranscriptomes)
Southern Ocean - SUR	Carbon monoxide oxidation - CoxL	2.02916	Tara Oceans (metatranscriptomes)
Southern Ocean - SUR	Dinitrogen fixation - NifH	2.04982	Tara Oceans (metatranscriptomes)
Southern Ocean - SUR	Ferric iron reduction to ferrous iron - MtrB, OmcB	0	Tara Oceans (metatranscriptomes)
Southern Ocean - SUR	Ferrous iron oxidation to ferric iron - Cyc2	0	Tara Oceans (metatranscriptomes)
Southern Ocean - SUR	Formate oxidation - FdhA	69.7726	Tara Oceans (metatranscriptomes)
Southern Ocean - SUR	Isoprene oxidation - IsoA	0	Tara Oceans (metatranscriptomes)
Southern Ocean - SUR	Light-dependent proton/sodium pumping - RHO	5531.27	Tara Oceans (metatranscriptomes)
Southern Ocean - SUR	Methane oxidation - MmoX, PmoA	0	Tara Oceans (metatranscriptomes)
Southern Ocean - SUR	Methane production - McrA	0	Tara Oceans (metatranscriptomes)
Southern Ocean - SUR	NADH oxidation - NuoF	93.9093	Tara Oceans (metatranscriptomes)
Southern Ocean - SUR	Nitrate reduction - NapA, NarG	0.414575	Tara Oceans (metatranscriptomes)
Southern Ocean - SUR	Nitric oxide reduction to nitrous oxide - NorB	0.0662738	Tara Oceans (metatranscriptomes)
Southern Ocean - SUR	Nitrite oxidation to nitrate - NxrA	0.0104632	Tara Oceans (metatranscriptomes)
Southern Ocean - SUR	Nitrite reduction to ammonium - NrfA	0	Tara Oceans (metatranscriptomes)
Southern Ocean - SUR	Nitrite reduction to nitric oxide - NirK, NirS	3.61428	Tara Oceans (metatranscriptomes)
Southern Ocean - SUR	Nitrous oxide reduction - NosZ	0	Tara Oceans (metatranscriptomes)
Southern Ocean - SUR	Oxidative phosphorylation - AtpA	1004.84	Tara Oceans (metatranscriptomes)
Southern Ocean - SUR	Photosystem I reaction centre - PsaA	443.38	Tara Oceans (metatranscriptomes)
Southern Ocean - SUR	Photosystem II reaction centre - PsbA	5812.76	Tara Oceans (metatranscriptomes)
Southern Ocean - SUR	Reductive dehalogenation - RdhA	0.519019	Tara Oceans (metatranscriptomes)
Southern Ocean - SUR	Reductive TCA cycle - AclB	8.2951	Tara Oceans (metatranscriptomes)
Southern Ocean - SUR	Selenate reduction to selenite - YgfK	0.129835	Tara Oceans (metatranscriptomes)
Southern Ocean - SUR	Succinate oxidation/fumarate reduction - SdhA, FrdA	425.399	Tara Oceans (metatranscriptomes)
Southern Ocean - SUR	Sulfide oxidation - Sqr, FCC	1.47915	Tara Oceans (metatranscriptomes)
Southern Ocean - SUR	Sulfide oxidation/reduction - AsrA, DsrA	0.138346	Tara Oceans (metatranscriptomes)
Southern Ocean - SUR	Sulfur disproportionation - Sor	0	Tara Oceans (metatranscriptomes)
Southern Ocean - SUR	Thiosulfate oxidation - SoxB	1.09872	Tara Oceans (metatranscriptomes)
Southern Ocean - SUR	Wood Ljungdahl pathway - AcsB, CooS	0.0195129	Tara Oceans (metatranscriptomes)

## Sheet: NiFe bars - local
Sample ID	Subgroup	Average copies per organism	Display group	Sample name
SC6753	Group 1a	0	Other NiFe	PPB Shore
SC6754	Group 1a	0.00143474	Other NiFe	PPB Intermediate
SC6755	Group 1a	0.000509248	Other NiFe	PPB Bay centre
SC6756	Group 1a	0.000101199	Other NiFe	PPB Shore SML
SC9736	Group 1a	0.000785761	Other NiFe	Heron Shore
SC9737	Group 1a	0.00298274	Other NiFe	Heron Shore SML
SC9738	Group 1a	0	Other NiFe	Munida Neritic 1
SC9739	Group 1a	0	Other NiFe	Munida Neritic 2
SC9740	Group 1a	0	Other NiFe	Munida STW 1
SC9741	Group 1a	0	Other NiFe	Munida STW 2
SC9742	Group 1a	0	Other NiFe	Munida SAW 1
SC9743	Group 1a	0	Other NiFe	Munida SAW 2
SC9744	Group 1a	0	Other NiFe	Munida SAW 3
SC9745	Group 1a	0	Other NiFe	Munida SAW 4
SC6753	Group 1b	0	Other NiFe	PPB Shore
SC6754	Group 1b	0.000139132	Other NiFe	PPB Intermediate
SC6755	Group 1b	0.000958223	Other NiFe	PPB Bay centre
SC6756	Group 1b	0.000337648	Other NiFe	PPB Shore SML
SC9736	Group 1b	0.00376724	Other NiFe	Heron Shore
SC9737	Group 1b	0.00274856	Other NiFe	Heron Shore SML
SC9738	Group 1b	0.000458123	Other NiFe	Munida Neritic 1
SC9739	Group 1b	0.00017252	Other NiFe	Munida Neritic 2
SC9740	Group 1b	0	Other NiFe	Munida STW 1
SC9741	Group 1b	0	Other NiFe	Munida STW 2
SC9742	Group 1b	0	Other NiFe	Munida SAW 1
SC9743	Group 1b	0	Other NiFe	Munida SAW 2
SC9744	Group 1b	0	Other NiFe	Munida SAW 3
SC9745	Group 1b	0	Other NiFe	Munida SAW 4
SC6753	Group 1c	0.000291313	Other NiFe	PPB Shore
SC6754	Group 1c	0.00111281	Other NiFe	PPB Intermediate
SC6755	Group 1c	0	Other NiFe	PPB Bay centre
SC6756	Group 1c	0.0008485	Other NiFe	PPB Shore SML
SC9736	Group 1c	0.00438168	Other NiFe	Heron Shore
SC9737	Group 1c	0.00637474	Other NiFe	Heron Shore SML
SC9738	Group 1c	0.000229411	Other NiFe	Munida Neritic 1
SC9739	Group 1c	0	Other NiFe	Munida Neritic 2
SC9740	Group 1c	0	Other NiFe	Munida STW 1
SC9741	Group 1c	0	Other NiFe	Munida STW 2
SC9742	Group 1c	0	Other NiFe	Munida SAW 1
SC9743	Group 1c	0	Other NiFe	Munida SAW 2
SC9744	Group 1c	0	Other NiFe	Munida SAW 3
SC9745	Group 1c	0	Other NiFe	Munida SAW 4
SC6753	Group 1d	0.00112463	Group 1d	PPB Shore
SC6754	Group 1d	0.00187413	Group 1d	PPB Intermediate
SC6755	Group 1d	0.00147844	Group 1d	PPB Bay centre
SC6756	Group 1d	0.00207822	Group 1d	PPB Shore SML
SC9736	Group 1d	0.00759457	Group 1d	Heron Shore
SC9737	Group 1d	0.0339845	Group 1d	Heron Shore SML
SC9738	Group 1d	0.000340524	Group 1d	Munida Neritic 1
SC9739	Group 1d	0.000164665	Group 1d	Munida Neritic 2
SC9740	Group 1d	0	Group 1d	Munida STW 1
SC9741	Group 1d	0.000897519	Group 1d	Munida STW 2
SC9742	Group 1d	0	Group 1d	Munida SAW 1
SC9743	Group 1d	0	Group 1d	Munida SAW 2
SC9744	Group 1d	0	Group 1d	Munida SAW 3
SC9745	Group 1d	0	Group 1d	Munida SAW 4
SC6753	Group 1e	0.00243926	Group 1e	PPB Shore
SC6754	Group 1e	0.00175403	Group 1e	PPB Intermediate
SC6755	Group 1e	0.000808285	Group 1e	PPB Bay centre
SC6756	Group 1e	0.0010667	Group 1e	PPB Shore SML
SC9736	Group 1e	0.00296809	Group 1e	Heron Shore
SC9737	Group 1e	0.0074774	Group 1e	Heron Shore SML
SC9738	Group 1e	0.00067932	Group 1e	Munida Neritic 1
SC9739	Group 1e	0.00276457	Group 1e	Munida Neritic 2
SC9740	Group 1e	0	Group 1e	Munida STW 1
SC9741	Group 1e	0	Group 1e	Munida STW 2
SC9742	Group 1e	0	Group 1e	Munida SAW 1
SC9743	Group 1e	0	Group 1e	Munida SAW 2
SC9744	Group 1e	0	Group 1e	Munida SAW 3
SC9745	Group 1e	0	Group 1e	Munida SAW 4
SC6753	Group 1f	0.00043774	Other NiFe	PPB Shore
SC6754	Group 1f	0.000553356	Other NiFe	PPB Intermediate
SC6755	Group 1f	0.000232643	Other NiFe	PPB Bay centre
SC6756	Group 1f	0	Other NiFe	PPB Shore SML
SC9736	Group 1f	0.00235391	Other NiFe	Heron Shore
SC9737	Group 1f	0.00271448	Other NiFe	Heron Shore SML
SC9738	Group 1f	0.000228404	Other NiFe	Munida Neritic 1
SC9739	Group 1f	0.000329907	Other NiFe	Munida Neritic 2
SC9740	Group 1f	0	Other NiFe	Munida STW 1
SC9741	Group 1f	0	Other NiFe	Munida STW 2
SC9742	Group 1f	0	Other NiFe	Munida SAW 1
SC9743	Group 1f	0	Other NiFe	Munida SAW 2
SC9744	Group 1f	0	Other NiFe	Munida SAW 3
SC9745	Group 1f	0	Other NiFe	Munida SAW 4
SC6753	Group 1h	0	Other NiFe	PPB Shore
SC6754	Group 1h	0	Other NiFe	PPB Intermediate
SC6755	Group 1h	0	Other NiFe	PPB Bay centre
SC6756	Group 1h	0.000955843	Other NiFe	PPB Shore SML
SC9736	Group 1h	0	Other NiFe	Heron Shore
SC9737	Group 1h	0	Other NiFe	Heron Shore SML
SC9738	Group 1h	0	Other NiFe	Munida Neritic 1
SC9739	Group 1h	0	Other NiFe	Munida Neritic 2
SC9740	Group 1h	0	Other NiFe	Munida STW 1
SC9741	Group 1h	0	Other NiFe	Munida STW 2
SC9742	Group 1h	0	Other NiFe	Munida SAW 1
SC9743	Group 1h	0	Other NiFe	Munida SAW 2
SC9744	Group 1h	0	Other NiFe	Munida SAW 3
SC9745	Group 1h	0	Other NiFe	Munida SAW 4
SC6753	Group 1i	0	Other NiFe	PPB Shore
SC6754	Group 1i	0	Other NiFe	PPB Intermediate
SC6755	Group 1i	0	Other NiFe	PPB Bay centre
SC6756	Group 1i	8.7458e-05	Other NiFe	PPB Shore SML
SC9736	Group 1i	0	Other NiFe	Heron Shore
SC9737	Group 1i	0	Other NiFe	Heron Shore SML
SC9738	Group 1i	0	Other NiFe	Munida Neritic 1
SC9739	Group 1i	0	Other NiFe	Munida Neritic 2
SC9740	Group 1i	0	Other NiFe	Munida STW 1
SC9741	Group 1i	0	Other NiFe	Munida STW 2
SC9742	Group 1i	0	Other NiFe	Munida SAW 1
SC9743	Group 1i	0	Other NiFe	Munida SAW 2
SC9744	Group 1i	0	Other NiFe	Munida SAW 3
SC9745	Group 1i	0	Other NiFe	Munida SAW 4
SC6753	Group 1k	0	Other NiFe	PPB Shore
SC6754	Group 1k	0	Other NiFe	PPB Intermediate
SC6755	Group 1k	0	Other NiFe	PPB Bay centre
SC6756	Group 1k	0	Other NiFe	PPB Shore SML
SC9736	Group 1k	0	Other NiFe	Heron Shore
SC9737	Group 1k	0	Other NiFe	Heron Shore SML
SC9738	Group 1k	0.000109499	Other NiFe	Munida Neritic 1
SC9739	Group 1k	0	Other NiFe	Munida Neritic 2
SC9740	Group 1k	0	Other NiFe	Munida STW 1
SC9741	Group 1k	0	Other NiFe	Munida STW 2
SC9742	Group 1k	0	Other NiFe	Munida SAW 1
SC9743	Group 1k	0	Other NiFe	Munida SAW 2
SC9744	Group 1k	0	Other NiFe	Munida SAW 3
SC9745	Group 1k	0	Other NiFe	Munida SAW 4
SC6753	Group 1l	0.00277598	Group 1l	PPB Shore
SC6754	Group 1l	0.00717121	Group 1l	PPB Intermediate
SC6755	Group 1l	0.0101778	Group 1l	PPB Bay centre
SC6756	Group 1l	0.0049492	Group 1l	PPB Shore SML
SC9736	Group 1l	0.0070176	Group 1l	Heron Shore
SC9737	Group 1l	0	Group 1l	Heron Shore SML
SC9738	Group 1l	0.000729205	Group 1l	Munida Neritic 1
SC9739	Group 1l	0.000300876	Group 1l	Munida Neritic 2
SC9740	Group 1l	0.00141403	Group 1l	Munida STW 1
SC9741	Group 1l	0.000142418	Group 1l	Munida STW 2
SC9742	Group 1l	0.00193957	Group 1l	Munida SAW 1
SC9743	Group 1l	0.00532251	Group 1l	Munida SAW 2
SC9744	Group 1l	0.00177617	Group 1l	Munida SAW 3
SC9745	Group 1l	0.00294029	Group 1l	Munida SAW 4
SC6753	Group 2a	0.0141427	Group 2a	PPB Shore
SC6754	Group 2a	0.000292547	Group 2a	PPB Intermediate
SC6755	Group 2a	0.00112244	Group 2a	PPB Bay centre
SC6756	Group 2a	0.0139828	Group 2a	PPB Shore SML
SC9736	Group 2a	0.00302922	Group 2a	Heron Shore
SC9737	Group 2a	0.0143916	Group 2a	Heron Shore SML
SC9738	Group 2a	0	Group 2a	Munida Neritic 1
SC9739	Group 2a	0.000176074	Group 2a	Munida Neritic 2
SC9740	Group 2a	0.000185309	Group 2a	Munida STW 1
SC9741	Group 2a	0	Group 2a	Munida STW 2
SC9742	Group 2a	0	Group 2a	Munida SAW 1
SC9743	Group 2a	0	Group 2a	Munida SAW 2
SC9744	Group 2a	0	Group 2a	Munida SAW 3
SC9745	Group 2a	0	Group 2a	Munida SAW 4
SC6753	Group 2b	0	Group 2b	PPB Shore
SC6754	Group 2b	0	Group 2b	PPB Intermediate
SC6755	Group 2b	0	Group 2b	PPB Bay centre
SC6756	Group 2b	0.00019882	Group 2b	PPB Shore SML
SC9736	Group 2b	0.00159975	Group 2b	Heron Shore
SC9737	Group 2b	0.00250256	Group 2b	Heron Shore SML
SC9738	Group 2b	0.000136874	Group 2b	Munida Neritic 1
SC9739	Group 2b	0	Group 2b	Munida Neritic 2
SC9740	Group 2b	0	Group 2b	Munida STW 1
SC9741	Group 2b	0	Group 2b	Munida STW 2
SC9742	Group 2b	0	Group 2b	Munida SAW 1
SC9743	Group 2b	0	Group 2b	Munida SAW 2
SC9744	Group 2b	0	Group 2b	Munida SAW 3
SC9745	Group 2b	0	Group 2b	Munida SAW 4
SC6753	Group 2c	0	Other NiFe	PPB Shore
SC6754	Group 2c	0.000155938	Other NiFe	PPB Intermediate
SC6755	Group 2c	0.000784846	Other NiFe	PPB Bay centre
SC6756	Group 2c	0	Other NiFe	PPB Shore SML
SC9736	Group 2c	0.000186524	Other NiFe	Heron Shore
SC9737	Group 2c	0	Other NiFe	Heron Shore SML
SC9738	Group 2c	0	Other NiFe	Munida Neritic 1
SC9739	Group 2c	0	Other NiFe	Munida Neritic 2
SC9740	Group 2c	0	Other NiFe	Munida STW 1
SC9741	Group 2c	0	Other NiFe	Munida STW 2
SC9742	Group 2c	0	Other NiFe	Munida SAW 1
SC9743	Group 2c	0	Other NiFe	Munida SAW 2
SC9744	Group 2c	0	Other NiFe	Munida SAW 3
SC9745	Group 2c	0	Other NiFe	Munida SAW 4
SC6753	Group 3b	0.00346667	Group 3b	PPB Shore
SC6754	Group 3b	0.00692755	Group 3b	PPB Intermediate
SC6755	Group 3b	0.00767861	Group 3b	PPB Bay centre
SC6756	Group 3b	0.00494436	Group 3b	PPB Shore SML
SC9736	Group 3b	0.013871	Group 3b	Heron Shore
SC9737	Group 3b	0.0373461	Group 3b	Heron Shore SML
SC9738	Group 3b	0.00046031	Group 3b	Munida Neritic 1
SC9739	Group 3b	0.0030612	Group 3b	Munida Neritic 2
SC9740	Group 3b	0.000228404	Group 3b	Munida STW 1
SC9741	Group 3b	0.000398007	Group 3b	Munida STW 2
SC9742	Group 3b	0.000188642	Group 3b	Munida SAW 1
SC9743	Group 3b	0	Group 3b	Munida SAW 2
SC9744	Group 3b	0	Group 3b	Munida SAW 3
SC9745	Group 3b	0	Group 3b	Munida SAW 4
SC6753	Group 3c	0.00173944	Other NiFe	PPB Shore
SC6754	Group 3c	0.00160191	Other NiFe	PPB Intermediate
SC6755	Group 3c	0.000407961	Other NiFe	PPB Bay centre
SC6756	Group 3c	0.00118592	Other NiFe	PPB Shore SML
SC9736	Group 3c	0.00334504	Other NiFe	Heron Shore
SC9737	Group 3c	0.0191781	Other NiFe	Heron Shore SML
SC9738	Group 3c	0.000398354	Other NiFe	Munida Neritic 1
SC9739	Group 3c	0.00119711	Other NiFe	Munida Neritic 2
SC9740	Group 3c	0	Other NiFe	Munida STW 1
SC9741	Group 3c	0	Other NiFe	Munida STW 2
SC9742	Group 3c	0	Other NiFe	Munida SAW 1
SC9743	Group 3c	0	Other NiFe	Munida SAW 2
SC9744	Group 3c	0	Other NiFe	Munida SAW 3
SC9745	Group 3c	0	Other NiFe	Munida SAW 4
SC6753	Group 3d	0.00474005	Group 3d	PPB Shore
SC6754	Group 3d	0.00242444	Group 3d	PPB Intermediate
SC6755	Group 3d	0.000963603	Group 3d	PPB Bay centre
SC6756	Group 3d	0.0044939	Group 3d	PPB Shore SML
SC9736	Group 3d	0.0154039	Group 3d	Heron Shore
SC9737	Group 3d	0.0658835	Group 3d	Heron Shore SML
SC9738	Group 3d	0.00212299	Group 3d	Munida Neritic 1
SC9739	Group 3d	0.00152078	Group 3d	Munida Neritic 2
SC9740	Group 3d	0.000400063	Group 3d	Munida STW 1
SC9741	Group 3d	0	Group 3d	Munida STW 2
SC9742	Group 3d	0	Group 3d	Munida SAW 1
SC9743	Group 3d	0	Group 3d	Munida SAW 2
SC9744	Group 3d	0	Group 3d	Munida SAW 3
SC9745	Group 3d	0	Group 3d	Munida SAW 4
SC6753	Group 4a	0	Other NiFe	PPB Shore
SC6754	Group 4a	0.000272959	Other NiFe	PPB Intermediate
SC6755	Group 4a	0	Other NiFe	PPB Bay centre
SC6756	Group 4a	0.000246685	Other NiFe	PPB Shore SML
SC9736	Group 4a	0.000989641	Other NiFe	Heron Shore
SC9737	Group 4a	0	Other NiFe	Heron Shore SML
SC9738	Group 4a	0.000112525	Other NiFe	Munida Neritic 1
SC9739	Group 4a	0	Other NiFe	Munida Neritic 2
SC9740	Group 4a	0.00050888	Other NiFe	Munida STW 1
SC9741	Group 4a	0.000156136	Other NiFe	Munida STW 2
SC9742	Group 4a	0	Other NiFe	Munida SAW 1
SC9743	Group 4a	0	Other NiFe	Munida SAW 2
SC9744	Group 4a	0	Other NiFe	Munida SAW 3
SC9745	Group 4a	0	Other NiFe	Munida SAW 4
SC6753	Group 4b	0.00164659	Other NiFe	PPB Shore
SC6754	Group 4b	0.000718778	Other NiFe	PPB Intermediate
SC6755	Group 4b	0.00201781	Other NiFe	PPB Bay centre
SC6756	Group 4b	0.00121594	Other NiFe	PPB Shore SML
SC9736	Group 4b	0.00154189	Other NiFe	Heron Shore
SC9737	Group 4b	0.000958441	Other NiFe	Heron Shore SML
SC9738	Group 4b	0.000685792	Other NiFe	Munida Neritic 1
SC9739	Group 4b	0.000498719	Other NiFe	Munida Neritic 2
SC9740	Group 4b	0.00155542	Other NiFe	Munida STW 1
SC9741	Group 4b	0	Other NiFe	Munida STW 2
SC9742	Group 4b	0.00116063	Other NiFe	Munida SAW 1
SC9743	Group 4b	0.00158846	Other NiFe	Munida SAW 2
SC9744	Group 4b	0.000377534	Other NiFe	Munida SAW 3
SC9745	Group 4b	0.000644638	Other NiFe	Munida SAW 4
SC6753	Group 4c	0.000228541	Other NiFe	PPB Shore
SC6754	Group 4c	0.000435075	Other NiFe	PPB Intermediate
SC6755	Group 4c	0	Other NiFe	PPB Bay centre
SC6756	Group 4c	0.000130231	Other NiFe	PPB Shore SML
SC9736	Group 4c	0	Other NiFe	Heron Shore
SC9737	Group 4c	0.00479221	Other NiFe	Heron Shore SML
SC9738	Group 4c	0	Other NiFe	Munida Neritic 1
SC9739	Group 4c	0	Other NiFe	Munida Neritic 2
SC9740	Group 4c	0.000271309	Other NiFe	Munida STW 1
SC9741	Group 4c	0	Other NiFe	Munida STW 2
SC9742	Group 4c	0	Other NiFe	Munida SAW 1
SC9743	Group 4c	0	Other NiFe	Munida SAW 2
SC9744	Group 4c	0.00192037	Other NiFe	Munida SAW 3
SC9745	Group 4c	0	Other NiFe	Munida SAW 4
SC6753	Group 4d	0	Other NiFe	PPB Shore
SC6754	Group 4d	0	Other NiFe	PPB Intermediate
SC6755	Group 4d	0	Other NiFe	PPB Bay centre
SC6756	Group 4d	0.00022758	Other NiFe	PPB Shore SML
SC9736	Group 4d	0.000223654	Other NiFe	Heron Shore
SC9737	Group 4d	0	Other NiFe	Heron Shore SML
SC9738	Group 4d	0.00092281	Other NiFe	Munida Neritic 1
SC9739	Group 4d	0.000881816	Other NiFe	Munida Neritic 2
SC9740	Group 4d	0.000691107	Other NiFe	Munida STW 1
SC9741	Group 4d	0	Other NiFe	Munida STW 2
SC9742	Group 4d	0.00254708	Other NiFe	Munida SAW 1
SC9743	Group 4d	0	Other NiFe	Munida SAW 2
SC9744	Group 4d	0	Other NiFe	Munida SAW 3
SC9745	Group 4d	0.0010174	Other NiFe	Munida SAW 4
SC6753	Group 4e	0.000460901	Other NiFe	PPB Shore
SC6754	Group 4e	0.000437492	Other NiFe	PPB Intermediate
SC6755	Group 4e	0	Other NiFe	PPB Bay centre
SC6756	Group 4e	0.000529607	Other NiFe	PPB Shore SML
SC9736	Group 4e	0	Other NiFe	Heron Shore
SC9737	Group 4e	0.00192222	Other NiFe	Heron Shore SML
SC9738	Group 4e	0.000361956	Other NiFe	Munida Neritic 1
SC9739	Group 4e	0	Other NiFe	Munida Neritic 2
SC9740	Group 4e	0.000272816	Other NiFe	Munida STW 1
SC9741	Group 4e	0	Other NiFe	Munida STW 2
SC9742	Group 4e	0	Other NiFe	Munida SAW 1
SC9743	Group 4e	0.00190747	Other NiFe	Munida SAW 2
SC9744	Group 4e	0	Other NiFe	Munida SAW 3
SC9745	Group 4e	0.000171343	Other NiFe	Munida SAW 4
SC6753	Group 4f	0	Other NiFe	PPB Shore
SC6754	Group 4f	0	Other NiFe	PPB Intermediate
SC6755	Group 4f	0	Other NiFe	PPB Bay centre
SC6756	Group 4f	0	Other NiFe	PPB Shore SML
SC9736	Group 4f	0	Other NiFe	Heron Shore
SC9737	Group 4f	0	Other NiFe	Heron Shore SML
SC9738	Group 4f	0.000247256	Other NiFe	Munida Neritic 1
SC9739	Group 4f	0	Other NiFe	Munida Neritic 2
SC9740	Group 4f	0.00167728	Other NiFe	Munida STW 1
SC9741	Group 4f	0.000169172	Other NiFe	Munida STW 2
SC9742	Group 4f	0.00138206	Other NiFe	Munida SAW 1
SC9743	Group 4f	0	Other NiFe	Munida SAW 2
SC9744	Group 4f	0.000263676	Other NiFe	Munida SAW 3
SC9745	Group 4f	0.000347869	Other NiFe	Munida SAW 4
SC6753	Group 4g	0.000690071	Other NiFe	PPB Shore
SC6754	Group 4g	0.00279799	Other NiFe	PPB Intermediate
SC6755	Group 4g	0.00071809	Other NiFe	PPB Bay centre
SC6756	Group 4g	0.00238911	Other NiFe	PPB Shore SML
SC9736	Group 4g	0.00265279	Other NiFe	Heron Shore
SC9737	Group 4g	0.00497102	Other NiFe	Heron Shore SML
SC9738	Group 4g	0.00193151	Other NiFe	Munida Neritic 1
SC9739	Group 4g	0.000522353	Other NiFe	Munida Neritic 2
SC9740	Group 4g	0.000767596	Other NiFe	Munida STW 1
SC9741	Group 4g	0	Other NiFe	Munida STW 2
SC9742	Group 4g	0.000635599	Other NiFe	Munida SAW 1
SC9743	Group 4g	0	Other NiFe	Munida SAW 2
SC9744	Group 4g	0.000552351	Other NiFe	Munida SAW 3
SC9745	Group 4g	0	Other NiFe	Munida SAW 4
SC6753	Group 4h	0	Other NiFe	PPB Shore
SC6754	Group 4h	0	Other NiFe	PPB Intermediate
SC6755	Group 4h	0.000176964	Other NiFe	PPB Bay centre
SC6756	Group 4h	0.000127106	Other NiFe	PPB Shore SML
SC9736	Group 4h	0	Other NiFe	Heron Shore
SC9737	Group 4h	0	Other NiFe	Heron Shore SML
SC9738	Group 4h	0	Other NiFe	Munida Neritic 1
SC9739	Group 4h	0	Other NiFe	Munida Neritic 2
SC9740	Group 4h	0	Other NiFe	Munida STW 1
SC9741	Group 4h	0	Other NiFe	Munida STW 2
SC9742	Group 4h	0	Other NiFe	Munida SAW 1
SC9743	Group 4h	0	Other NiFe	Munida SAW 2
SC9744	Group 4h	0	Other NiFe	Munida SAW 3
SC9745	Group 4h	0	Other NiFe	Munida SAW 4

## Sheet: NiFe bars - Tara mG
Subgroup	Location	Depth	Average copies per organism	Sample ID	Display group
Group 1a	Atlantic Northeast	DCM	0	Atlantic Northeast - DCM	Other NiFe
Group 1a	Atlantic Northeast	MES	1.65042e-05	Atlantic Northeast - MES	Other NiFe
Group 1a	Atlantic Northeast	SUR	0	Atlantic Northeast - SUR	Other NiFe
Group 1a	Atlantic Northwest	MES	1.07687e-05	Atlantic Northwest - MES	Other NiFe
Group 1a	Atlantic Northwest	SUR	2.07599e-06	Atlantic Northwest - SUR	Other NiFe
Group 1a	Atlantic Southeast	DCM	0	Atlantic Southeast - DCM	Other NiFe
Group 1a	Atlantic Southeast	MES	0	Atlantic Southeast - MES	Other NiFe
Group 1a	Atlantic Southeast	SUR	0	Atlantic Southeast - SUR	Other NiFe
Group 1a	Atlantic Southwest	DCM	0	Atlantic Southwest - DCM	Other NiFe
Group 1a	Atlantic Southwest	MES	8.47599e-05	Atlantic Southwest - MES	Other NiFe
Group 1a	Atlantic Southwest	SUR	0	Atlantic Southwest - SUR	Other NiFe
Group 1a	Indian Ocean North	DCM	7.85971e-06	Indian Ocean North - DCM	Other NiFe
Group 1a	Indian Ocean North	MES	0.000458314	Indian Ocean North - MES	Other NiFe
Group 1a	Indian Ocean North	SUR	0	Indian Ocean North - SUR	Other NiFe
Group 1a	Indian Ocean South	DCM	0	Indian Ocean South - DCM	Other NiFe
Group 1a	Indian Ocean South	MES	0	Indian Ocean South - MES	Other NiFe
Group 1a	Indian Ocean South	SUR	8.58912e-06	Indian Ocean South - SUR	Other NiFe
Group 1a	Mediterranean Sea	DCM	0	Mediterranean Sea - DCM	Other NiFe
Group 1a	Mediterranean Sea	SUR	1.91292e-05	Mediterranean Sea - SUR	Other NiFe
Group 1a	Pacific North	DCM	3.0261e-05	Pacific North - DCM	Other NiFe
Group 1a	Pacific North	MES	8.41035e-05	Pacific North - MES	Other NiFe
Group 1a	Pacific North	SUR	7.73141e-06	Pacific North - SUR	Other NiFe
Group 1a	Pacific Southeast	DCM	0	Pacific Southeast - DCM	Other NiFe
Group 1a	Pacific Southeast	MES	0	Pacific Southeast - MES	Other NiFe
Group 1a	Pacific Southeast	SUR	0	Pacific Southeast - SUR	Other NiFe
Group 1a	Pacific Southwest	DCM	0.000853289	Pacific Southwest - DCM	Other NiFe
Group 1a	Pacific Southwest	MES	0	Pacific Southwest - MES	Other NiFe
Group 1a	Pacific Southwest	SUR	4.12821e-05	Pacific Southwest - SUR	Other NiFe
Group 1a	Red Sea	DCM	0	Red Sea - DCM	Other NiFe
Group 1a	Red Sea	SUR	0	Red Sea - SUR	Other NiFe
Group 1a	Southern Ocean	DCM	0	Southern Ocean - DCM	Other NiFe
Group 1a	Southern Ocean	MES	0	Southern Ocean - MES	Other NiFe
Group 1a	Southern Ocean	SUR	0	Southern Ocean - SUR	Other NiFe
Group 1b	Atlantic Northeast	DCM	3.07671e-06	Atlantic Northeast - DCM	Other NiFe
Group 1b	Atlantic Northeast	MES	0	Atlantic Northeast - MES	Other NiFe
Group 1b	Atlantic Northeast	SUR	2.06673e-06	Atlantic Northeast - SUR	Other NiFe
Group 1b	Atlantic Northwest	MES	3.02303e-05	Atlantic Northwest - MES	Other NiFe
Group 1b	Atlantic Northwest	SUR	5.27592e-05	Atlantic Northwest - SUR	Other NiFe
Group 1b	Atlantic Southeast	DCM	0.000291507	Atlantic Southeast - DCM	Other NiFe
Group 1b	Atlantic Southeast	MES	4.33778e-05	Atlantic Southeast - MES	Other NiFe
Group 1b	Atlantic Southeast	SUR	4.26321e-05	Atlantic Southeast - SUR	Other NiFe
Group 1b	Atlantic Southwest	DCM	5.60799e-06	Atlantic Southwest - DCM	Other NiFe
Group 1b	Atlantic Southwest	MES	0.000278898	Atlantic Southwest - MES	Other NiFe
Group 1b	Atlantic Southwest	SUR	1.25817e-05	Atlantic Southwest - SUR	Other NiFe
Group 1b	Indian Ocean North	DCM	3.68642e-05	Indian Ocean North - DCM	Other NiFe
Group 1b	Indian Ocean North	MES	0.00243619	Indian Ocean North - MES	Other NiFe
Group 1b	Indian Ocean North	SUR	3.99759e-06	Indian Ocean North - SUR	Other NiFe
Group 1b	Indian Ocean South	DCM	0	Indian Ocean South - DCM	Other NiFe
Group 1b	Indian Ocean South	MES	2.64659e-06	Indian Ocean South - MES	Other NiFe
Group 1b	Indian Ocean South	SUR	1.91863e-05	Indian Ocean South - SUR	Other NiFe
Group 1b	Mediterranean Sea	DCM	0	Mediterranean Sea - DCM	Other NiFe
Group 1b	Mediterranean Sea	SUR	0	Mediterranean Sea - SUR	Other NiFe
Group 1b	Pacific North	DCM	3.7635e-05	Pacific North - DCM	Other NiFe
Group 1b	Pacific North	MES	4.61627e-05	Pacific North - MES	Other NiFe
Group 1b	Pacific North	SUR	2.31632e-05	Pacific North - SUR	Other NiFe
Group 1b	Pacific Southeast	DCM	6.53861e-05	Pacific Southeast - DCM	Other NiFe
Group 1b	Pacific Southeast	MES	3.15375e-05	Pacific Southeast - MES	Other NiFe
Group 1b	Pacific Southeast	SUR	0.000429418	Pacific Southeast - SUR	Other NiFe
Group 1b	Pacific Southwest	DCM	0.00105756	Pacific Southwest - DCM	Other NiFe
Group 1b	Pacific Southwest	MES	9.4239e-06	Pacific Southwest - MES	Other NiFe
Group 1b	Pacific Southwest	SUR	0.00046021	Pacific Southwest - SUR	Other NiFe
Group 1b	Red Sea	DCM	1.42804e-05	Red Sea - DCM	Other NiFe
Group 1b	Red Sea	SUR	0	Red Sea - SUR	Other NiFe
Group 1b	Southern Ocean	DCM	0	Southern Ocean - DCM	Other NiFe
Group 1b	Southern Ocean	MES	2.22093e-05	Southern Ocean - MES	Other NiFe
Group 1b	Southern Ocean	SUR	0	Southern Ocean - SUR	Other NiFe
Group 1c	Atlantic Northeast	DCM	8.20381e-06	Atlantic Northeast - DCM	Other NiFe
Group 1c	Atlantic Northeast	MES	0	Atlantic Northeast - MES	Other NiFe
Group 1c	Atlantic Northeast	SUR	4.41135e-06	Atlantic Northeast - SUR	Other NiFe
Group 1c	Atlantic Northwest	MES	6.35312e-06	Atlantic Northwest - MES	Other NiFe
Group 1c	Atlantic Northwest	SUR	4.46218e-05	Atlantic Northwest - SUR	Other NiFe
Group 1c	Atlantic Southeast	DCM	0	Atlantic Southeast - DCM	Other NiFe
Group 1c	Atlantic Southeast	MES	8.98509e-05	Atlantic Southeast - MES	Other NiFe
Group 1c	Atlantic Southeast	SUR	0	Atlantic Southeast - SUR	Other NiFe
Group 1c	Atlantic Southwest	DCM	1.34012e-05	Atlantic Southwest - DCM	Other NiFe
Group 1c	Atlantic Southwest	MES	0.000131754	Atlantic Southwest - MES	Other NiFe
Group 1c	Atlantic Southwest	SUR	0	Atlantic Southwest - SUR	Other NiFe
Group 1c	Indian Ocean North	DCM	1.75773e-05	Indian Ocean North - DCM	Other NiFe
Group 1c	Indian Ocean North	MES	0.00129504	Indian Ocean North - MES	Other NiFe
Group 1c	Indian Ocean North	SUR	8.14557e-06	Indian Ocean North - SUR	Other NiFe
Group 1c	Indian Ocean South	DCM	0	Indian Ocean South - DCM	Other NiFe
Group 1c	Indian Ocean South	MES	7.26095e-06	Indian Ocean South - MES	Other NiFe
Group 1c	Indian Ocean South	SUR	0	Indian Ocean South - SUR	Other NiFe
Group 1c	Mediterranean Sea	DCM	1.72471e-06	Mediterranean Sea - DCM	Other NiFe
Group 1c	Mediterranean Sea	SUR	4.6887e-06	Mediterranean Sea - SUR	Other NiFe
Group 1c	Pacific North	DCM	0.00121369	Pacific North - DCM	Other NiFe
Group 1c	Pacific North	MES	0.000329828	Pacific North - MES	Other NiFe
Group 1c	Pacific North	SUR	0.00010769	Pacific North - SUR	Other NiFe
Group 1c	Pacific Southeast	DCM	1.59422e-05	Pacific Southeast - DCM	Other NiFe
Group 1c	Pacific Southeast	MES	3.11344e-05	Pacific Southeast - MES	Other NiFe
Group 1c	Pacific Southeast	SUR	6.22212e-06	Pacific Southeast - SUR	Other NiFe
Group 1c	Pacific Southwest	DCM	0	Pacific Southwest - DCM	Other NiFe
Group 1c	Pacific Southwest	MES	0	Pacific Southwest - MES	Other NiFe
Group 1c	Pacific Southwest	SUR	9.86512e-05	Pacific Southwest - SUR	Other NiFe
Group 1c	Red Sea	DCM	0	Red Sea - DCM	Other NiFe
Group 1c	Red Sea	SUR	0	Red Sea - SUR	Other NiFe
Group 1c	Southern Ocean	DCM	0	Southern Ocean - DCM	Other NiFe
Group 1c	Southern Ocean	MES	5.59688e-05	Southern Ocean - MES	Other NiFe
Group 1c	Southern Ocean	SUR	3.33158e-06	Southern Ocean - SUR	Other NiFe
Group 1d	Atlantic Northeast	DCM	0.000597821	Atlantic Northeast - DCM	Group 1d
Group 1d	Atlantic Northeast	MES	0.00308654	Atlantic Northeast - MES	Group 1d
Group 1d	Atlantic Northeast	SUR	0.000306388	Atlantic Northeast - SUR	Group 1d
Group 1d	Atlantic Northwest	MES	0.00219823	Atlantic Northwest - MES	Group 1d
Group 1d	Atlantic Northwest	SUR	0.00111115	Atlantic Northwest - SUR	Group 1d
Group 1d	Atlantic Southeast	DCM	0.000327252	Atlantic Southeast - DCM	Group 1d
Group 1d	Atlantic Southeast	MES	0.0125227	Atlantic Southeast - MES	Group 1d
Group 1d	Atlantic Southeast	SUR	0.000327916	Atlantic Southeast - SUR	Group 1d
Group 1d	Atlantic Southwest	DCM	0.000909898	Atlantic Southwest - DCM	Group 1d
Group 1d	Atlantic Southwest	MES	0.00395225	Atlantic Southwest - MES	Group 1d
Group 1d	Atlantic Southwest	SUR	0.00115493	Atlantic Southwest - SUR	Group 1d
Group 1d	Indian Ocean North	DCM	0.00107751	Indian Ocean North - DCM	Group 1d
Group 1d	Indian Ocean North	MES	0.0482092	Indian Ocean North - MES	Group 1d
Group 1d	Indian Ocean North	SUR	0.000397619	Indian Ocean North - SUR	Group 1d
Group 1d	Indian Ocean South	DCM	0.000537442	Indian Ocean South - DCM	Group 1d
Group 1d	Indian Ocean South	MES	0.00212552	Indian Ocean South - MES	Group 1d
Group 1d	Indian Ocean South	SUR	0.000193816	Indian Ocean South - SUR	Group 1d
Group 1d	Mediterranean Sea	DCM	5.43364e-05	Mediterranean Sea - DCM	Group 1d
Group 1d	Mediterranean Sea	SUR	1.45012e-05	Mediterranean Sea - SUR	Group 1d
Group 1d	Pacific North	DCM	0.0155449	Pacific North - DCM	Group 1d
Group 1d	Pacific North	MES	0.0260651	Pacific North - MES	Group 1d
Group 1d	Pacific North	SUR	0.000911073	Pacific North - SUR	Group 1d
Group 1d	Pacific Southeast	DCM	0.00325402	Pacific Southeast - DCM	Group 1d
Group 1d	Pacific Southeast	MES	0.00853119	Pacific Southeast - MES	Group 1d
Group 1d	Pacific Southeast	SUR	0.00223732	Pacific Southeast - SUR	Group 1d
Group 1d	Pacific Southwest	DCM	0.00348561	Pacific Southwest - DCM	Group 1d
Group 1d	Pacific Southwest	MES	0.00337378	Pacific Southwest - MES	Group 1d
Group 1d	Pacific Southwest	SUR	0.00114684	Pacific Southwest - SUR	Group 1d
Group 1d	Red Sea	DCM	0.00067748	Red Sea - DCM	Group 1d
Group 1d	Red Sea	SUR	0.000113054	Red Sea - SUR	Group 1d
Group 1d	Southern Ocean	DCM	5.9489e-05	Southern Ocean - DCM	Group 1d
Group 1d	Southern Ocean	MES	0.000663297	Southern Ocean - MES	Group 1d
Group 1d	Southern Ocean	SUR	0.00124158	Southern Ocean - SUR	Group 1d
Group 1e	Atlantic Northeast	DCM	0.00576902	Atlantic Northeast - DCM	Group 1e
Group 1e	Atlantic Northeast	MES	0.000851378	Atlantic Northeast - MES	Group 1e
Group 1e	Atlantic Northeast	SUR	0.000617236	Atlantic Northeast - SUR	Group 1e
Group 1e	Atlantic Northwest	MES	0.00205383	Atlantic Northwest - MES	Group 1e
Group 1e	Atlantic Northwest	SUR	0.000136752	Atlantic Northwest - SUR	Group 1e
Group 1e	Atlantic Southeast	DCM	0.00396055	Atlantic Southeast - DCM	Group 1e
Group 1e	Atlantic Southeast	MES	0.0876226	Atlantic Southeast - MES	Group 1e
Group 1e	Atlantic Southeast	SUR	0.00343181	Atlantic Southeast - SUR	Group 1e
Group 1e	Atlantic Southwest	DCM	0.00441795	Atlantic Southwest - DCM	Group 1e
Group 1e	Atlantic Southwest	MES	0.0139145	Atlantic Southwest - MES	Group 1e
Group 1e	Atlantic Southwest	SUR	0.00133925	Atlantic Southwest - SUR	Group 1e
Group 1e	Indian Ocean North	DCM	0.00136376	Indian Ocean North - DCM	Group 1e
Group 1e	Indian Ocean North	MES	0.0046989	Indian Ocean North - MES	Group 1e
Group 1e	Indian Ocean North	SUR	0.000683721	Indian Ocean North - SUR	Group 1e
Group 1e	Indian Ocean South	DCM	0.000923384	Indian Ocean South - DCM	Group 1e
Group 1e	Indian Ocean South	MES	0.00398549	Indian Ocean South - MES	Group 1e
Group 1e	Indian Ocean South	SUR	0.000290267	Indian Ocean South - SUR	Group 1e
Group 1e	Mediterranean Sea	DCM	0.000436585	Mediterranean Sea - DCM	Group 1e
Group 1e	Mediterranean Sea	SUR	9.58255e-05	Mediterranean Sea - SUR	Group 1e
Group 1e	Pacific North	DCM	0.00385524	Pacific North - DCM	Group 1e
Group 1e	Pacific North	MES	0.0196592	Pacific North - MES	Group 1e
Group 1e	Pacific North	SUR	0.000464447	Pacific North - SUR	Group 1e
Group 1e	Pacific Southeast	DCM	0.00640938	Pacific Southeast - DCM	Group 1e
Group 1e	Pacific Southeast	MES	0.0124345	Pacific Southeast - MES	Group 1e
Group 1e	Pacific Southeast	SUR	0.00179155	Pacific Southeast - SUR	Group 1e
Group 1e	Pacific Southwest	DCM	0.00789775	Pacific Southwest - DCM	Group 1e
Group 1e	Pacific Southwest	MES	0.00249636	Pacific Southwest - MES	Group 1e
Group 1e	Pacific Southwest	SUR	0.000277708	Pacific Southwest - SUR	Group 1e
Group 1e	Red Sea	DCM	0.00129983	Red Sea - DCM	Group 1e
Group 1e	Red Sea	SUR	0.000174157	Red Sea - SUR	Group 1e
Group 1e	Southern Ocean	DCM	6.80932e-05	Southern Ocean - DCM	Group 1e
Group 1e	Southern Ocean	MES	0.000166478	Southern Ocean - MES	Group 1e
Group 1e	Southern Ocean	SUR	0.000988245	Southern Ocean - SUR	Group 1e
Group 1f	Atlantic Northeast	DCM	0	Atlantic Northeast - DCM	Other NiFe
Group 1f	Atlantic Northeast	MES	0	Atlantic Northeast - MES	Other NiFe
Group 1f	Atlantic Northeast	SUR	0	Atlantic Northeast - SUR	Other NiFe
Group 1f	Atlantic Northwest	MES	0	Atlantic Northwest - MES	Other NiFe
Group 1f	Atlantic Northwest	SUR	5.95682e-06	Atlantic Northwest - SUR	Other NiFe
Group 1f	Atlantic Southeast	DCM	0	Atlantic Southeast - DCM	Other NiFe
Group 1f	Atlantic Southeast	MES	9.01914e-05	Atlantic Southeast - MES	Other NiFe
Group 1f	Atlantic Southeast	SUR	6.09215e-06	Atlantic Southeast - SUR	Other NiFe
Group 1f	Atlantic Southwest	DCM	0	Atlantic Southwest - DCM	Other NiFe
Group 1f	Atlantic Southwest	MES	7.26065e-05	Atlantic Southwest - MES	Other NiFe
Group 1f	Atlantic Southwest	SUR	0	Atlantic Southwest - SUR	Other NiFe
Group 1f	Indian Ocean North	DCM	7.21163e-06	Indian Ocean North - DCM	Other NiFe
Group 1f	Indian Ocean North	MES	0.000143444	Indian Ocean North - MES	Other NiFe
Group 1f	Indian Ocean North	SUR	0	Indian Ocean North - SUR	Other NiFe
Group 1f	Indian Ocean South	DCM	1.28102e-06	Indian Ocean South - DCM	Other NiFe
Group 1f	Indian Ocean South	MES	5.38767e-06	Indian Ocean South - MES	Other NiFe
Group 1f	Indian Ocean South	SUR	5.45958e-06	Indian Ocean South - SUR	Other NiFe
Group 1f	Mediterranean Sea	DCM	0	Mediterranean Sea - DCM	Other NiFe
Group 1f	Mediterranean Sea	SUR	0	Mediterranean Sea - SUR	Other NiFe
Group 1f	Pacific North	DCM	4.1001e-05	Pacific North - DCM	Other NiFe
Group 1f	Pacific North	MES	0.000119805	Pacific North - MES	Other NiFe
Group 1f	Pacific North	SUR	6.10274e-06	Pacific North - SUR	Other NiFe
Group 1f	Pacific Southeast	DCM	1.14498e-06	Pacific Southeast - DCM	Other NiFe
Group 1f	Pacific Southeast	MES	1.36318e-06	Pacific Southeast - MES	Other NiFe
Group 1f	Pacific Southeast	SUR	7.73448e-07	Pacific Southeast - SUR	Other NiFe
Group 1f	Pacific Southwest	DCM	0	Pacific Southwest - DCM	Other NiFe
Group 1f	Pacific Southwest	MES	9.34788e-06	Pacific Southwest - MES	Other NiFe
Group 1f	Pacific Southwest	SUR	8.47898e-07	Pacific Southwest - SUR	Other NiFe
Group 1f	Red Sea	DCM	0	Red Sea - DCM	Other NiFe
Group 1f	Red Sea	SUR	0	Red Sea - SUR	Other NiFe
Group 1f	Southern Ocean	DCM	0	Southern Ocean - DCM	Other NiFe
Group 1f	Southern Ocean	MES	0	Southern Ocean - MES	Other NiFe
Group 1f	Southern Ocean	SUR	0	Southern Ocean - SUR	Other NiFe
Group 1g	Atlantic Northeast	DCM	2.71838e-05	Atlantic Northeast - DCM	Other NiFe
Group 1g	Atlantic Northeast	MES	0	Atlantic Northeast - MES	Other NiFe
Group 1g	Atlantic Northeast	SUR	2.58106e-05	Atlantic Northeast - SUR	Other NiFe
Group 1g	Atlantic Northwest	MES	2.59809e-06	Atlantic Northwest - MES	Other NiFe
Group 1g	Atlantic Northwest	SUR	7.19951e-06	Atlantic Northwest - SUR	Other NiFe
Group 1g	Atlantic Southeast	DCM	0	Atlantic Southeast - DCM	Other NiFe
Group 1g	Atlantic Southeast	MES	0	Atlantic Southeast - MES	Other NiFe
Group 1g	Atlantic Southeast	SUR	5.67374e-06	Atlantic Southeast - SUR	Other NiFe
Group 1g	Atlantic Southwest	DCM	0	Atlantic Southwest - DCM	Other NiFe
Group 1g	Atlantic Southwest	MES	0	Atlantic Southwest - MES	Other NiFe
Group 1g	Atlantic Southwest	SUR	9.22866e-06	Atlantic Southwest - SUR	Other NiFe
Group 1g	Indian Ocean North	DCM	0	Indian Ocean North - DCM	Other NiFe
Group 1g	Indian Ocean North	MES	1.21847e-05	Indian Ocean North - MES	Other NiFe
Group 1g	Indian Ocean North	SUR	7.44712e-06	Indian Ocean North - SUR	Other NiFe
Group 1g	Indian Ocean South	DCM	6.2929e-06	Indian Ocean South - DCM	Other NiFe
Group 1g	Indian Ocean South	MES	0	Indian Ocean South - MES	Other NiFe
Group 1g	Indian Ocean South	SUR	1.10556e-05	Indian Ocean South - SUR	Other NiFe
Group 1g	Mediterranean Sea	DCM	1.45402e-05	Mediterranean Sea - DCM	Other NiFe
Group 1g	Mediterranean Sea	SUR	2.98853e-05	Mediterranean Sea - SUR	Other NiFe
Group 1g	Pacific North	DCM	0	Pacific North - DCM	Other NiFe
Group 1g	Pacific North	MES	0	Pacific North - MES	Other NiFe
Group 1g	Pacific North	SUR	1.16526e-05	Pacific North - SUR	Other NiFe
Group 1g	Pacific Southeast	DCM	0	Pacific Southeast - DCM	Other NiFe
Group 1g	Pacific Southeast	MES	0	Pacific Southeast - MES	Other NiFe
Group 1g	Pacific Southeast	SUR	1.11146e-06	Pacific Southeast - SUR	Other NiFe
Group 1g	Pacific Southwest	DCM	0	Pacific Southwest - DCM	Other NiFe
Group 1g	Pacific Southwest	MES	0	Pacific Southwest - MES	Other NiFe
Group 1g	Pacific Southwest	SUR	0	Pacific Southwest - SUR	Other NiFe
Group 1g	Red Sea	DCM	4.09551e-05	Red Sea - DCM	Other NiFe
Group 1g	Red Sea	SUR	2.6674e-05	Red Sea - SUR	Other NiFe
Group 1g	Southern Ocean	DCM	0	Southern Ocean - DCM	Other NiFe
Group 1g	Southern Ocean	MES	0	Southern Ocean - MES	Other NiFe
Group 1g	Southern Ocean	SUR	0	Southern Ocean - SUR	Other NiFe
Group 1h	Atlantic Northeast	DCM	1.86115e-05	Atlantic Northeast - DCM	Other NiFe
Group 1h	Atlantic Northeast	MES	0.000169317	Atlantic Northeast - MES	Other NiFe
Group 1h	Atlantic Northeast	SUR	1.58923e-05	Atlantic Northeast - SUR	Other NiFe
Group 1h	Atlantic Northwest	MES	0.000161114	Atlantic Northwest - MES	Other NiFe
Group 1h	Atlantic Northwest	SUR	2.62895e-05	Atlantic Northwest - SUR	Other NiFe
Group 1h	Atlantic Southeast	DCM	8.86006e-06	Atlantic Southeast - DCM	Other NiFe
Group 1h	Atlantic Southeast	MES	0.000125639	Atlantic Southeast - MES	Other NiFe
Group 1h	Atlantic Southeast	SUR	6.61856e-06	Atlantic Southeast - SUR	Other NiFe
Group 1h	Atlantic Southwest	DCM	0	Atlantic Southwest - DCM	Other NiFe
Group 1h	Atlantic Southwest	MES	0.000196305	Atlantic Southwest - MES	Other NiFe
Group 1h	Atlantic Southwest	SUR	1.81341e-05	Atlantic Southwest - SUR	Other NiFe
Group 1h	Indian Ocean North	DCM	1.62368e-06	Indian Ocean North - DCM	Other NiFe
Group 1h	Indian Ocean North	MES	5.38459e-05	Indian Ocean North - MES	Other NiFe
Group 1h	Indian Ocean North	SUR	1.92539e-05	Indian Ocean North - SUR	Other NiFe
Group 1h	Indian Ocean South	DCM	3.72842e-05	Indian Ocean South - DCM	Other NiFe
Group 1h	Indian Ocean South	MES	0.000187166	Indian Ocean South - MES	Other NiFe
Group 1h	Indian Ocean South	SUR	3.46233e-05	Indian Ocean South - SUR	Other NiFe
Group 1h	Mediterranean Sea	DCM	3.40985e-05	Mediterranean Sea - DCM	Other NiFe
Group 1h	Mediterranean Sea	SUR	1.1971e-05	Mediterranean Sea - SUR	Other NiFe
Group 1h	Pacific North	DCM	4.28962e-05	Pacific North - DCM	Other NiFe
Group 1h	Pacific North	MES	0.000176767	Pacific North - MES	Other NiFe
Group 1h	Pacific North	SUR	5.52834e-05	Pacific North - SUR	Other NiFe
Group 1h	Pacific Southeast	DCM	8.83668e-07	Pacific Southeast - DCM	Other NiFe
Group 1h	Pacific Southeast	MES	0.000146306	Pacific Southeast - MES	Other NiFe
Group 1h	Pacific Southeast	SUR	1.98313e-06	Pacific Southeast - SUR	Other NiFe
Group 1h	Pacific Southwest	DCM	2.55256e-05	Pacific Southwest - DCM	Other NiFe
Group 1h	Pacific Southwest	MES	0.000173429	Pacific Southwest - MES	Other NiFe
Group 1h	Pacific Southwest	SUR	1.37768e-05	Pacific Southwest - SUR	Other NiFe
Group 1h	Red Sea	DCM	4.96733e-05	Red Sea - DCM	Other NiFe
Group 1h	Red Sea	SUR	1.70902e-05	Red Sea - SUR	Other NiFe
Group 1h	Southern Ocean	DCM	0	Southern Ocean - DCM	Other NiFe
Group 1h	Southern Ocean	MES	0.000464802	Southern Ocean - MES	Other NiFe
Group 1h	Southern Ocean	SUR	0	Southern Ocean - SUR	Other NiFe
Group 1i	Atlantic Northeast	DCM	0	Atlantic Northeast - DCM	Other NiFe
Group 1i	Atlantic Northeast	MES	0	Atlantic Northeast - MES	Other NiFe
Group 1i	Atlantic Northeast	SUR	0	Atlantic Northeast - SUR	Other NiFe
Group 1i	Atlantic Northwest	MES	0	Atlantic Northwest - MES	Other NiFe
Group 1i	Atlantic Northwest	SUR	0	Atlantic Northwest - SUR	Other NiFe
Group 1i	Atlantic Southeast	DCM	0	Atlantic Southeast - DCM	Other NiFe
Group 1i	Atlantic Southeast	MES	0	Atlantic Southeast - MES	Other NiFe
Group 1i	Atlantic Southeast	SUR	0	Atlantic Southeast - SUR	Other NiFe
Group 1i	Atlantic Southwest	DCM	0	Atlantic Southwest - DCM	Other NiFe
Group 1i	Atlantic Southwest	MES	0	Atlantic Southwest - MES	Other NiFe
Group 1i	Atlantic Southwest	SUR	0	Atlantic Southwest - SUR	Other NiFe
Group 1i	Indian Ocean North	DCM	0	Indian Ocean North - DCM	Other NiFe
Group 1i	Indian Ocean North	MES	0	Indian Ocean North - MES	Other NiFe
Group 1i	Indian Ocean North	SUR	0	Indian Ocean North - SUR	Other NiFe
Group 1i	Indian Ocean South	DCM	0	Indian Ocean South - DCM	Other NiFe
Group 1i	Indian Ocean South	MES	0	Indian Ocean South - MES	Other NiFe
Group 1i	Indian Ocean South	SUR	0	Indian Ocean South - SUR	Other NiFe
Group 1i	Mediterranean Sea	DCM	0	Mediterranean Sea - DCM	Other NiFe
Group 1i	Mediterranean Sea	SUR	0	Mediterranean Sea - SUR	Other NiFe
Group 1i	Pacific North	DCM	0	Pacific North - DCM	Other NiFe
Group 1i	Pacific North	MES	0	Pacific North - MES	Other NiFe
Group 1i	Pacific North	SUR	0	Pacific North - SUR	Other NiFe
Group 1i	Pacific Southeast	DCM	0	Pacific Southeast - DCM	Other NiFe
Group 1i	Pacific Southeast	MES	0	Pacific Southeast - MES	Other NiFe
Group 1i	Pacific Southeast	SUR	0	Pacific Southeast - SUR	Other NiFe
Group 1i	Pacific Southwest	DCM	0	Pacific Southwest - DCM	Other NiFe
Group 1i	Pacific Southwest	MES	0	Pacific Southwest - MES	Other NiFe
Group 1i	Pacific Southwest	SUR	0	Pacific Southwest - SUR	Other NiFe
Group 1i	Red Sea	DCM	0	Red Sea - DCM	Other NiFe
Group 1i	Red Sea	SUR	0	Red Sea - SUR	Other NiFe
Group 1i	Southern Ocean	DCM	0	Southern Ocean - DCM	Other NiFe
Group 1i	Southern Ocean	MES	1.13251e-05	Southern Ocean - MES	Other NiFe
Group 1i	Southern Ocean	SUR	0	Southern Ocean - SUR	Other NiFe
Group 1j	Atlantic Northeast	DCM	0	Atlantic Northeast - DCM	Other NiFe
Group 1j	Atlantic Northeast	MES	0	Atlantic Northeast - MES	Other NiFe
Group 1j	Atlantic Northeast	SUR	0	Atlantic Northeast - SUR	Other NiFe
Group 1j	Atlantic Northwest	MES	0	Atlantic Northwest - MES	Other NiFe
Group 1j	Atlantic Northwest	SUR	0	Atlantic Northwest - SUR	Other NiFe
Group 1j	Atlantic Southeast	DCM	0	Atlantic Southeast - DCM	Other NiFe
Group 1j	Atlantic Southeast	MES	0	Atlantic Southeast - MES	Other NiFe
Group 1j	Atlantic Southeast	SUR	0	Atlantic Southeast - SUR	Other NiFe
Group 1j	Atlantic Southwest	DCM	0	Atlantic Southwest - DCM	Other NiFe
Group 1j	Atlantic Southwest	MES	0	Atlantic Southwest - MES	Other NiFe
Group 1j	Atlantic Southwest	SUR	0	Atlantic Southwest - SUR	Other NiFe
Group 1j	Indian Ocean North	DCM	0	Indian Ocean North - DCM	Other NiFe
Group 1j	Indian Ocean North	MES	1.37479e-05	Indian Ocean North - MES	Other NiFe
Group 1j	Indian Ocean North	SUR	0	Indian Ocean North - SUR	Other NiFe
Group 1j	Indian Ocean South	DCM	0	Indian Ocean South - DCM	Other NiFe
Group 1j	Indian Ocean South	MES	0	Indian Ocean South - MES	Other NiFe
Group 1j	Indian Ocean South	SUR	0	Indian Ocean South - SUR	Other NiFe
Group 1j	Mediterranean Sea	DCM	0	Mediterranean Sea - DCM	Other NiFe
Group 1j	Mediterranean Sea	SUR	0	Mediterranean Sea - SUR	Other NiFe
Group 1j	Pacific North	DCM	8.19052e-06	Pacific North - DCM	Other NiFe
Group 1j	Pacific North	MES	0	Pacific North - MES	Other NiFe
Group 1j	Pacific North	SUR	2.14182e-06	Pacific North - SUR	Other NiFe
Group 1j	Pacific Southeast	DCM	0	Pacific Southeast - DCM	Other NiFe
Group 1j	Pacific Southeast	MES	0	Pacific Southeast - MES	Other NiFe
Group 1j	Pacific Southeast	SUR	0	Pacific Southeast - SUR	Other NiFe
Group 1j	Pacific Southwest	DCM	0	Pacific Southwest - DCM	Other NiFe
Group 1j	Pacific Southwest	MES	0	Pacific Southwest - MES	Other NiFe
Group 1j	Pacific Southwest	SUR	0	Pacific Southwest - SUR	Other NiFe
Group 1j	Red Sea	DCM	0	Red Sea - DCM	Other NiFe
Group 1j	Red Sea	SUR	0	Red Sea - SUR	Other NiFe
Group 1j	Southern Ocean	DCM	0	Southern Ocean - DCM	Other NiFe
Group 1j	Southern Ocean	MES	0	Southern Ocean - MES	Other NiFe
Group 1j	Southern Ocean	SUR	0	Southern Ocean - SUR	Other NiFe
Group 1k	Atlantic Northeast	DCM	0	Atlantic Northeast - DCM	Other NiFe
Group 1k	Atlantic Northeast	MES	0	Atlantic Northeast - MES	Other NiFe
Group 1k	Atlantic Northeast	SUR	0	Atlantic Northeast - SUR	Other NiFe
Group 1k	Atlantic Northwest	MES	0	Atlantic Northwest - MES	Other NiFe
Group 1k	Atlantic Northwest	SUR	0	Atlantic Northwest - SUR	Other NiFe
Group 1k	Atlantic Southeast	DCM	0	Atlantic Southeast - DCM	Other NiFe
Group 1k	Atlantic Southeast	MES	0	Atlantic Southeast - MES	Other NiFe
Group 1k	Atlantic Southeast	SUR	0	Atlantic Southeast - SUR	Other NiFe
Group 1k	Atlantic Southwest	DCM	0	Atlantic Southwest - DCM	Other NiFe
Group 1k	Atlantic Southwest	MES	0	Atlantic Southwest - MES	Other NiFe
Group 1k	Atlantic Southwest	SUR	0	Atlantic Southwest - SUR	Other NiFe
Group 1k	Indian Ocean North	DCM	0	Indian Ocean North - DCM	Other NiFe
Group 1k	Indian Ocean North	MES	6.58629e-06	Indian Ocean North - MES	Other NiFe
Group 1k	Indian Ocean North	SUR	0	Indian Ocean North - SUR	Other NiFe
Group 1k	Indian Ocean South	DCM	0	Indian Ocean South - DCM	Other NiFe
Group 1k	Indian Ocean South	MES	0	Indian Ocean South - MES	Other NiFe
Group 1k	Indian Ocean South	SUR	0	Indian Ocean South - SUR	Other NiFe
Group 1k	Mediterranean Sea	DCM	0	Mediterranean Sea - DCM	Other NiFe
Group 1k	Mediterranean Sea	SUR	0	Mediterranean Sea - SUR	Other NiFe
Group 1k	Pacific North	DCM	0	Pacific North - DCM	Other NiFe
Group 1k	Pacific North	MES	0	Pacific North - MES	Other NiFe
Group 1k	Pacific North	SUR	0	Pacific North - SUR	Other NiFe
Group 1k	Pacific Southeast	DCM	0	Pacific Southeast - DCM	Other NiFe
Group 1k	Pacific Southeast	MES	0	Pacific Southeast - MES	Other NiFe
Group 1k	Pacific Southeast	SUR	0	Pacific Southeast - SUR	Other NiFe
Group 1k	Pacific Southwest	DCM	0	Pacific Southwest - DCM	Other NiFe
Group 1k	Pacific Southwest	MES	0	Pacific Southwest - MES	Other NiFe
Group 1k	Pacific Southwest	SUR	0	Pacific Southwest - SUR	Other NiFe
Group 1k	Red Sea	DCM	0	Red Sea - DCM	Other NiFe
Group 1k	Red Sea	SUR	0	Red Sea - SUR	Other NiFe
Group 1k	Southern Ocean	DCM	0	Southern Ocean - DCM	Other NiFe
Group 1k	Southern Ocean	MES	0	Southern Ocean - MES	Other NiFe
Group 1k	Southern Ocean	SUR	0	Southern Ocean - SUR	Other NiFe
Group 1l	Atlantic Northeast	DCM	0.000919819	Atlantic Northeast - DCM	Group 1l
Group 1l	Atlantic Northeast	MES	0.00680285	Atlantic Northeast - MES	Group 1l
Group 1l	Atlantic Northeast	SUR	0.00217565	Atlantic Northeast - SUR	Group 1l
Group 1l	Atlantic Northwest	MES	0.00438162	Atlantic Northwest - MES	Group 1l
Group 1l	Atlantic Northwest	SUR	0.000779913	Atlantic Northwest - SUR	Group 1l
Group 1l	Atlantic Southeast	DCM	0.000589847	Atlantic Southeast - DCM	Group 1l
Group 1l	Atlantic Southeast	MES	0.00418778	Atlantic Southeast - MES	Group 1l
Group 1l	Atlantic Southeast	SUR	0.00094696	Atlantic Southeast - SUR	Group 1l
Group 1l	Atlantic Southwest	DCM	0.00033226	Atlantic Southwest - DCM	Group 1l
Group 1l	Atlantic Southwest	MES	0.00284335	Atlantic Southwest - MES	Group 1l
Group 1l	Atlantic Southwest	SUR	0.00228971	Atlantic Southwest - SUR	Group 1l
Group 1l	Indian Ocean North	DCM	0.000441217	Indian Ocean North - DCM	Group 1l
Group 1l	Indian Ocean North	MES	0.00526191	Indian Ocean North - MES	Group 1l
Group 1l	Indian Ocean North	SUR	0.000867163	Indian Ocean North - SUR	Group 1l
Group 1l	Indian Ocean South	DCM	0.00157258	Indian Ocean South - DCM	Group 1l
Group 1l	Indian Ocean South	MES	0.00353534	Indian Ocean South - MES	Group 1l
Group 1l	Indian Ocean South	SUR	0.00158643	Indian Ocean South - SUR	Group 1l
Group 1l	Mediterranean Sea	DCM	0.00115356	Mediterranean Sea - DCM	Group 1l
Group 1l	Mediterranean Sea	SUR	0.00135998	Mediterranean Sea - SUR	Group 1l
Group 1l	Pacific North	DCM	0.00254177	Pacific North - DCM	Group 1l
Group 1l	Pacific North	MES	0.00461187	Pacific North - MES	Group 1l
Group 1l	Pacific North	SUR	0.00208187	Pacific North - SUR	Group 1l
Group 1l	Pacific Southeast	DCM	0.00088605	Pacific Southeast - DCM	Group 1l
Group 1l	Pacific Southeast	MES	0.00595807	Pacific Southeast - MES	Group 1l
Group 1l	Pacific Southeast	SUR	0.000295434	Pacific Southeast - SUR	Group 1l
Group 1l	Pacific Southwest	DCM	0.000377399	Pacific Southwest - DCM	Group 1l
Group 1l	Pacific Southwest	MES	0.0048575	Pacific Southwest - MES	Group 1l
Group 1l	Pacific Southwest	SUR	0.000339384	Pacific Southwest - SUR	Group 1l
Group 1l	Red Sea	DCM	0.00286456	Red Sea - DCM	Group 1l
Group 1l	Red Sea	SUR	0.00349294	Red Sea - SUR	Group 1l
Group 1l	Southern Ocean	DCM	0.000846537	Southern Ocean - DCM	Group 1l
Group 1l	Southern Ocean	MES	0.00313601	Southern Ocean - MES	Group 1l
Group 1l	Southern Ocean	SUR	0.00226907	Southern Ocean - SUR	Group 1l
Group 2a	Atlantic Northeast	DCM	0.000541979	Atlantic Northeast - DCM	Group 2a
Group 2a	Atlantic Northeast	MES	0.00334354	Atlantic Northeast - MES	Group 2a
Group 2a	Atlantic Northeast	SUR	0.00061245	Atlantic Northeast - SUR	Group 2a
Group 2a	Atlantic Northwest	MES	0.00312876	Atlantic Northwest - MES	Group 2a
Group 2a	Atlantic Northwest	SUR	0.00181134	Atlantic Northwest - SUR	Group 2a
Group 2a	Atlantic Southeast	DCM	0.000367608	Atlantic Southeast - DCM	Group 2a
Group 2a	Atlantic Southeast	MES	0.0056407	Atlantic Southeast - MES	Group 2a
Group 2a	Atlantic Southeast	SUR	0.00075302	Atlantic Southeast - SUR	Group 2a
Group 2a	Atlantic Southwest	DCM	0.00128978	Atlantic Southwest - DCM	Group 2a
Group 2a	Atlantic Southwest	MES	0.00724864	Atlantic Southwest - MES	Group 2a
Group 2a	Atlantic Southwest	SUR	0.0060745	Atlantic Southwest - SUR	Group 2a
Group 2a	Indian Ocean North	DCM	0.000595921	Indian Ocean North - DCM	Group 2a
Group 2a	Indian Ocean North	MES	0.000586208	Indian Ocean North - MES	Group 2a
Group 2a	Indian Ocean North	SUR	0.000885779	Indian Ocean North - SUR	Group 2a
Group 2a	Indian Ocean South	DCM	0.00094319	Indian Ocean South - DCM	Group 2a
Group 2a	Indian Ocean South	MES	0.00485429	Indian Ocean South - MES	Group 2a
Group 2a	Indian Ocean South	SUR	0.000459108	Indian Ocean South - SUR	Group 2a
Group 2a	Mediterranean Sea	DCM	5.01647e-05	Mediterranean Sea - DCM	Group 2a
Group 2a	Mediterranean Sea	SUR	9.34154e-05	Mediterranean Sea - SUR	Group 2a
Group 2a	Pacific North	DCM	0.000620349	Pacific North - DCM	Group 2a
Group 2a	Pacific North	MES	0.00413978	Pacific North - MES	Group 2a
Group 2a	Pacific North	SUR	0.0016416	Pacific North - SUR	Group 2a
Group 2a	Pacific Southeast	DCM	0.000851008	Pacific Southeast - DCM	Group 2a
Group 2a	Pacific Southeast	MES	0.000779603	Pacific Southeast - MES	Group 2a
Group 2a	Pacific Southeast	SUR	0.00110982	Pacific Southeast - SUR	Group 2a
Group 2a	Pacific Southwest	DCM	0.00546871	Pacific Southwest - DCM	Group 2a
Group 2a	Pacific Southwest	MES	0.00591634	Pacific Southwest - MES	Group 2a
Group 2a	Pacific Southwest	SUR	0.00187762	Pacific Southwest - SUR	Group 2a
Group 2a	Red Sea	DCM	0.00101723	Red Sea - DCM	Group 2a
Group 2a	Red Sea	SUR	0.000131762	Red Sea - SUR	Group 2a
Group 2a	Southern Ocean	DCM	5.99672e-05	Southern Ocean - DCM	Group 2a
Group 2a	Southern Ocean	MES	0.00177022	Southern Ocean - MES	Group 2a
Group 2a	Southern Ocean	SUR	0.000848791	Southern Ocean - SUR	Group 2a
Group 2b	Atlantic Northeast	DCM	0.000422113	Atlantic Northeast - DCM	Group 2b
Group 2b	Atlantic Northeast	MES	0.00116535	Atlantic Northeast - MES	Group 2b
Group 2b	Atlantic Northeast	SUR	0.000268576	Atlantic Northeast - SUR	Group 2b
Group 2b	Atlantic Northwest	MES	0.0016112	Atlantic Northwest - MES	Group 2b
Group 2b	Atlantic Northwest	SUR	0.000605429	Atlantic Northwest - SUR	Group 2b
Group 2b	Atlantic Southeast	DCM	0.000344637	Atlantic Southeast - DCM	Group 2b
Group 2b	Atlantic Southeast	MES	0.0113492	Atlantic Southeast - MES	Group 2b
Group 2b	Atlantic Southeast	SUR	0.000300557	Atlantic Southeast - SUR	Group 2b
Group 2b	Atlantic Southwest	DCM	0.000926371	Atlantic Southwest - DCM	Group 2b
Group 2b	Atlantic Southwest	MES	0.00300364	Atlantic Southwest - MES	Group 2b
Group 2b	Atlantic Southwest	SUR	0.00113881	Atlantic Southwest - SUR	Group 2b
Group 2b	Indian Ocean North	DCM	0.000298546	Indian Ocean North - DCM	Group 2b
Group 2b	Indian Ocean North	MES	0.000970032	Indian Ocean North - MES	Group 2b
Group 2b	Indian Ocean North	SUR	0.00029973	Indian Ocean North - SUR	Group 2b
Group 2b	Indian Ocean South	DCM	0.000421151	Indian Ocean South - DCM	Group 2b
Group 2b	Indian Ocean South	MES	0.00170434	Indian Ocean South - MES	Group 2b
Group 2b	Indian Ocean South	SUR	0.000147351	Indian Ocean South - SUR	Group 2b
Group 2b	Mediterranean Sea	DCM	5.74239e-05	Mediterranean Sea - DCM	Group 2b
Group 2b	Mediterranean Sea	SUR	1.35655e-05	Mediterranean Sea - SUR	Group 2b
Group 2b	Pacific North	DCM	0.00185547	Pacific North - DCM	Group 2b
Group 2b	Pacific North	MES	0.0084832	Pacific North - MES	Group 2b
Group 2b	Pacific North	SUR	0.000575032	Pacific North - SUR	Group 2b
Group 2b	Pacific Southeast	DCM	0.00264185	Pacific Southeast - DCM	Group 2b
Group 2b	Pacific Southeast	MES	0.00582291	Pacific Southeast - MES	Group 2b
Group 2b	Pacific Southeast	SUR	0.00174929	Pacific Southeast - SUR	Group 2b
Group 2b	Pacific Southwest	DCM	0.00292867	Pacific Southwest - DCM	Group 2b
Group 2b	Pacific Southwest	MES	0.00202152	Pacific Southwest - MES	Group 2b
Group 2b	Pacific Southwest	SUR	0.000707354	Pacific Southwest - SUR	Group 2b
Group 2b	Red Sea	DCM	0.000477026	Red Sea - DCM	Group 2b
Group 2b	Red Sea	SUR	5.43791e-05	Red Sea - SUR	Group 2b
Group 2b	Southern Ocean	DCM	1.59707e-05	Southern Ocean - DCM	Group 2b
Group 2b	Southern Ocean	MES	0.000251166	Southern Ocean - MES	Group 2b
Group 2b	Southern Ocean	SUR	0.00108868	Southern Ocean - SUR	Group 2b
Group 2c	Atlantic Northeast	DCM	3.04438e-06	Atlantic Northeast - DCM	Other NiFe
Group 2c	Atlantic Northeast	MES	0	Atlantic Northeast - MES	Other NiFe
Group 2c	Atlantic Northeast	SUR	2.65053e-06	Atlantic Northeast - SUR	Other NiFe
Group 2c	Atlantic Northwest	MES	6.86272e-06	Atlantic Northwest - MES	Other NiFe
Group 2c	Atlantic Northwest	SUR	8.70679e-06	Atlantic Northwest - SUR	Other NiFe
Group 2c	Atlantic Southeast	DCM	0	Atlantic Southeast - DCM	Other NiFe
Group 2c	Atlantic Southeast	MES	0	Atlantic Southeast - MES	Other NiFe
Group 2c	Atlantic Southeast	SUR	0	Atlantic Southeast - SUR	Other NiFe
Group 2c	Atlantic Southwest	DCM	0	Atlantic Southwest - DCM	Other NiFe
Group 2c	Atlantic Southwest	MES	4.99255e-05	Atlantic Southwest - MES	Other NiFe
Group 2c	Atlantic Southwest	SUR	0	Atlantic Southwest - SUR	Other NiFe
Group 2c	Indian Ocean North	DCM	0	Indian Ocean North - DCM	Other NiFe
Group 2c	Indian Ocean North	MES	6.40035e-05	Indian Ocean North - MES	Other NiFe
Group 2c	Indian Ocean North	SUR	0	Indian Ocean North - SUR	Other NiFe
Group 2c	Indian Ocean South	DCM	5.44627e-06	Indian Ocean South - DCM	Other NiFe
Group 2c	Indian Ocean South	MES	1.97565e-05	Indian Ocean South - MES	Other NiFe
Group 2c	Indian Ocean South	SUR	2.11674e-06	Indian Ocean South - SUR	Other NiFe
Group 2c	Mediterranean Sea	DCM	0	Mediterranean Sea - DCM	Other NiFe
Group 2c	Mediterranean Sea	SUR	0	Mediterranean Sea - SUR	Other NiFe
Group 2c	Pacific North	DCM	5.53833e-05	Pacific North - DCM	Other NiFe
Group 2c	Pacific North	MES	3.00171e-05	Pacific North - MES	Other NiFe
Group 2c	Pacific North	SUR	2.42073e-05	Pacific North - SUR	Other NiFe
Group 2c	Pacific Southeast	DCM	0	Pacific Southeast - DCM	Other NiFe
Group 2c	Pacific Southeast	MES	1.86717e-06	Pacific Southeast - MES	Other NiFe
Group 2c	Pacific Southeast	SUR	1.02813e-06	Pacific Southeast - SUR	Other NiFe
Group 2c	Pacific Southwest	DCM	1.46722e-05	Pacific Southwest - DCM	Other NiFe
Group 2c	Pacific Southwest	MES	4.13548e-06	Pacific Southwest - MES	Other NiFe
Group 2c	Pacific Southwest	SUR	1.05106e-05	Pacific Southwest - SUR	Other NiFe
Group 2c	Red Sea	DCM	0	Red Sea - DCM	Other NiFe
Group 2c	Red Sea	SUR	0	Red Sea - SUR	Other NiFe
Group 2c	Southern Ocean	DCM	0	Southern Ocean - DCM	Other NiFe
Group 2c	Southern Ocean	MES	0	Southern Ocean - MES	Other NiFe
Group 2c	Southern Ocean	SUR	0	Southern Ocean - SUR	Other NiFe
Group 2d	Atlantic Northeast	DCM	3.15222e-06	Atlantic Northeast - DCM	Other NiFe
Group 2d	Atlantic Northeast	MES	0	Atlantic Northeast - MES	Other NiFe
Group 2d	Atlantic Northeast	SUR	0	Atlantic Northeast - SUR	Other NiFe
Group 2d	Atlantic Northwest	MES	1.20032e-05	Atlantic Northwest - MES	Other NiFe
Group 2d	Atlantic Northwest	SUR	0	Atlantic Northwest - SUR	Other NiFe
Group 2d	Atlantic Southeast	DCM	0	Atlantic Southeast - DCM	Other NiFe
Group 2d	Atlantic Southeast	MES	6.11161e-05	Atlantic Southeast - MES	Other NiFe
Group 2d	Atlantic Southeast	SUR	1.52129e-05	Atlantic Southeast - SUR	Other NiFe
Group 2d	Atlantic Southwest	DCM	3.47002e-05	Atlantic Southwest - DCM	Other NiFe
Group 2d	Atlantic Southwest	MES	0.000125025	Atlantic Southwest - MES	Other NiFe
Group 2d	Atlantic Southwest	SUR	5.8071e-06	Atlantic Southwest - SUR	Other NiFe
Group 2d	Indian Ocean North	DCM	2.01153e-06	Indian Ocean North - DCM	Other NiFe
Group 2d	Indian Ocean North	MES	1.74197e-05	Indian Ocean North - MES	Other NiFe
Group 2d	Indian Ocean North	SUR	2.45666e-06	Indian Ocean North - SUR	Other NiFe
Group 2d	Indian Ocean South	DCM	0	Indian Ocean South - DCM	Other NiFe
Group 2d	Indian Ocean South	MES	3.39673e-05	Indian Ocean South - MES	Other NiFe
Group 2d	Indian Ocean South	SUR	2.3666e-06	Indian Ocean South - SUR	Other NiFe
Group 2d	Mediterranean Sea	DCM	0	Mediterranean Sea - DCM	Other NiFe
Group 2d	Mediterranean Sea	SUR	0	Mediterranean Sea - SUR	Other NiFe
Group 2d	Pacific North	DCM	1.90307e-05	Pacific North - DCM	Other NiFe
Group 2d	Pacific North	MES	8.8664e-05	Pacific North - MES	Other NiFe
Group 2d	Pacific North	SUR	2.94867e-06	Pacific North - SUR	Other NiFe
Group 2d	Pacific Southeast	DCM	3.47862e-05	Pacific Southeast - DCM	Other NiFe
Group 2d	Pacific Southeast	MES	9.85697e-05	Pacific Southeast - MES	Other NiFe
Group 2d	Pacific Southeast	SUR	0.000229081	Pacific Southeast - SUR	Other NiFe
Group 2d	Pacific Southwest	DCM	6.96121e-05	Pacific Southwest - DCM	Other NiFe
Group 2d	Pacific Southwest	MES	2.32359e-05	Pacific Southwest - MES	Other NiFe
Group 2d	Pacific Southwest	SUR	5.19368e-06	Pacific Southwest - SUR	Other NiFe
Group 2d	Red Sea	DCM	0	Red Sea - DCM	Other NiFe
Group 2d	Red Sea	SUR	0	Red Sea - SUR	Other NiFe
Group 2d	Southern Ocean	DCM	0	Southern Ocean - DCM	Other NiFe
Group 2d	Southern Ocean	MES	1.39425e-05	Southern Ocean - MES	Other NiFe
Group 2d	Southern Ocean	SUR	0	Southern Ocean - SUR	Other NiFe
Group 3a	Atlantic Northeast	DCM	0	Atlantic Northeast - DCM	Other NiFe
Group 3a	Atlantic Northeast	MES	0	Atlantic Northeast - MES	Other NiFe
Group 3a	Atlantic Northeast	SUR	0	Atlantic Northeast - SUR	Other NiFe
Group 3a	Atlantic Northwest	MES	0	Atlantic Northwest - MES	Other NiFe
Group 3a	Atlantic Northwest	SUR	2.73e-06	Atlantic Northwest - SUR	Other NiFe
Group 3a	Atlantic Southeast	DCM	0	Atlantic Southeast - DCM	Other NiFe
Group 3a	Atlantic Southeast	MES	0	Atlantic Southeast - MES	Other NiFe
Group 3a	Atlantic Southeast	SUR	0	Atlantic Southeast - SUR	Other NiFe
Group 3a	Atlantic Southwest	DCM	0	Atlantic Southwest - DCM	Other NiFe
Group 3a	Atlantic Southwest	MES	0	Atlantic Southwest - MES	Other NiFe
Group 3a	Atlantic Southwest	SUR	0	Atlantic Southwest - SUR	Other NiFe
Group 3a	Indian Ocean North	DCM	0	Indian Ocean North - DCM	Other NiFe
Group 3a	Indian Ocean North	MES	9.6337e-06	Indian Ocean North - MES	Other NiFe
Group 3a	Indian Ocean North	SUR	0	Indian Ocean North - SUR	Other NiFe
Group 3a	Indian Ocean South	DCM	0	Indian Ocean South - DCM	Other NiFe
Group 3a	Indian Ocean South	MES	0	Indian Ocean South - MES	Other NiFe
Group 3a	Indian Ocean South	SUR	0	Indian Ocean South - SUR	Other NiFe
Group 3a	Mediterranean Sea	DCM	0	Mediterranean Sea - DCM	Other NiFe
Group 3a	Mediterranean Sea	SUR	0	Mediterranean Sea - SUR	Other NiFe
Group 3a	Pacific North	DCM	0	Pacific North - DCM	Other NiFe
Group 3a	Pacific North	MES	0	Pacific North - MES	Other NiFe
Group 3a	Pacific North	SUR	0	Pacific North - SUR	Other NiFe
Group 3a	Pacific Southeast	DCM	0	Pacific Southeast - DCM	Other NiFe
Group 3a	Pacific Southeast	MES	0	Pacific Southeast - MES	Other NiFe
Group 3a	Pacific Southeast	SUR	0	Pacific Southeast - SUR	Other NiFe
Group 3a	Pacific Southwest	DCM	0	Pacific Southwest - DCM	Other NiFe
Group 3a	Pacific Southwest	MES	0	Pacific Southwest - MES	Other NiFe
Group 3a	Pacific Southwest	SUR	0	Pacific Southwest - SUR	Other NiFe
Group 3a	Red Sea	DCM	0	Red Sea - DCM	Other NiFe
Group 3a	Red Sea	SUR	0	Red Sea - SUR	Other NiFe
Group 3a	Southern Ocean	DCM	0	Southern Ocean - DCM	Other NiFe
Group 3a	Southern Ocean	MES	0	Southern Ocean - MES	Other NiFe
Group 3a	Southern Ocean	SUR	0	Southern Ocean - SUR	Other NiFe
Group 3b	Atlantic Northeast	DCM	0.000134089	Atlantic Northeast - DCM	Group 3b
Group 3b	Atlantic Northeast	MES	0.000456424	Atlantic Northeast - MES	Group 3b
Group 3b	Atlantic Northeast	SUR	0.00012343	Atlantic Northeast - SUR	Group 3b
Group 3b	Atlantic Northwest	MES	0.000600251	Atlantic Northwest - MES	Group 3b
Group 3b	Atlantic Northwest	SUR	0.00049453	Atlantic Northwest - SUR	Group 3b
Group 3b	Atlantic Southeast	DCM	0.000131679	Atlantic Southeast - DCM	Group 3b
Group 3b	Atlantic Southeast	MES	0.00024895	Atlantic Southeast - MES	Group 3b
Group 3b	Atlantic Southeast	SUR	4.72388e-05	Atlantic Southeast - SUR	Group 3b
Group 3b	Atlantic Southwest	DCM	9.603e-05	Atlantic Southwest - DCM	Group 3b
Group 3b	Atlantic Southwest	MES	0.00252777	Atlantic Southwest - MES	Group 3b
Group 3b	Atlantic Southwest	SUR	0.000291264	Atlantic Southwest - SUR	Group 3b
Group 3b	Indian Ocean North	DCM	0.000774645	Indian Ocean North - DCM	Group 3b
Group 3b	Indian Ocean North	MES	0.0306928	Indian Ocean North - MES	Group 3b
Group 3b	Indian Ocean North	SUR	0.000173334	Indian Ocean North - SUR	Group 3b
Group 3b	Indian Ocean South	DCM	0.000162518	Indian Ocean South - DCM	Group 3b
Group 3b	Indian Ocean South	MES	0.000324504	Indian Ocean South - MES	Group 3b
Group 3b	Indian Ocean South	SUR	0.000210879	Indian Ocean South - SUR	Group 3b
Group 3b	Mediterranean Sea	DCM	2.78985e-06	Mediterranean Sea - DCM	Group 3b
Group 3b	Mediterranean Sea	SUR	0.000488988	Mediterranean Sea - SUR	Group 3b
Group 3b	Pacific North	DCM	0.000586727	Pacific North - DCM	Group 3b
Group 3b	Pacific North	MES	0.0016053	Pacific North - MES	Group 3b
Group 3b	Pacific North	SUR	0.000759097	Pacific North - SUR	Group 3b
Group 3b	Pacific Southeast	DCM	0.000364182	Pacific Southeast - DCM	Group 3b
Group 3b	Pacific Southeast	MES	0.000112111	Pacific Southeast - MES	Group 3b
Group 3b	Pacific Southeast	SUR	0.000315325	Pacific Southeast - SUR	Group 3b
Group 3b	Pacific Southwest	DCM	0.00319413	Pacific Southwest - DCM	Group 3b
Group 3b	Pacific Southwest	MES	0.000855296	Pacific Southwest - MES	Group 3b
Group 3b	Pacific Southwest	SUR	0.000675121	Pacific Southwest - SUR	Group 3b
Group 3b	Red Sea	DCM	8.15136e-05	Red Sea - DCM	Group 3b
Group 3b	Red Sea	SUR	2.71984e-05	Red Sea - SUR	Group 3b
Group 3b	Southern Ocean	DCM	0	Southern Ocean - DCM	Group 3b
Group 3b	Southern Ocean	MES	2.93189e-05	Southern Ocean - MES	Group 3b
Group 3b	Southern Ocean	SUR	7.16349e-05	Southern Ocean - SUR	Group 3b
Group 3c	Atlantic Northeast	DCM	6.25993e-06	Atlantic Northeast - DCM	Other NiFe
Group 3c	Atlantic Northeast	MES	1.74211e-05	Atlantic Northeast - MES	Other NiFe
Group 3c	Atlantic Northeast	SUR	2.72688e-06	Atlantic Northeast - SUR	Other NiFe
Group 3c	Atlantic Northwest	MES	7.29629e-06	Atlantic Northwest - MES	Other NiFe
Group 3c	Atlantic Northwest	SUR	0.000134248	Atlantic Northwest - SUR	Other NiFe
Group 3c	Atlantic Southeast	DCM	0	Atlantic Southeast - DCM	Other NiFe
Group 3c	Atlantic Southeast	MES	4.50969e-06	Atlantic Southeast - MES	Other NiFe
Group 3c	Atlantic Southeast	SUR	0	Atlantic Southeast - SUR	Other NiFe
Group 3c	Atlantic Southwest	DCM	6.03381e-06	Atlantic Southwest - DCM	Other NiFe
Group 3c	Atlantic Southwest	MES	0.00015341	Atlantic Southwest - MES	Other NiFe
Group 3c	Atlantic Southwest	SUR	0	Atlantic Southwest - SUR	Other NiFe
Group 3c	Indian Ocean North	DCM	8.56381e-06	Indian Ocean North - DCM	Other NiFe
Group 3c	Indian Ocean North	MES	0.00162208	Indian Ocean North - MES	Other NiFe
Group 3c	Indian Ocean North	SUR	0	Indian Ocean North - SUR	Other NiFe
Group 3c	Indian Ocean South	DCM	0	Indian Ocean South - DCM	Other NiFe
Group 3c	Indian Ocean South	MES	0	Indian Ocean South - MES	Other NiFe
Group 3c	Indian Ocean South	SUR	1.9952e-05	Indian Ocean South - SUR	Other NiFe
Group 3c	Mediterranean Sea	DCM	0	Mediterranean Sea - DCM	Other NiFe
Group 3c	Mediterranean Sea	SUR	0	Mediterranean Sea - SUR	Other NiFe
Group 3c	Pacific North	DCM	0.00010942	Pacific North - DCM	Other NiFe
Group 3c	Pacific North	MES	0.000335804	Pacific North - MES	Other NiFe
Group 3c	Pacific North	SUR	0.000196654	Pacific North - SUR	Other NiFe
Group 3c	Pacific Southeast	DCM	1.56282e-05	Pacific Southeast - DCM	Other NiFe
Group 3c	Pacific Southeast	MES	0	Pacific Southeast - MES	Other NiFe
Group 3c	Pacific Southeast	SUR	1.54394e-06	Pacific Southeast - SUR	Other NiFe
Group 3c	Pacific Southwest	DCM	0.000145113	Pacific Southwest - DCM	Other NiFe
Group 3c	Pacific Southwest	MES	0	Pacific Southwest - MES	Other NiFe
Group 3c	Pacific Southwest	SUR	0.000332323	Pacific Southwest - SUR	Other NiFe
Group 3c	Red Sea	DCM	0	Red Sea - DCM	Other NiFe
Group 3c	Red Sea	SUR	0	Red Sea - SUR	Other NiFe
Group 3c	Southern Ocean	DCM	0	Southern Ocean - DCM	Other NiFe
Group 3c	Southern Ocean	MES	1.39735e-05	Southern Ocean - MES	Other NiFe
Group 3c	Southern Ocean	SUR	0	Southern Ocean - SUR	Other NiFe
Group 3d	Atlantic Northeast	DCM	0.000175992	Atlantic Northeast - DCM	Group 3d
Group 3d	Atlantic Northeast	MES	0.000160848	Atlantic Northeast - MES	Group 3d
Group 3d	Atlantic Northeast	SUR	0.000127147	Atlantic Northeast - SUR	Group 3d
Group 3d	Atlantic Northwest	MES	0.000449541	Atlantic Northwest - MES	Group 3d
Group 3d	Atlantic Northwest	SUR	0.000754072	Atlantic Northwest - SUR	Group 3d
Group 3d	Atlantic Southeast	DCM	0	Atlantic Southeast - DCM	Group 3d
Group 3d	Atlantic Southeast	MES	0.000697212	Atlantic Southeast - MES	Group 3d
Group 3d	Atlantic Southeast	SUR	1.6298e-05	Atlantic Southeast - SUR	Group 3d
Group 3d	Atlantic Southwest	DCM	6.84784e-05	Atlantic Southwest - DCM	Group 3d
Group 3d	Atlantic Southwest	MES	0.00160952	Atlantic Southwest - MES	Group 3d
Group 3d	Atlantic Southwest	SUR	0.000107014	Atlantic Southwest - SUR	Group 3d
Group 3d	Indian Ocean North	DCM	9.5038e-05	Indian Ocean North - DCM	Group 3d
Group 3d	Indian Ocean North	MES	0.0025795	Indian Ocean North - MES	Group 3d
Group 3d	Indian Ocean North	SUR	0.000133081	Indian Ocean North - SUR	Group 3d
Group 3d	Indian Ocean South	DCM	9.42303e-05	Indian Ocean South - DCM	Group 3d
Group 3d	Indian Ocean South	MES	0.000446575	Indian Ocean South - MES	Group 3d
Group 3d	Indian Ocean South	SUR	0.000115817	Indian Ocean South - SUR	Group 3d
Group 3d	Mediterranean Sea	DCM	9.80479e-06	Mediterranean Sea - DCM	Group 3d
Group 3d	Mediterranean Sea	SUR	2.19983e-05	Mediterranean Sea - SUR	Group 3d
Group 3d	Pacific North	DCM	0.000879601	Pacific North - DCM	Group 3d
Group 3d	Pacific North	MES	0.00160008	Pacific North - MES	Group 3d
Group 3d	Pacific North	SUR	0.000783763	Pacific North - SUR	Group 3d
Group 3d	Pacific Southeast	DCM	0.000545683	Pacific Southeast - DCM	Group 3d
Group 3d	Pacific Southeast	MES	8.68263e-05	Pacific Southeast - MES	Group 3d
Group 3d	Pacific Southeast	SUR	0.000287617	Pacific Southeast - SUR	Group 3d
Group 3d	Pacific Southwest	DCM	0.00200786	Pacific Southwest - DCM	Group 3d
Group 3d	Pacific Southwest	MES	0.000302274	Pacific Southwest - MES	Group 3d
Group 3d	Pacific Southwest	SUR	0.00111994	Pacific Southwest - SUR	Group 3d
Group 3d	Red Sea	DCM	0	Red Sea - DCM	Group 3d
Group 3d	Red Sea	SUR	0	Red Sea - SUR	Group 3d
Group 3d	Southern Ocean	DCM	0	Southern Ocean - DCM	Group 3d
Group 3d	Southern Ocean	MES	0.000884728	Southern Ocean - MES	Group 3d
Group 3d	Southern Ocean	SUR	0.000136937	Southern Ocean - SUR	Group 3d
Group 4a	Atlantic Northeast	DCM	0.00052851	Atlantic Northeast - DCM	Other NiFe
Group 4a	Atlantic Northeast	MES	0.000837246	Atlantic Northeast - MES	Other NiFe
Group 4a	Atlantic Northeast	SUR	0.000344605	Atlantic Northeast - SUR	Other NiFe
Group 4a	Atlantic Northwest	MES	0.000815362	Atlantic Northwest - MES	Other NiFe
Group 4a	Atlantic Northwest	SUR	0.000707283	Atlantic Northwest - SUR	Other NiFe
Group 4a	Atlantic Southeast	DCM	0.000626674	Atlantic Southeast - DCM	Other NiFe
Group 4a	Atlantic Southeast	MES	0.000913265	Atlantic Southeast - MES	Other NiFe
Group 4a	Atlantic Southeast	SUR	0.00053243	Atlantic Southeast - SUR	Other NiFe
Group 4a	Atlantic Southwest	DCM	0.00043027	Atlantic Southwest - DCM	Other NiFe
Group 4a	Atlantic Southwest	MES	0.000685656	Atlantic Southwest - MES	Other NiFe
Group 4a	Atlantic Southwest	SUR	0.000274807	Atlantic Southwest - SUR	Other NiFe
Group 4a	Indian Ocean North	DCM	0.000724467	Indian Ocean North - DCM	Other NiFe
Group 4a	Indian Ocean North	MES	0.0014289	Indian Ocean North - MES	Other NiFe
Group 4a	Indian Ocean North	SUR	0.000446216	Indian Ocean North - SUR	Other NiFe
Group 4a	Indian Ocean South	DCM	0.000539062	Indian Ocean South - DCM	Other NiFe
Group 4a	Indian Ocean South	MES	0.000640502	Indian Ocean South - MES	Other NiFe
Group 4a	Indian Ocean South	SUR	0.000448734	Indian Ocean South - SUR	Other NiFe
Group 4a	Mediterranean Sea	DCM	0.000451546	Mediterranean Sea - DCM	Other NiFe
Group 4a	Mediterranean Sea	SUR	0.000282279	Mediterranean Sea - SUR	Other NiFe
Group 4a	Pacific North	DCM	0.00102943	Pacific North - DCM	Other NiFe
Group 4a	Pacific North	MES	0.00107469	Pacific North - MES	Other NiFe
Group 4a	Pacific North	SUR	0.000342779	Pacific North - SUR	Other NiFe
Group 4a	Pacific Southeast	DCM	0.000435091	Pacific Southeast - DCM	Other NiFe
Group 4a	Pacific Southeast	MES	0.000495822	Pacific Southeast - MES	Other NiFe
Group 4a	Pacific Southeast	SUR	0.000242894	Pacific Southeast - SUR	Other NiFe
Group 4a	Pacific Southwest	DCM	0.000265986	Pacific Southwest - DCM	Other NiFe
Group 4a	Pacific Southwest	MES	0.000708869	Pacific Southwest - MES	Other NiFe
Group 4a	Pacific Southwest	SUR	0.000435478	Pacific Southwest - SUR	Other NiFe
Group 4a	Red Sea	DCM	0.00084998	Red Sea - DCM	Other NiFe
Group 4a	Red Sea	SUR	0.000629878	Red Sea - SUR	Other NiFe
Group 4a	Southern Ocean	DCM	0.00010387	Southern Ocean - DCM	Other NiFe
Group 4a	Southern Ocean	MES	0.000917483	Southern Ocean - MES	Other NiFe
Group 4a	Southern Ocean	SUR	0.000230553	Southern Ocean - SUR	Other NiFe
Group 4b	Atlantic Northeast	DCM	0.00454	Atlantic Northeast - DCM	Other NiFe
Group 4b	Atlantic Northeast	MES	0.00629738	Atlantic Northeast - MES	Other NiFe
Group 4b	Atlantic Northeast	SUR	0.0043963	Atlantic Northeast - SUR	Other NiFe
Group 4b	Atlantic Northwest	MES	0.00621224	Atlantic Northwest - MES	Other NiFe
Group 4b	Atlantic Northwest	SUR	0.0047649	Atlantic Northwest - SUR	Other NiFe
Group 4b	Atlantic Southeast	DCM	0.0072293	Atlantic Southeast - DCM	Other NiFe
Group 4b	Atlantic Southeast	MES	0.00525292	Atlantic Southeast - MES	Other NiFe
Group 4b	Atlantic Southeast	SUR	0.00489281	Atlantic Southeast - SUR	Other NiFe
Group 4b	Atlantic Southwest	DCM	0.00299864	Atlantic Southwest - DCM	Other NiFe
Group 4b	Atlantic Southwest	MES	0.00608954	Atlantic Southwest - MES	Other NiFe
Group 4b	Atlantic Southwest	SUR	0.00427558	Atlantic Southwest - SUR	Other NiFe
Group 4b	Indian Ocean North	DCM	0.00605065	Indian Ocean North - DCM	Other NiFe
Group 4b	Indian Ocean North	MES	0.00408228	Indian Ocean North - MES	Other NiFe
Group 4b	Indian Ocean North	SUR	0.00537249	Indian Ocean North - SUR	Other NiFe
Group 4b	Indian Ocean South	DCM	0.00568212	Indian Ocean South - DCM	Other NiFe
Group 4b	Indian Ocean South	MES	0.00665445	Indian Ocean South - MES	Other NiFe
Group 4b	Indian Ocean South	SUR	0.00561506	Indian Ocean South - SUR	Other NiFe
Group 4b	Mediterranean Sea	DCM	0.00586024	Mediterranean Sea - DCM	Other NiFe
Group 4b	Mediterranean Sea	SUR	0.00444149	Mediterranean Sea - SUR	Other NiFe
Group 4b	Pacific North	DCM	0.00508015	Pacific North - DCM	Other NiFe
Group 4b	Pacific North	MES	0.006212	Pacific North - MES	Other NiFe
Group 4b	Pacific North	SUR	0.00484441	Pacific North - SUR	Other NiFe
Group 4b	Pacific Southeast	DCM	0.00430035	Pacific Southeast - DCM	Other NiFe
Group 4b	Pacific Southeast	MES	0.00571695	Pacific Southeast - MES	Other NiFe
Group 4b	Pacific Southeast	SUR	0.00360292	Pacific Southeast - SUR	Other NiFe
Group 4b	Pacific Southwest	DCM	0.00344765	Pacific Southwest - DCM	Other NiFe
Group 4b	Pacific Southwest	MES	0.00637941	Pacific Southwest - MES	Other NiFe
Group 4b	Pacific Southwest	SUR	0.00432198	Pacific Southwest - SUR	Other NiFe
Group 4b	Red Sea	DCM	0.00658669	Red Sea - DCM	Other NiFe
Group 4b	Red Sea	SUR	0.00576634	Red Sea - SUR	Other NiFe
Group 4b	Southern Ocean	DCM	0.000937531	Southern Ocean - DCM	Other NiFe
Group 4b	Southern Ocean	MES	0.00568082	Southern Ocean - MES	Other NiFe
Group 4b	Southern Ocean	SUR	0.00119254	Southern Ocean - SUR	Other NiFe
Group 4c	Atlantic Northeast	DCM	0.000860118	Atlantic Northeast - DCM	Other NiFe
Group 4c	Atlantic Northeast	MES	0.0040318	Atlantic Northeast - MES	Other NiFe
Group 4c	Atlantic Northeast	SUR	0.000379176	Atlantic Northeast - SUR	Other NiFe
Group 4c	Atlantic Northwest	MES	0.00458143	Atlantic Northwest - MES	Other NiFe
Group 4c	Atlantic Northwest	SUR	0.00106501	Atlantic Northwest - SUR	Other NiFe
Group 4c	Atlantic Southeast	DCM	0.000782075	Atlantic Southeast - DCM	Other NiFe
Group 4c	Atlantic Southeast	MES	0.00375214	Atlantic Southeast - MES	Other NiFe
Group 4c	Atlantic Southeast	SUR	0.00102314	Atlantic Southeast - SUR	Other NiFe
Group 4c	Atlantic Southwest	DCM	0.000568866	Atlantic Southwest - DCM	Other NiFe
Group 4c	Atlantic Southwest	MES	0.00387515	Atlantic Southwest - MES	Other NiFe
Group 4c	Atlantic Southwest	SUR	0.000371389	Atlantic Southwest - SUR	Other NiFe
Group 4c	Indian Ocean North	DCM	0.000736338	Indian Ocean North - DCM	Other NiFe
Group 4c	Indian Ocean North	MES	0.00372082	Indian Ocean North - MES	Other NiFe
Group 4c	Indian Ocean North	SUR	0.000268923	Indian Ocean North - SUR	Other NiFe
Group 4c	Indian Ocean South	DCM	0.000513568	Indian Ocean South - DCM	Other NiFe
Group 4c	Indian Ocean South	MES	0.00416442	Indian Ocean South - MES	Other NiFe
Group 4c	Indian Ocean South	SUR	0.000396831	Indian Ocean South - SUR	Other NiFe
Group 4c	Mediterranean Sea	DCM	0.000426162	Mediterranean Sea - DCM	Other NiFe
Group 4c	Mediterranean Sea	SUR	0.000281807	Mediterranean Sea - SUR	Other NiFe
Group 4c	Pacific North	DCM	0.00216074	Pacific North - DCM	Other NiFe
Group 4c	Pacific North	MES	0.00498806	Pacific North - MES	Other NiFe
Group 4c	Pacific North	SUR	0.000274257	Pacific North - SUR	Other NiFe
Group 4c	Pacific Southeast	DCM	0.000272224	Pacific Southeast - DCM	Other NiFe
Group 4c	Pacific Southeast	MES	0.00442319	Pacific Southeast - MES	Other NiFe
Group 4c	Pacific Southeast	SUR	0.000222515	Pacific Southeast - SUR	Other NiFe
Group 4c	Pacific Southwest	DCM	0.000503584	Pacific Southwest - DCM	Other NiFe
Group 4c	Pacific Southwest	MES	0.00387343	Pacific Southwest - MES	Other NiFe
Group 4c	Pacific Southwest	SUR	0.000355539	Pacific Southwest - SUR	Other NiFe
Group 4c	Red Sea	DCM	0.00208076	Red Sea - DCM	Other NiFe
Group 4c	Red Sea	SUR	0.00035359	Red Sea - SUR	Other NiFe
Group 4c	Southern Ocean	DCM	0.00198757	Southern Ocean - DCM	Other NiFe
Group 4c	Southern Ocean	MES	0.00530491	Southern Ocean - MES	Other NiFe
Group 4c	Southern Ocean	SUR	0.000719906	Southern Ocean - SUR	Other NiFe
Group 4d	Atlantic Northeast	DCM	0.00113167	Atlantic Northeast - DCM	Other NiFe
Group 4d	Atlantic Northeast	MES	0.00419953	Atlantic Northeast - MES	Other NiFe
Group 4d	Atlantic Northeast	SUR	0.000652611	Atlantic Northeast - SUR	Other NiFe
Group 4d	Atlantic Northwest	MES	0.00412407	Atlantic Northwest - MES	Other NiFe
Group 4d	Atlantic Northwest	SUR	0.00152307	Atlantic Northwest - SUR	Other NiFe
Group 4d	Atlantic Southeast	DCM	0.00178963	Atlantic Southeast - DCM	Other NiFe
Group 4d	Atlantic Southeast	MES	0.00333035	Atlantic Southeast - MES	Other NiFe
Group 4d	Atlantic Southeast	SUR	0.00129341	Atlantic Southeast - SUR	Other NiFe
Group 4d	Atlantic Southwest	DCM	0.000745936	Atlantic Southwest - DCM	Other NiFe
Group 4d	Atlantic Southwest	MES	0.00324579	Atlantic Southwest - MES	Other NiFe
Group 4d	Atlantic Southwest	SUR	0.000377054	Atlantic Southwest - SUR	Other NiFe
Group 4d	Indian Ocean North	DCM	0.00137897	Indian Ocean North - DCM	Other NiFe
Group 4d	Indian Ocean North	MES	0.00556215	Indian Ocean North - MES	Other NiFe
Group 4d	Indian Ocean North	SUR	0.000462538	Indian Ocean North - SUR	Other NiFe
Group 4d	Indian Ocean South	DCM	0.00206087	Indian Ocean South - DCM	Other NiFe
Group 4d	Indian Ocean South	MES	0.00420554	Indian Ocean South - MES	Other NiFe
Group 4d	Indian Ocean South	SUR	0.00102461	Indian Ocean South - SUR	Other NiFe
Group 4d	Mediterranean Sea	DCM	0.000848397	Mediterranean Sea - DCM	Other NiFe
Group 4d	Mediterranean Sea	SUR	0.00100693	Mediterranean Sea - SUR	Other NiFe
Group 4d	Pacific North	DCM	0.00453077	Pacific North - DCM	Other NiFe
Group 4d	Pacific North	MES	0.00669061	Pacific North - MES	Other NiFe
Group 4d	Pacific North	SUR	0.000689871	Pacific North - SUR	Other NiFe
Group 4d	Pacific Southeast	DCM	0.00102915	Pacific Southeast - DCM	Other NiFe
Group 4d	Pacific Southeast	MES	0.00325942	Pacific Southeast - MES	Other NiFe
Group 4d	Pacific Southeast	SUR	0.000491644	Pacific Southeast - SUR	Other NiFe
Group 4d	Pacific Southwest	DCM	0.00116185	Pacific Southwest - DCM	Other NiFe
Group 4d	Pacific Southwest	MES	0.00338396	Pacific Southwest - MES	Other NiFe
Group 4d	Pacific Southwest	SUR	0.00111126	Pacific Southwest - SUR	Other NiFe
Group 4d	Red Sea	DCM	0.00371158	Red Sea - DCM	Other NiFe
Group 4d	Red Sea	SUR	0.000823181	Red Sea - SUR	Other NiFe
Group 4d	Southern Ocean	DCM	0.000111616	Southern Ocean - DCM	Other NiFe
Group 4d	Southern Ocean	MES	0.00601398	Southern Ocean - MES	Other NiFe
Group 4d	Southern Ocean	SUR	3.86174e-05	Southern Ocean - SUR	Other NiFe
Group 4e	Atlantic Northeast	DCM	0.00413485	Atlantic Northeast - DCM	Other NiFe
Group 4e	Atlantic Northeast	MES	0.0141372	Atlantic Northeast - MES	Other NiFe
Group 4e	Atlantic Northeast	SUR	0.00344887	Atlantic Northeast - SUR	Other NiFe
Group 4e	Atlantic Northwest	MES	0.0131307	Atlantic Northwest - MES	Other NiFe
Group 4e	Atlantic Northwest	SUR	0.00429531	Atlantic Northwest - SUR	Other NiFe
Group 4e	Atlantic Southeast	DCM	0.00398263	Atlantic Southeast - DCM	Other NiFe
Group 4e	Atlantic Southeast	MES	0.0107411	Atlantic Southeast - MES	Other NiFe
Group 4e	Atlantic Southeast	SUR	0.00399278	Atlantic Southeast - SUR	Other NiFe
Group 4e	Atlantic Southwest	DCM	0.00382104	Atlantic Southwest - DCM	Other NiFe
Group 4e	Atlantic Southwest	MES	0.0117077	Atlantic Southwest - MES	Other NiFe
Group 4e	Atlantic Southwest	SUR	0.00268197	Atlantic Southwest - SUR	Other NiFe
Group 4e	Indian Ocean North	DCM	0.00486586	Indian Ocean North - DCM	Other NiFe
Group 4e	Indian Ocean North	MES	0.0108122	Indian Ocean North - MES	Other NiFe
Group 4e	Indian Ocean North	SUR	0.00377863	Indian Ocean North - SUR	Other NiFe
Group 4e	Indian Ocean South	DCM	0.00459865	Indian Ocean South - DCM	Other NiFe
Group 4e	Indian Ocean South	MES	0.0138633	Indian Ocean South - MES	Other NiFe
Group 4e	Indian Ocean South	SUR	0.00327145	Indian Ocean South - SUR	Other NiFe
Group 4e	Mediterranean Sea	DCM	0.00326867	Mediterranean Sea - DCM	Other NiFe
Group 4e	Mediterranean Sea	SUR	0.00434066	Mediterranean Sea - SUR	Other NiFe
Group 4e	Pacific North	DCM	0.00832932	Pacific North - DCM	Other NiFe
Group 4e	Pacific North	MES	0.0131055	Pacific North - MES	Other NiFe
Group 4e	Pacific North	SUR	0.00306697	Pacific North - SUR	Other NiFe
Group 4e	Pacific Southeast	DCM	0.00325825	Pacific Southeast - DCM	Other NiFe
Group 4e	Pacific Southeast	MES	0.0120874	Pacific Southeast - MES	Other NiFe
Group 4e	Pacific Southeast	SUR	0.0028712	Pacific Southeast - SUR	Other NiFe
Group 4e	Pacific Southwest	DCM	0.00361437	Pacific Southwest - DCM	Other NiFe
Group 4e	Pacific Southwest	MES	0.0121303	Pacific Southwest - MES	Other NiFe
Group 4e	Pacific Southwest	SUR	0.003482	Pacific Southwest - SUR	Other NiFe
Group 4e	Red Sea	DCM	0.00716378	Red Sea - DCM	Other NiFe
Group 4e	Red Sea	SUR	0.00385657	Red Sea - SUR	Other NiFe
Group 4e	Southern Ocean	DCM	0.00326366	Southern Ocean - DCM	Other NiFe
Group 4e	Southern Ocean	MES	0.0143716	Southern Ocean - MES	Other NiFe
Group 4e	Southern Ocean	SUR	0.00359332	Southern Ocean - SUR	Other NiFe
Group 4f	Atlantic Northeast	DCM	0.000643075	Atlantic Northeast - DCM	Other NiFe
Group 4f	Atlantic Northeast	MES	0.000827539	Atlantic Northeast - MES	Other NiFe
Group 4f	Atlantic Northeast	SUR	0.000644073	Atlantic Northeast - SUR	Other NiFe
Group 4f	Atlantic Northwest	MES	0.000894414	Atlantic Northwest - MES	Other NiFe
Group 4f	Atlantic Northwest	SUR	0.000552415	Atlantic Northwest - SUR	Other NiFe
Group 4f	Atlantic Southeast	DCM	0.000489152	Atlantic Southeast - DCM	Other NiFe
Group 4f	Atlantic Southeast	MES	0.000771252	Atlantic Southeast - MES	Other NiFe
Group 4f	Atlantic Southeast	SUR	0.000497157	Atlantic Southeast - SUR	Other NiFe
Group 4f	Atlantic Southwest	DCM	0.000312951	Atlantic Southwest - DCM	Other NiFe
Group 4f	Atlantic Southwest	MES	0.000847318	Atlantic Southwest - MES	Other NiFe
Group 4f	Atlantic Southwest	SUR	0.000308933	Atlantic Southwest - SUR	Other NiFe
Group 4f	Indian Ocean North	DCM	0.000550747	Indian Ocean North - DCM	Other NiFe
Group 4f	Indian Ocean North	MES	0.0218661	Indian Ocean North - MES	Other NiFe
Group 4f	Indian Ocean North	SUR	0.000457993	Indian Ocean North - SUR	Other NiFe
Group 4f	Indian Ocean South	DCM	0.00047797	Indian Ocean South - DCM	Other NiFe
Group 4f	Indian Ocean South	MES	0.000914395	Indian Ocean South - MES	Other NiFe
Group 4f	Indian Ocean South	SUR	0.00051907	Indian Ocean South - SUR	Other NiFe
Group 4f	Mediterranean Sea	DCM	0.000563978	Mediterranean Sea - DCM	Other NiFe
Group 4f	Mediterranean Sea	SUR	0.000623145	Mediterranean Sea - SUR	Other NiFe
Group 4f	Pacific North	DCM	0.0127201	Pacific North - DCM	Other NiFe
Group 4f	Pacific North	MES	0.0162512	Pacific North - MES	Other NiFe
Group 4f	Pacific North	SUR	0.000517269	Pacific North - SUR	Other NiFe
Group 4f	Pacific Southeast	DCM	0.000434966	Pacific Southeast - DCM	Other NiFe
Group 4f	Pacific Southeast	MES	0.00075803	Pacific Southeast - MES	Other NiFe
Group 4f	Pacific Southeast	SUR	0.000444527	Pacific Southeast - SUR	Other NiFe
Group 4f	Pacific Southwest	DCM	0.000507096	Pacific Southwest - DCM	Other NiFe
Group 4f	Pacific Southwest	MES	0.000886565	Pacific Southwest - MES	Other NiFe
Group 4f	Pacific Southwest	SUR	0.000389638	Pacific Southwest - SUR	Other NiFe
Group 4f	Red Sea	DCM	0.000449267	Red Sea - DCM	Other NiFe
Group 4f	Red Sea	SUR	0.000567081	Red Sea - SUR	Other NiFe
Group 4f	Southern Ocean	DCM	7.25261e-06	Southern Ocean - DCM	Other NiFe
Group 4f	Southern Ocean	MES	0.00127942	Southern Ocean - MES	Other NiFe
Group 4f	Southern Ocean	SUR	7.00018e-05	Southern Ocean - SUR	Other NiFe
Group 4g	Atlantic Northeast	DCM	0.00391663	Atlantic Northeast - DCM	Other NiFe
Group 4g	Atlantic Northeast	MES	0.00769682	Atlantic Northeast - MES	Other NiFe
Group 4g	Atlantic Northeast	SUR	0.00320242	Atlantic Northeast - SUR	Other NiFe
Group 4g	Atlantic Northwest	MES	0.00626901	Atlantic Northwest - MES	Other NiFe
Group 4g	Atlantic Northwest	SUR	0.00369006	Atlantic Northwest - SUR	Other NiFe
Group 4g	Atlantic Southeast	DCM	0.00279549	Atlantic Southeast - DCM	Other NiFe
Group 4g	Atlantic Southeast	MES	0.00609444	Atlantic Southeast - MES	Other NiFe
Group 4g	Atlantic Southeast	SUR	0.00294885	Atlantic Southeast - SUR	Other NiFe
Group 4g	Atlantic Southwest	DCM	0.00183367	Atlantic Southwest - DCM	Other NiFe
Group 4g	Atlantic Southwest	MES	0.0057742	Atlantic Southwest - MES	Other NiFe
Group 4g	Atlantic Southwest	SUR	0.00205311	Atlantic Southwest - SUR	Other NiFe
Group 4g	Indian Ocean North	DCM	0.00566015	Indian Ocean North - DCM	Other NiFe
Group 4g	Indian Ocean North	MES	0.00974055	Indian Ocean North - MES	Other NiFe
Group 4g	Indian Ocean North	SUR	0.00496646	Indian Ocean North - SUR	Other NiFe
Group 4g	Indian Ocean South	DCM	0.00511118	Indian Ocean South - DCM	Other NiFe
Group 4g	Indian Ocean South	MES	0.00643125	Indian Ocean South - MES	Other NiFe
Group 4g	Indian Ocean South	SUR	0.00437482	Indian Ocean South - SUR	Other NiFe
Group 4g	Mediterranean Sea	DCM	0.0029342	Mediterranean Sea - DCM	Other NiFe
Group 4g	Mediterranean Sea	SUR	0.00292494	Mediterranean Sea - SUR	Other NiFe
Group 4g	Pacific North	DCM	0.00589165	Pacific North - DCM	Other NiFe
Group 4g	Pacific North	MES	0.00890377	Pacific North - MES	Other NiFe
Group 4g	Pacific North	SUR	0.00541133	Pacific North - SUR	Other NiFe
Group 4g	Pacific Southeast	DCM	0.00327196	Pacific Southeast - DCM	Other NiFe
Group 4g	Pacific Southeast	MES	0.00502986	Pacific Southeast - MES	Other NiFe
Group 4g	Pacific Southeast	SUR	0.0031118	Pacific Southeast - SUR	Other NiFe
Group 4g	Pacific Southwest	DCM	0.00428652	Pacific Southwest - DCM	Other NiFe
Group 4g	Pacific Southwest	MES	0.00564572	Pacific Southwest - MES	Other NiFe
Group 4g	Pacific Southwest	SUR	0.00564442	Pacific Southwest - SUR	Other NiFe
Group 4g	Red Sea	DCM	0.00487312	Red Sea - DCM	Other NiFe
Group 4g	Red Sea	SUR	0.00496525	Red Sea - SUR	Other NiFe
Group 4g	Southern Ocean	DCM	0.000342487	Southern Ocean - DCM	Other NiFe
Group 4g	Southern Ocean	MES	0.00711635	Southern Ocean - MES	Other NiFe
Group 4g	Southern Ocean	SUR	0.000152246	Southern Ocean - SUR	Other NiFe
Group 4h	Atlantic Northeast	DCM	0.000152912	Atlantic Northeast - DCM	Other NiFe
Group 4h	Atlantic Northeast	MES	0.00134408	Atlantic Northeast - MES	Other NiFe
Group 4h	Atlantic Northeast	SUR	0.000174287	Atlantic Northeast - SUR	Other NiFe
Group 4h	Atlantic Northwest	MES	0.00147285	Atlantic Northwest - MES	Other NiFe
Group 4h	Atlantic Northwest	SUR	0.000161566	Atlantic Northwest - SUR	Other NiFe
Group 4h	Atlantic Southeast	DCM	0.000124045	Atlantic Southeast - DCM	Other NiFe
Group 4h	Atlantic Southeast	MES	0.00123755	Atlantic Southeast - MES	Other NiFe
Group 4h	Atlantic Southeast	SUR	0.000117394	Atlantic Southeast - SUR	Other NiFe
Group 4h	Atlantic Southwest	DCM	0.000178535	Atlantic Southwest - DCM	Other NiFe
Group 4h	Atlantic Southwest	MES	0.00192071	Atlantic Southwest - MES	Other NiFe
Group 4h	Atlantic Southwest	SUR	5.77434e-05	Atlantic Southwest - SUR	Other NiFe
Group 4h	Indian Ocean North	DCM	8.08843e-05	Indian Ocean North - DCM	Other NiFe
Group 4h	Indian Ocean North	MES	0.000183903	Indian Ocean North - MES	Other NiFe
Group 4h	Indian Ocean North	SUR	9.41756e-05	Indian Ocean North - SUR	Other NiFe
Group 4h	Indian Ocean South	DCM	0.000177464	Indian Ocean South - DCM	Other NiFe
Group 4h	Indian Ocean South	MES	0.00176147	Indian Ocean South - MES	Other NiFe
Group 4h	Indian Ocean South	SUR	7.15183e-05	Indian Ocean South - SUR	Other NiFe
Group 4h	Mediterranean Sea	DCM	9.45859e-05	Mediterranean Sea - DCM	Other NiFe
Group 4h	Mediterranean Sea	SUR	0.000114796	Mediterranean Sea - SUR	Other NiFe
Group 4h	Pacific North	DCM	0.000109324	Pacific North - DCM	Other NiFe
Group 4h	Pacific North	MES	0.0010906	Pacific North - MES	Other NiFe
Group 4h	Pacific North	SUR	5.6488e-05	Pacific North - SUR	Other NiFe
Group 4h	Pacific Southeast	DCM	2.59507e-05	Pacific Southeast - DCM	Other NiFe
Group 4h	Pacific Southeast	MES	0.00143938	Pacific Southeast - MES	Other NiFe
Group 4h	Pacific Southeast	SUR	4.94881e-05	Pacific Southeast - SUR	Other NiFe
Group 4h	Pacific Southwest	DCM	2.02672e-05	Pacific Southwest - DCM	Other NiFe
Group 4h	Pacific Southwest	MES	0.00199702	Pacific Southwest - MES	Other NiFe
Group 4h	Pacific Southwest	SUR	0.000129271	Pacific Southwest - SUR	Other NiFe
Group 4h	Red Sea	DCM	9.8211e-05	Red Sea - DCM	Other NiFe
Group 4h	Red Sea	SUR	0.000113228	Red Sea - SUR	Other NiFe
Group 4h	Southern Ocean	DCM	0	Southern Ocean - DCM	Other NiFe
Group 4h	Southern Ocean	MES	0.0015787	Southern Ocean - MES	Other NiFe
Group 4h	Southern Ocean	SUR	0	Southern Ocean - SUR	Other NiFe
Group 4i	Atlantic Northeast	DCM	0.000834633	Atlantic Northeast - DCM	Other NiFe
Group 4i	Atlantic Northeast	MES	0.00135783	Atlantic Northeast - MES	Other NiFe
Group 4i	Atlantic Northeast	SUR	0.000475952	Atlantic Northeast - SUR	Other NiFe
Group 4i	Atlantic Northwest	MES	0.00124849	Atlantic Northwest - MES	Other NiFe
Group 4i	Atlantic Northwest	SUR	0.000675485	Atlantic Northwest - SUR	Other NiFe
Group 4i	Atlantic Southeast	DCM	0.000692401	Atlantic Southeast - DCM	Other NiFe
Group 4i	Atlantic Southeast	MES	0.00137015	Atlantic Southeast - MES	Other NiFe
Group 4i	Atlantic Southeast	SUR	0.000600204	Atlantic Southeast - SUR	Other NiFe
Group 4i	Atlantic Southwest	DCM	0.000361583	Atlantic Southwest - DCM	Other NiFe
Group 4i	Atlantic Southwest	MES	0.00154739	Atlantic Southwest - MES	Other NiFe
Group 4i	Atlantic Southwest	SUR	0.000315688	Atlantic Southwest - SUR	Other NiFe
Group 4i	Indian Ocean North	DCM	0.00152498	Indian Ocean North - DCM	Other NiFe
Group 4i	Indian Ocean North	MES	0.000216556	Indian Ocean North - MES	Other NiFe
Group 4i	Indian Ocean North	SUR	0.00117049	Indian Ocean North - SUR	Other NiFe
Group 4i	Indian Ocean South	DCM	0.00103647	Indian Ocean South - DCM	Other NiFe
Group 4i	Indian Ocean South	MES	0.00168477	Indian Ocean South - MES	Other NiFe
Group 4i	Indian Ocean South	SUR	0.000715803	Indian Ocean South - SUR	Other NiFe
Group 4i	Mediterranean Sea	DCM	0.000618146	Mediterranean Sea - DCM	Other NiFe
Group 4i	Mediterranean Sea	SUR	0.000913503	Mediterranean Sea - SUR	Other NiFe
Group 4i	Pacific North	DCM	0.000265611	Pacific North - DCM	Other NiFe
Group 4i	Pacific North	MES	0.000759872	Pacific North - MES	Other NiFe
Group 4i	Pacific North	SUR	0.00121935	Pacific North - SUR	Other NiFe
Group 4i	Pacific Southeast	DCM	0.000725437	Pacific Southeast - DCM	Other NiFe
Group 4i	Pacific Southeast	MES	0.00123272	Pacific Southeast - MES	Other NiFe
Group 4i	Pacific Southeast	SUR	0.00117335	Pacific Southeast - SUR	Other NiFe
Group 4i	Pacific Southwest	DCM	0.000943452	Pacific Southwest - DCM	Other NiFe
Group 4i	Pacific Southwest	MES	0.0012425	Pacific Southwest - MES	Other NiFe
Group 4i	Pacific Southwest	SUR	0.00146533	Pacific Southwest - SUR	Other NiFe
Group 4i	Red Sea	DCM	0.000632828	Red Sea - DCM	Other NiFe
Group 4i	Red Sea	SUR	0.000852002	Red Sea - SUR	Other NiFe
Group 4i	Southern Ocean	DCM	0	Southern Ocean - DCM	Other NiFe
Group 4i	Southern Ocean	MES	0.00105891	Southern Ocean - MES	Other NiFe
Group 4i	Southern Ocean	SUR	3.19175e-05	Southern Ocean - SUR	Other NiFe

## Sheet: NiFe bars - Tara mT
Subgroup	Location	Depth	Average RPKM	Sample ID	Display group
Group 1a	Atlantic Northeast	DCM	0	Atlantic Northeast - DCM	Other NiFe
Group 1a	Atlantic Northeast	SUR	0	Atlantic Northeast - SUR	Other NiFe
Group 1a	Atlantic Northwest	DCM	0	Atlantic Northwest - DCM	Other NiFe
Group 1a	Atlantic Northwest	SUR	0	Atlantic Northwest - SUR	Other NiFe
Group 1a	Atlantic Southeast	DCM	0	Atlantic Southeast - DCM	Other NiFe
Group 1a	Atlantic Southeast	MES	0	Atlantic Southeast - MES	Other NiFe
Group 1a	Atlantic Southeast	SUR	0	Atlantic Southeast - SUR	Other NiFe
Group 1a	Atlantic Southwest	DCM	0	Atlantic Southwest - DCM	Other NiFe
Group 1a	Atlantic Southwest	SUR	0	Atlantic Southwest - SUR	Other NiFe
Group 1a	Indian Ocean North	DCM	0	Indian Ocean North - DCM	Other NiFe
Group 1a	Indian Ocean North	MES	0.0220707	Indian Ocean North - MES	Other NiFe
Group 1a	Indian Ocean North	SUR	0	Indian Ocean North - SUR	Other NiFe
Group 1a	Indian Ocean South	SUR	0	Indian Ocean South - SUR	Other NiFe
Group 1a	Mediterranean Sea	DCM	0	Mediterranean Sea - DCM	Other NiFe
Group 1a	Mediterranean Sea	SUR	0	Mediterranean Sea - SUR	Other NiFe
Group 1a	Pacific North	DCM	0.00735497	Pacific North - DCM	Other NiFe
Group 1a	Pacific North	SUR	0	Pacific North - SUR	Other NiFe
Group 1a	Pacific Southeast	DCM	0	Pacific Southeast - DCM	Other NiFe
Group 1a	Pacific Southeast	SUR	0	Pacific Southeast - SUR	Other NiFe
Group 1a	Pacific Southwest	SUR	0	Pacific Southwest - SUR	Other NiFe
Group 1a	Red Sea	SUR	0.00335315	Red Sea - SUR	Other NiFe
Group 1a	Southern Ocean	DCM	0.0464243	Southern Ocean - DCM	Other NiFe
Group 1a	Southern Ocean	SUR	0	Southern Ocean - SUR	Other NiFe
Group 1b	Atlantic Northeast	DCM	0	Atlantic Northeast - DCM	Other NiFe
Group 1b	Atlantic Northeast	SUR	0.0221777	Atlantic Northeast - SUR	Other NiFe
Group 1b	Atlantic Northwest	DCM	0	Atlantic Northwest - DCM	Other NiFe
Group 1b	Atlantic Northwest	SUR	0.107225	Atlantic Northwest - SUR	Other NiFe
Group 1b	Atlantic Southeast	DCM	0	Atlantic Southeast - DCM	Other NiFe
Group 1b	Atlantic Southeast	MES	0	Atlantic Southeast - MES	Other NiFe
Group 1b	Atlantic Southeast	SUR	0	Atlantic Southeast - SUR	Other NiFe
Group 1b	Atlantic Southwest	DCM	0	Atlantic Southwest - DCM	Other NiFe
Group 1b	Atlantic Southwest	SUR	0	Atlantic Southwest - SUR	Other NiFe
Group 1b	Indian Ocean North	DCM	0	Indian Ocean North - DCM	Other NiFe
Group 1b	Indian Ocean North	MES	0.260003	Indian Ocean North - MES	Other NiFe
Group 1b	Indian Ocean North	SUR	0	Indian Ocean North - SUR	Other NiFe
Group 1b	Indian Ocean South	SUR	0	Indian Ocean South - SUR	Other NiFe
Group 1b	Mediterranean Sea	DCM	0	Mediterranean Sea - DCM	Other NiFe
Group 1b	Mediterranean Sea	SUR	0	Mediterranean Sea - SUR	Other NiFe
Group 1b	Pacific North	DCM	0.00139326	Pacific North - DCM	Other NiFe
Group 1b	Pacific North	SUR	0.00357155	Pacific North - SUR	Other NiFe
Group 1b	Pacific Southeast	DCM	0.00138062	Pacific Southeast - DCM	Other NiFe
Group 1b	Pacific Southeast	SUR	0	Pacific Southeast - SUR	Other NiFe
Group 1b	Pacific Southwest	SUR	0	Pacific Southwest - SUR	Other NiFe
Group 1b	Red Sea	SUR	0	Red Sea - SUR	Other NiFe
Group 1b	Southern Ocean	DCM	1.43353	Southern Ocean - DCM	Other NiFe
Group 1b	Southern Ocean	SUR	0.0160974	Southern Ocean - SUR	Other NiFe
Group 1c	Atlantic Northeast	DCM	0	Atlantic Northeast - DCM	Other NiFe
Group 1c	Atlantic Northeast	SUR	0	Atlantic Northeast - SUR	Other NiFe
Group 1c	Atlantic Northwest	DCM	0.520582	Atlantic Northwest - DCM	Other NiFe
Group 1c	Atlantic Northwest	SUR	0.0627433	Atlantic Northwest - SUR	Other NiFe
Group 1c	Atlantic Southeast	DCM	0	Atlantic Southeast - DCM	Other NiFe
Group 1c	Atlantic Southeast	MES	0	Atlantic Southeast - MES	Other NiFe
Group 1c	Atlantic Southeast	SUR	0.0107792	Atlantic Southeast - SUR	Other NiFe
Group 1c	Atlantic Southwest	DCM	0.022503	Atlantic Southwest - DCM	Other NiFe
Group 1c	Atlantic Southwest	SUR	0	Atlantic Southwest - SUR	Other NiFe
Group 1c	Indian Ocean North	DCM	0.0465577	Indian Ocean North - DCM	Other NiFe
Group 1c	Indian Ocean North	MES	0.017058	Indian Ocean North - MES	Other NiFe
Group 1c	Indian Ocean North	SUR	0	Indian Ocean North - SUR	Other NiFe
Group 1c	Indian Ocean South	SUR	0	Indian Ocean South - SUR	Other NiFe
Group 1c	Mediterranean Sea	DCM	0	Mediterranean Sea - DCM	Other NiFe
Group 1c	Mediterranean Sea	SUR	0	Mediterranean Sea - SUR	Other NiFe
Group 1c	Pacific North	DCM	0	Pacific North - DCM	Other NiFe
Group 1c	Pacific North	SUR	0.0035504	Pacific North - SUR	Other NiFe
Group 1c	Pacific Southeast	DCM	0.0045517	Pacific Southeast - DCM	Other NiFe
Group 1c	Pacific Southeast	SUR	0	Pacific Southeast - SUR	Other NiFe
Group 1c	Pacific Southwest	SUR	0	Pacific Southwest - SUR	Other NiFe
Group 1c	Red Sea	SUR	0	Red Sea - SUR	Other NiFe
Group 1c	Southern Ocean	DCM	0	Southern Ocean - DCM	Other NiFe
Group 1c	Southern Ocean	SUR	0	Southern Ocean - SUR	Other NiFe
Group 1d	Atlantic Northeast	DCM	0.0262068	Atlantic Northeast - DCM	Group 1d
Group 1d	Atlantic Northeast	SUR	0.232368	Atlantic Northeast - SUR	Group 1d
Group 1d	Atlantic Northwest	DCM	0	Atlantic Northwest - DCM	Group 1d
Group 1d	Atlantic Northwest	SUR	0.0339985	Atlantic Northwest - SUR	Group 1d
Group 1d	Atlantic Southeast	DCM	0.299215	Atlantic Southeast - DCM	Group 1d
Group 1d	Atlantic Southeast	MES	0.230167	Atlantic Southeast - MES	Group 1d
Group 1d	Atlantic Southeast	SUR	0	Atlantic Southeast - SUR	Group 1d
Group 1d	Atlantic Southwest	DCM	0.00289067	Atlantic Southwest - DCM	Group 1d
Group 1d	Atlantic Southwest	SUR	1.1107	Atlantic Southwest - SUR	Group 1d
Group 1d	Indian Ocean North	DCM	0.884353	Indian Ocean North - DCM	Group 1d
Group 1d	Indian Ocean North	MES	17.3034	Indian Ocean North - MES	Group 1d
Group 1d	Indian Ocean North	SUR	0.110227	Indian Ocean North - SUR	Group 1d
Group 1d	Indian Ocean South	SUR	0.9372	Indian Ocean South - SUR	Group 1d
Group 1d	Mediterranean Sea	DCM	0.0400702	Mediterranean Sea - DCM	Group 1d
Group 1d	Mediterranean Sea	SUR	0	Mediterranean Sea - SUR	Group 1d
Group 1d	Pacific North	DCM	3.12467	Pacific North - DCM	Group 1d
Group 1d	Pacific North	SUR	0.653209	Pacific North - SUR	Group 1d
Group 1d	Pacific Southeast	DCM	1.13472	Pacific Southeast - DCM	Group 1d
Group 1d	Pacific Southeast	SUR	0.120995	Pacific Southeast - SUR	Group 1d
Group 1d	Pacific Southwest	SUR	0.467519	Pacific Southwest - SUR	Group 1d
Group 1d	Red Sea	SUR	0.236639	Red Sea - SUR	Group 1d
Group 1d	Southern Ocean	DCM	0.0701061	Southern Ocean - DCM	Group 1d
Group 1d	Southern Ocean	SUR	0	Southern Ocean - SUR	Group 1d
Group 1e	Atlantic Northeast	DCM	0.145329	Atlantic Northeast - DCM	Group 1e
Group 1e	Atlantic Northeast	SUR	0.697232	Atlantic Northeast - SUR	Group 1e
Group 1e	Atlantic Northwest	DCM	0	Atlantic Northwest - DCM	Group 1e
Group 1e	Atlantic Northwest	SUR	0.00654276	Atlantic Northwest - SUR	Group 1e
Group 1e	Atlantic Southeast	DCM	4.91969	Atlantic Southeast - DCM	Group 1e
Group 1e	Atlantic Southeast	MES	20.1329	Atlantic Southeast - MES	Group 1e
Group 1e	Atlantic Southeast	SUR	0	Atlantic Southeast - SUR	Group 1e
Group 1e	Atlantic Southwest	DCM	0.113399	Atlantic Southwest - DCM	Group 1e
Group 1e	Atlantic Southwest	SUR	1.51257	Atlantic Southwest - SUR	Group 1e
Group 1e	Indian Ocean North	DCM	0.327511	Indian Ocean North - DCM	Group 1e
Group 1e	Indian Ocean North	MES	1.41905	Indian Ocean North - MES	Group 1e
Group 1e	Indian Ocean North	SUR	0	Indian Ocean North - SUR	Group 1e
Group 1e	Indian Ocean South	SUR	0	Indian Ocean South - SUR	Group 1e
Group 1e	Mediterranean Sea	DCM	0	Mediterranean Sea - DCM	Group 1e
Group 1e	Mediterranean Sea	SUR	0	Mediterranean Sea - SUR	Group 1e
Group 1e	Pacific North	DCM	2.74023	Pacific North - DCM	Group 1e
Group 1e	Pacific North	SUR	0.0899576	Pacific North - SUR	Group 1e
Group 1e	Pacific Southeast	DCM	1.53346	Pacific Southeast - DCM	Group 1e
Group 1e	Pacific Southeast	SUR	0.129989	Pacific Southeast - SUR	Group 1e
Group 1e	Pacific Southwest	SUR	0.193584	Pacific Southwest - SUR	Group 1e
Group 1e	Red Sea	SUR	0.0420276	Red Sea - SUR	Group 1e
Group 1e	Southern Ocean	DCM	0	Southern Ocean - DCM	Group 1e
Group 1e	Southern Ocean	SUR	0.00881736	Southern Ocean - SUR	Group 1e
[truncated: 460 more rows]
