# Supplementary material for: Molecular hydrogen in seawater supports growth of diverse marine bacteria
Source: Nat Microbiol. 2023 Feb 6;8(4):581–95. doi: 10.1038/s41564-023-01322-0 (PMC10305171; doi:10.1038/s41564-023-01322-0)
Supplement: Source Data Fig. 3 — Source data for Fig. 3. [file 41564_2023_1322_MOESM6_ESM.xlsx]

## Sheet: 3a
Metabolic pathway	Phylum	Genome count	Average genome completeness
Light-dependent proton/sodium pumping - RHO	Bacteroidota	211	86.0417
Succinate oxidation/fumarate reduction - SdhA, FrdA	Bacteroidota	298	86.0417
Aerobic respiration - CoxA, CcoN, CydA, CyoA	Bacteroidota	301	86.0417
Light-dependent proton/sodium pumping - RHO	Thermoplasmatota	87	79.1962
Succinate oxidation/fumarate reduction - SdhA, FrdA	Thermoplasmatota	110	79.1962
Oxidative phosphorylation - AtpA	Thermoplasmatota	111	79.1962
Hydrogen metabolism - [NiFe] hydrogenases	Bacteroidota	19	86.0417
Oxidative phosphorylation - AtpA	Bacteroidota	308	86.0417
Aerobic respiration - CoxA, CcoN, CydA, CyoA	Proteobacteria	798	85.962
Thiosulfate oxidation - SoxB	Proteobacteria	152	85.962
Sulfide oxidation - Sqr, FCC	Proteobacteria	254	85.962
Oxidative phosphorylation - AtpA	Proteobacteria	798	85.962
Photosystem II reaction centre - PsbA	Proteobacteria	71	85.962
Light-dependent proton/sodium pumping - RHO	Proteobacteria	340	85.962
Arsenate reduction to arsenite - ArsC	Proteobacteria	480	85.962
Succinate oxidation/fumarate reduction - SdhA, FrdA	Proteobacteria	777	85.962
Formate oxidation - FdhA	Proteobacteria	455	85.962
NADH oxidation - NuoF	Proteobacteria	565	85.962
3-hydroxypropionate cycle - Mcr	Proteobacteria	4	85.962
Dinitrogen fixation - NifH	Proteobacteria	24	85.962
Carbon monoxide oxidation - CoxL	Bacteroidota	4	86.0417
Aerobic respiration - CoxA, CcoN, CydA, CyoA	Cyanobacteria	52	82.9678
Succinate oxidation/fumarate reduction - SdhA, FrdA	Cyanobacteria	23	82.9678
Oxidative phosphorylation - AtpA	Cyanobacteria	48	82.9678
Photosystem II reaction centre - PsbA	Cyanobacteria	42	82.9678
Photosystem I reaction centre - PsaA	Cyanobacteria	35	82.9678
Light-dependent proton/sodium pumping - RHO	Gemmatimonadota	1	81.3259
Reductive dehalogenation - RdhA	Gemmatimonadota	3	81.3259
Aerobic respiration - CoxA, CcoN, CydA, CyoA	Gemmatimonadota	4	81.3259
Formate oxidation - FdhA	Gemmatimonadota	1	81.3259
Succinate oxidation/fumarate reduction - SdhA, FrdA	Gemmatimonadota	5	81.3259
Oxidative phosphorylation - AtpA	Gemmatimonadota	5	81.3259
Succinate oxidation/fumarate reduction - SdhA, FrdA	Thermoproteota	3	70.0773
Arsenate reduction to arsenite - ArsC	Thermoproteota	4	70.0773
Arsenate reduction to arsenite - ArsC	Bacteroidota	189	86.0417
Carbon monoxide oxidation - CoxL	Proteobacteria	50	85.962
Aerobic respiration - CoxA, CcoN, CydA, CyoA	Actinobacteriota	75	83.8203
Arsenate reduction to arsenite - ArsC	Actinobacteriota	35	83.8203
Oxidative phosphorylation - AtpA	Actinobacteriota	67	83.8203
NADH oxidation - NuoF	Actinobacteriota	55	83.8203
4-hydroxybutyrate cycles - HbsC, HbsT	Thermoproteota	4	70.0773
Light-dependent proton/sodium pumping - RHO	Marinisomatota	19	82.3317
Oxidative phosphorylation - AtpA	Marinisomatota	28	82.3317
NADH oxidation - NuoF	Bacteroidota	12	86.0417
Calvin-Benson cycle - RbcL	Cyanobacteria	31	82.9678
Aerobic respiration - CoxA, CcoN, CydA, CyoA	Thermoplasmatota	12	79.1962
Reductive dehalogenation - RdhA	Proteobacteria	88	85.962
Ammonia oxidation - AmoA	Thermoproteota	3	70.0773
Reductive dehalogenation - RdhA	Bacteroidota	4	86.0417
Aerobic respiration - CoxA, CcoN, CydA, CyoA	SAR324	6	76.6146
Succinate oxidation/fumarate reduction - SdhA, FrdA	SAR324	6	76.6146
Light-dependent proton/sodium pumping - RHO	Actinobacteriota	43	83.8203
Reductive dehalogenation - RdhA	Actinobacteriota	23	83.8203
Succinate oxidation/fumarate reduction - SdhA, FrdA	Actinobacteriota	71	83.8203
Formate oxidation - FdhA	Actinobacteriota	27	83.8203
Sulfide oxidation/reduction - AsrA, DsrA	Proteobacteria	25	85.962
Calvin-Benson cycle - RbcL	Proteobacteria	34	85.962
Arsenate reduction to arsenite - ArsC	Verrucomicrobiota	51	85.2985
Succinate oxidation/fumarate reduction - SdhA, FrdA	Verrucomicrobiota	110	85.2985
Oxidative phosphorylation - AtpA	Verrucomicrobiota	98	85.2985
NADH oxidation - NuoF	Verrucomicrobiota	103	85.2985
Arsenate reduction to arsenite - ArsC	Planctomycetota	37	86.9971
Succinate oxidation/fumarate reduction - SdhA, FrdA	Planctomycetota	147	86.9971
Aerobic respiration - CoxA, CcoN, CydA, CyoA	Planctomycetota	147	86.9971
Oxidative phosphorylation - AtpA	Planctomycetota	143	86.9971
Carbon monoxide oxidation - CoxL	Actinobacteriota	9	83.8203
Formate oxidation - FdhA	Bacteroidota	25	86.0417
Succinate oxidation/fumarate reduction - SdhA, FrdA	Chlamydiota	6	81.5791
Aerobic respiration - CoxA, CcoN, CydA, CyoA	Chlamydiota	7	81.5791
Light-dependent proton/sodium pumping - RHO	Verrucomicrobiota	36	85.2985
Formate oxidation - FdhA	Verrucomicrobiota	11	85.2985
Sulfide oxidation - Sqr, FCC	Bacteroidota	31	86.0417
Aerobic respiration - CoxA, CcoN, CydA, CyoA	Verrucomicrobiota	53	85.2985
Arsenate reduction to arsenite - ArsC	Gemmatimonadota	3	81.3259
Nitrate reduction - NapA, NarG	Proteobacteria	85	85.962
Aerobic respiration - CoxA, CcoN, CydA, CyoA	Desulfobacterota_D	8	87.6317
Succinate oxidation/fumarate reduction - SdhA, FrdA	Desulfobacterota_D	7	87.6317
Oxidative phosphorylation - AtpA	Desulfobacterota_D	9	87.6317
Light-dependent proton/sodium pumping - RHO	Chloroflexota	13	87.1692
Succinate oxidation/fumarate reduction - SdhA, FrdA	Chloroflexota	32	87.1692
Aerobic respiration - CoxA, CcoN, CydA, CyoA	Chloroflexota	33	87.1692
Oxidative phosphorylation - AtpA	Chloroflexota	35	87.1692
Arsenate reduction to arsenite - ArsC	Thermoplasmatota	10	79.1962
Succinate oxidation/fumarate reduction - SdhA, FrdA	Marinisomatota	21	82.3317
Aerobic respiration - CoxA, CcoN, CydA, CyoA	Marinisomatota	10	82.3317
Reductive dehalogenation - RdhA	Chloroflexota	2	87.1692
Formate oxidation - FdhA	Chloroflexota	15	87.1692
Arsenate reduction to arsenite - ArsC	Marinisomatota	13	82.3317
Succinate oxidation/fumarate reduction - SdhA, FrdA	Margulisbacteria	4	85.2587
Aerobic respiration - CoxA, CcoN, CydA, CyoA	Margulisbacteria	4	85.2587
Oxidative phosphorylation - AtpA	Margulisbacteria	3	85.2587
Nitric oxide reduction to nitrous oxide - NorB	Proteobacteria	54	85.962
Nitrite reduction to nitric oxide - NirK, NirS	Proteobacteria	53	85.962
Nitrous oxide reduction - NosZ	Proteobacteria	32	85.962
Hydrogen metabolism - [NiFe] hydrogenases	Proteobacteria	56	85.962
Hydrogen metabolism - [FeFe] hydrogenases	Proteobacteria	5	85.962
Light-dependent proton/sodium pumping - RHO	Planctomycetota	53	86.9971
NADH oxidation - NuoF	Planctomycetota	22	86.9971
Ferrous iron oxidation to ferric iron - Cyc2	Bacteroidota	3	86.0417
Nitric oxide reduction to nitrous oxide - NorB	Bacteroidota	13	86.0417
Nitrite reduction to ammonium - NrfA	Bacteroidota	8	86.0417
Nitrite reduction to nitric oxide - NirK, NirS	Bacteroidota	11	86.0417
Hydrogen metabolism - [FeFe] hydrogenases	Bacteroidota	5	86.0417
Nitrate reduction - NapA, NarG	Bacteroidota	5	86.0417
Nitric oxide reduction to nitrous oxide - NorB	Planctomycetota	6	86.9971
Ferric iron reduction to ferrous iron - MtrB, OmcB	Proteobacteria	1	85.962
Hydrogen metabolism - [NiFe] hydrogenases	Chloroflexota	5	87.1692
NADH oxidation - NuoF	Chloroflexota	5	87.1692
Nitrite reduction to nitric oxide - NirK, NirS	Chloroflexota	3	87.1692
Hydrogen metabolism - [FeFe] hydrogenases	Chloroflexota	1	87.1692
Aerobic respiration - CoxA, CcoN, CydA, CyoA	Calditrichota	1	94.96
Succinate oxidation/fumarate reduction - SdhA, FrdA	Calditrichota	1	94.96
Nitrous oxide reduction - NosZ	Calditrichota	1	94.96
Sulfide oxidation - Sqr, FCC	Calditrichota	1	94.96
Hydrogen metabolism - [NiFe] hydrogenases	Calditrichota	1	94.96
Oxidative phosphorylation - AtpA	Calditrichota	1	94.96
NADH oxidation - NuoF	Calditrichota	1	94.96
Nitrate reduction - NapA, NarG	Verrucomicrobiota	2	85.2985
Dinitrogen fixation - NifH	Verrucomicrobiota	3	85.2985
Hydrogen metabolism - [FeFe] hydrogenases	Verrucomicrobiota	3	85.2985
Sulfide oxidation - Sqr, FCC	Verrucomicrobiota	1	85.2985
Arsenate reduction to arsenite - ArsC	Desulfobacterota_B	2	95.71
Aerobic respiration - CoxA, CcoN, CydA, CyoA	Desulfobacterota_B	2	95.71
Succinate oxidation/fumarate reduction - SdhA, FrdA	Desulfobacterota_B	2	95.71
Oxidative phosphorylation - AtpA	Desulfobacterota_B	2	95.71
Ferrous iron oxidation to ferric iron - Cyc2	Proteobacteria	2	85.962
Arsenite oxidation to arsenate - ARO	Planctomycetota	2	86.9971
Nitrite reduction to ammonium - NrfA	Planctomycetota	10	86.9971
Hydrogen metabolism - [NiFe] hydrogenases	Planctomycetota	14	86.9971
Dinitrogen fixation - NifH	Planctomycetota	3	86.9971
Nitrate reduction - NapA, NarG	Planctomycetota	6	86.9971
Wood Ljungdahl pathway - AcsB, CooS	Chloroflexota	1	87.1692
Carbon monoxide oxidation - CoxL	Chloroflexota	1	87.1692
Sulfide oxidation - Sqr, FCC	Planctomycetota	10	86.9971
Succinate oxidation/fumarate reduction - SdhA, FrdA	Myxococcota	42	87.4544
Arsenate reduction to arsenite - ArsC	Myxococcota	27	87.4544
Formate oxidation - FdhA	Myxococcota	22	87.4544
Aerobic respiration - CoxA, CcoN, CydA, CyoA	Myxococcota	42	87.4544
Oxidative phosphorylation - AtpA	Myxococcota	42	87.4544
Hydrogen metabolism - [NiFe] hydrogenases	Actinobacteriota	3	83.8203
Calvin-Benson cycle - RbcL	Actinobacteriota	1	83.8203
Nitrous oxide reduction - NosZ	Bacteroidota	26	86.0417
Aerobic respiration - CoxA, CcoN, CydA, CyoA	Spirochaetota	5	82.5796
Arsenate reduction to arsenite - ArsC	Spirochaetota	5	82.5796
Succinate oxidation/fumarate reduction - SdhA, FrdA	Spirochaetota	6	82.5796
Nitrite reduction to ammonium - NrfA	Spirochaetota	4	82.5796
Nitric oxide reduction to nitrous oxide - NorB	Spirochaetota	5	82.5796
Nitrite reduction to nitric oxide - NirK, NirS	Spirochaetota	5	82.5796
Sulfide oxidation - Sqr, FCC	Spirochaetota	4	82.5796
Oxidative phosphorylation - AtpA	Spirochaetota	6	82.5796
Wood Ljungdahl pathway - AcsB, CooS	Verrucomicrobiota	1	85.2985
Sulfide oxidation/reduction - AsrA, DsrA	Verrucomicrobiota	1	85.2985
Sulfide oxidation - Sqr, FCC	Chloroflexota	1	87.1692
Light-dependent proton/sodium pumping - RHO	Myxococcota	22	87.4544
Formate oxidation - FdhA	Planctomycetota	25	86.9971
Dinitrogen fixation - NifH	Cyanobacteria	8	82.9678
Hydrogen metabolism - [NiFe] hydrogenases	Cyanobacteria	9	82.9678
Oxidative phosphorylation - AtpA	Dependentiae	2	83.09
Light-dependent proton/sodium pumping - RHO	Bdellovibrionota	4	89.8034
Succinate oxidation/fumarate reduction - SdhA, FrdA	Bdellovibrionota	13	89.8034
Arsenate reduction to arsenite - ArsC	Bdellovibrionota	7	89.8034
Oxidative phosphorylation - AtpA	Bdellovibrionota	13	89.8034
Light-dependent proton/sodium pumping - RHO	Desulfobacterota_D	5	87.6317
Aerobic respiration - CoxA, CcoN, CydA, CyoA	Bdellovibrionota	12	89.8034
Arsenate reduction to arsenite - ArsC	Cyanobacteria	3	82.9678
Sulfide oxidation - Sqr, FCC	Myxococcota	8	87.4544
Hydrogen metabolism - [NiFe] hydrogenases	Myxococcota	8	87.4544
Oxidative phosphorylation - AtpA	Thermoproteota	1	70.0773
Nitrite reduction to ammonium - NrfA	Proteobacteria	2	85.962
Nitric oxide reduction to nitrous oxide - NorB	Verrucomicrobiota	1	85.2985
Aerobic respiration - CoxA, CcoN, CydA, CyoA	Campylobacterota	3	84.1723
Arsenate reduction to arsenite - ArsC	Campylobacterota	1	84.1723
Succinate oxidation/fumarate reduction - SdhA, FrdA	Campylobacterota	3	84.1723
Oxidative phosphorylation - AtpA	Campylobacterota	3	84.1723
Nitrite reduction to nitric oxide - NirK, NirS	Verrucomicrobiota	1	85.2985
Reductive dehalogenation - RdhA	SAR324	1	76.6146
Formate oxidation - FdhA	SAR324	3	76.6146
Carbon monoxide oxidation - CoxL	SAR324	5	76.6146
Oxidative phosphorylation - AtpA	SAR324	6	76.6146
Selenate reduction to selenite - YgfK	Proteobacteria	2	85.962
Succinate oxidation/fumarate reduction - SdhA, FrdA	Nitrospinota	2	70.9257
Arsenate reduction to arsenite - ArsC	Nitrospinota	1	70.9257
NADH oxidation - NuoF	Nitrospinota	1	70.9257
Oxidative phosphorylation - AtpA	Nitrospinota	1	70.9257
Nitrite oxidation to nitrate - NxrA	Nitrospinota	1	70.9257
Photosystem I reaction centre - PsaA	Bacteroidota	1	86.0417
Dinitrogen fixation - NifH	Myxococcota	1	87.4544
Wood Ljungdahl pathway - AcsB, CooS	Myxococcota	1	87.4544
NADH oxidation - NuoF	Bdellovibrionota	5	89.8034
NADH oxidation - NuoF	Myxococcota	2	87.4544
Aerobic respiration - CoxA, CcoN, CydA, CyoA	Eremiobacterota	3	87.2814
Succinate oxidation/fumarate reduction - SdhA, FrdA	Eremiobacterota	3	87.2814
Hydrogen metabolism - [NiFe] hydrogenases	Eremiobacterota	3	87.2814
Oxidative phosphorylation - AtpA	Eremiobacterota	3	87.2814
NADH oxidation - NuoF	Eremiobacterota	3	87.2814
Light-dependent proton/sodium pumping - RHO	Asgardarchaeota	1	77.78
Succinate oxidation/fumarate reduction - SdhA, FrdA	Asgardarchaeota	1	77.78
Oxidative phosphorylation - AtpA	Asgardarchaeota	1	77.78
Calvin-Benson cycle - RbcL	Myxococcota	1	87.4544
Arsenite oxidation to arsenate - ARO	Proteobacteria	11	85.962
Aerobic respiration - CoxA, CcoN, CydA, CyoA	Firmicutes	3	87.3764
Nitrate reduction - NapA, NarG	Firmicutes	1	87.3764
Succinate oxidation/fumarate reduction - SdhA, FrdA	Firmicutes	3	87.3764
Formate oxidation - FdhA	Firmicutes	2	87.3764
Oxidative phosphorylation - AtpA	Firmicutes	5	87.3764
Reductive dehalogenation - RdhA	Marinisomatota	1	82.3317
3-hydroxypropionate cycle - Mcr	Bacteroidota	1	86.0417
Nitrous oxide reduction - NosZ	Planctomycetota	3	86.9971
Hydrogen metabolism - [NiFe] hydrogenases	Verrucomicrobiota	1	85.2985
Succinate oxidation/fumarate reduction - SdhA, FrdA	Latescibacterota	5	80.8494
Arsenate reduction to arsenite - ArsC	Latescibacterota	3	80.8494
Oxidative phosphorylation - AtpA	Latescibacterota	6	80.8494
Nitrite reduction to nitric oxide - NirK, NirS	Actinobacteriota	3	83.8203
Nitric oxide reduction to nitrous oxide - NorB	Actinobacteriota	2	83.8203
Nitrate reduction - NapA, NarG	Actinobacteriota	4	83.8203
Succinate oxidation/fumarate reduction - SdhA, FrdA	Poribacteria	2	85.1643
Arsenate reduction to arsenite - ArsC	Poribacteria	2	85.1643
Oxidative phosphorylation - AtpA	Poribacteria	2	85.1643
Arsenate reduction to arsenite - ArsC	Patescibacteria	1	78.7367
Oxidative phosphorylation - AtpA	Patescibacteria	4	78.7367
Light-dependent proton/sodium pumping - RHO	SAR324	3	76.6146
Thiosulfate oxidation - SoxB	SAR324	1	76.6146
Hydrogen metabolism - [NiFe] hydrogenases	SAR324	2	76.6146
Photosystem II reaction centre - PsbA	Marinisomatota	1	82.3317
Light-dependent proton/sodium pumping - RHO	Margulisbacteria	2	85.2587
Arsenate reduction to arsenite - ArsC	Margulisbacteria	2	85.2587
Sulfide oxidation - Sqr, FCC	Eremiobacterota	1	87.2814
Nitrous oxide reduction - NosZ	Eremiobacterota	1	87.2814
Nitrate reduction - NapA, NarG	Eremiobacterota	1	87.2814
Nitrite reduction to nitric oxide - NirK, NirS	Eremiobacterota	2	87.2814
Nitric oxide reduction to nitrous oxide - NorB	Eremiobacterota	1	87.2814
Photosystem II reaction centre - PsbA	Myxococcota	1	87.4544
Arsenate reduction to arsenite - ArsC	SAR324	1	76.6146
Nitrate reduction - NapA, NarG	Myxococcota	1	87.4544
Nitric oxide reduction to nitrous oxide - NorB	Myxococcota	2	87.4544
Nitrite reduction to nitric oxide - NirK, NirS	Myxococcota	2	87.4544
Reductive TCA cycle - AclB	Myxococcota	2	87.4544
Aerobic respiration - CoxA, CcoN, CydA, CyoA	Patescibacteria	1	78.7367
Carbon monoxide oxidation - CoxL	Myxococcota	1	87.4544
Sulfide oxidation - Sqr, FCC	Bdellovibrionota	3	89.8034
Reductive dehalogenation - RdhA	Acidobacteriota	1	83.663
Succinate oxidation/fumarate reduction - SdhA, FrdA	Acidobacteriota	4	83.663
Oxidative phosphorylation - AtpA	Acidobacteriota	3	83.663
Nitrate reduction - NapA, NarG	SAR324	1	76.6146
Sulfide oxidation/reduction - AsrA, DsrA	Nitrospinota	1	70.9257
Hydrogen metabolism - [FeFe] hydrogenases	Firmicutes	1	87.3764
NADH oxidation - NuoF	Firmicutes	1	87.3764
Sulfide oxidation/reduction - AsrA, DsrA	Desulfobacterota	7	94.7266
Aerobic respiration - CoxA, CcoN, CydA, CyoA	Desulfobacterota	7	94.7266
Wood Ljungdahl pathway - AcsB, CooS	Desulfobacterota	6	94.7266
Succinate oxidation/fumarate reduction - SdhA, FrdA	Desulfobacterota	7	94.7266
Dinitrogen fixation - NifH	Desulfobacterota	7	94.7266
Hydrogen metabolism - [NiFe] hydrogenases	Desulfobacterota	6	94.7266
Oxidative phosphorylation - AtpA	Desulfobacterota	7	94.7266
Hydrogen metabolism - [FeFe] hydrogenases	Desulfobacterota	3	94.7266
Nitrite reduction to ammonium - NrfA	Desulfobacterota	4	94.7266
Nitrate reduction - NapA, NarG	Desulfobacterota	5	94.7266
Sulfide oxidation - Sqr, FCC	Desulfobacterota	3	94.7266
Formate oxidation - FdhA	Desulfobacterota	3	94.7266
NADH oxidation - NuoF	Desulfobacterota	2	94.7266
Wood Ljungdahl pathway - AcsB, CooS	Firmicutes_A	1	91.37
Dinitrogen fixation - NifH	Firmicutes_A	1	91.37
Formate oxidation - FdhA	Firmicutes_A	1	91.37
Sulfide oxidation/reduction - AsrA, DsrA	Firmicutes_A	1	91.37
Hydrogen metabolism - [FeFe] hydrogenases	Firmicutes_A	1	91.37
Oxidative phosphorylation - AtpA	Firmicutes_A	1	91.37
NADH oxidation - NuoF	Firmicutes_A	1	91.37
Nitric oxide reduction to nitrous oxide - NorB	Campylobacterota	2	84.1723
Dinitrogen fixation - NifH	Campylobacterota	2	84.1723
Thiosulfate oxidation - SoxB	Campylobacterota	1	84.1723
Nitrite reduction to ammonium - NrfA	Campylobacterota	2	84.1723
Nitrate reduction - NapA, NarG	Campylobacterota	2	84.1723
Sulfide oxidation - Sqr, FCC	Campylobacterota	2	84.1723
Hydrogen metabolism - [NiFe] hydrogenases	Campylobacterota	2	84.1723
NADH oxidation - NuoF	Campylobacterota	2	84.1723
Photosystem I reaction centre - PsaA	Proteobacteria	1	85.962
Aerobic respiration - CoxA, CcoN, CydA, CyoA	Cloacimonadota	1	85.61
NADH oxidation - NuoF	Cloacimonadota	1	85.61
Hydrogen metabolism - [FeFe] hydrogenases	Cloacimonadota	1	85.61
Oxidative phosphorylation - AtpA	Cloacimonadota	1	85.61
Aerobic respiration - CoxA, CcoN, CydA, CyoA	Latescibacterota	2	80.8494
Sulfide oxidation/reduction - AsrA, DsrA	Bacteroidota	1	86.0417
Arsenate reduction to arsenite - ArsC	Firmicutes	2	87.3764
Nitrite reduction to nitric oxide - NirK, NirS	Bdellovibrionota	2	89.8034
Nitrite reduction to nitric oxide - NirK, NirS	Planctomycetota	1	86.9971
Nitrite reduction to ammonium - NrfA	Bdellovibrionota	1	89.8034
Nitric oxide reduction to nitrous oxide - NorB	Bdellovibrionota	1	89.8034
Nitric oxide reduction to nitrous oxide - NorB	Cyanobacteria	1	82.9678
Formate oxidation - FdhA	Eremiobacterota	1	87.2814
Hydrogen metabolism - [FeFe] hydrogenases	Spirochaetota	1	82.5796
NADH oxidation - NuoF	Spirochaetota	1	82.5796
Aerobic respiration - CoxA, CcoN, CydA, CyoA	UBP17	1	78.87
Succinate oxidation/fumarate reduction - SdhA, FrdA	UBP17	1	78.87
Arsenate reduction to arsenite - ArsC	UBP17	1	78.87
Oxidative phosphorylation - AtpA	UBP17	1	78.87
Aerobic respiration - CoxA, CcoN, CydA, CyoA	Poribacteria	1	85.1643
Arsenate reduction to arsenite - ArsC	Acidobacteriota	1	83.663
Succinate oxidation/fumarate reduction - SdhA, FrdA	Halobacteriota	2	94.08
Oxidative phosphorylation - AtpA	Halobacteriota	2	94.08
Aerobic respiration - CoxA, CcoN, CydA, CyoA	Acidobacteriota	1	83.663
Formate oxidation - FdhA	Latescibacterota	1	80.8494
Formate oxidation - FdhA	Marinisomatota	1	82.3317
Aerobic respiration - CoxA, CcoN, CydA, CyoA	UBP7	1	77.46
Succinate oxidation/fumarate reduction - SdhA, FrdA	UBP7	1	77.46
Oxidative phosphorylation - AtpA	UBP7	1	77.46
NADH oxidation - NuoF	Latescibacterota	1	80.8494
Aerobic respiration - CoxA, CcoN, CydA, CyoA	Nitrospinota_A	1	73.24
Succinate oxidation/fumarate reduction - SdhA, FrdA	Nitrospinota_A	1	73.24
Oxidative phosphorylation - AtpA	Nitrospinota_A	1	73.24

## Sheet: 3b (nwk)
#NEXUS
begin taxa;
	dimensions ntax=276;
	taxlabels
	'TARA ANW MAG 00011 - Thioclava (Rhodobacterales - Proteobacteria) - 1d'[&!color=#000099]
	'TARA ANW MAG 00011 - Thioclava (Rhodobacterales - Proteobacteria) - 2b'[&!color=#000099]
	'TARA AON 82 MAG 00021 - UBA6170 (Anaerolineales - Chloroflexota) - 1f'[&!color=#000099]
	'TARA AON 82 MAG 00041 - GCA-2702655 (Pirellulales - Planctomycetota) - 2a'[&!color=#000099]
	'TARA AON 82 MAG 00052 - UBA5861 (Granulosicoccales - Proteobacteria) - 1d'[&!color=#000099]
	'TARA AON 82 MAG 00052 - UBA5861 (Granulosicoccales - Proteobacteria) - 2b'[&!color=#000099]
	'TARA AON 82 MAG 00055 - Rhodocyclaceae sp. (Betaproteobacteriales - Proteobacteria) - 1c'[&!color=#000099]
	'TARA AON 82 MAG 00055 - Rhodocyclaceae sp. (Betaproteobacteriales - Proteobacteria) - 1d'[&!color=#000099]
	'TARA AON 82 MAG 00055 - Rhodocyclaceae sp. (Betaproteobacteriales - Proteobacteria) - 2b'[&!color=#000099]
	'TARA AON 82 MAG 00055 - Rhodocyclaceae sp. (Betaproteobacteriales - Proteobacteria) - 2b 2'[&!color=#000099,!name="TARA AON 82 MAG 00055 - Rhodocyclaceae sp. (Betaproteobacteriales - Proteobacteria) - ?"]
	'TARA AON 82 MAG 00055 - Rhodocyclaceae sp. (Betaproteobacteriales - Proteobacteria) - 2c'[&!color=#000099]
	'TARA AON 82 MAG 00071 - Ilumatobacter A (Microtrichales - Actinobacteriota) - 2a'[&!color=#000099]
	'TARA AON 82 MAG 00084 - envOPS12 sp. (Anaerolineales - Chloroflexota) - 1e'[&!color=#000099]
	'TARA AON 82 MAG 00085 - GCA-2701845 (Pseudomonadales - Proteobacteria) - 1d'[&!color=#000099]
	'TARA AON 82 MAG 00085 - GCA-2701845 (Pseudomonadales - Proteobacteria) - 2b'[&!color=#000099]
	'TARA AON 82 MAG 00119 - Labrenzia (Rhizobiales - Proteobacteria) - 1d'[&!color=#000099]
	'TARA AON 82 MAG 00119 - Labrenzia (Rhizobiales - Proteobacteria) - 2b'[&!color=#000099]
	'TARA AON 82 MAG 00128 - Trichodesmium (Cyanobacteriales - Cyanobacteriota) - 2a'[&!color=#000099]
	'TARA AON 82 MAG 00129 - Photobacterium (Enterobacterales - Proteobacteria) - 1b'[&!color=#000099]
	'TARA AON 82 MAG 00144 - Pirellulaceae sp. (Pirellulales - Planctomycetota) - 2a'[&!color=#000099]
	'TARA AON 82 MAG 00167 - Thiohalobacter (Thiohalobacterales - Proteobacteria) - 1e'[&!color=#000099]
	'TARA AON 82 MAG 00167 - Thiohalobacter (Thiohalobacterales - Proteobacteria) - 2a'[&!color=#000099]
	'TARA AON 82 MAG 00180 - Methyloceanibacter (Rhizobiales - Proteobacteria) - 2a'[&!color=#000099]
	'TARA AON 82 MAG 00185 - UBA7957 (Granulosicoccales - Proteobacteria) - 1d'[&!color=#000099]
	'TARA AON 82 MAG 00185 - UBA7957 (Granulosicoccales - Proteobacteria) - 2b'[&!color=#000099]
	'TARA AON 82 MAG 00209 - Erythrobacter B (Sphingomonadales - Proteobacteria) - 2a'[&!color=#000099]
	'TARA AON 82 MAG 00263 - Xanthobacter (Rhizobiales - Proteobacteria) - 1d'[&!color=#000099]
	'TARA AON 82 MAG 00263 - Xanthobacter (Rhizobiales - Proteobacteria) - 2b'[&!color=#000099]
	'TARA AOS 82 MAG 00010 - Winogradskyella (Flavobacteriales - Bacteroidota) - 2a'[&!color=#000099]
	'TARA AOS 82 MAG 00023 - Atelocyanobacterium (Cyanobacteriales - Cyanobacteriota) - 2a'[&!color=#000099]
	'TARA AOS 82 MAG 00087 - Muricauda (Flavobacteriales - Bacteroidota) - 2a'[&!color=#000099]
	'TARA AOS 82 MAG 00092 - Nannocystaceae sp. (Nannocystales - Myxococcota) - 1e'[&!color=#000099]
	'TARA AOS 82 MAG 00092 - Nannocystaceae sp. (Nannocystales - Myxococcota) - 2a'[&!color=#000099]
	'TARA AOS 82 MAG 00092 - Nannocystaceae sp. (Nannocystales - Myxococcota) - 2c'[&!color=#000099]
	'TARA ASE MAG 00003 - UBA7328 (Chitinophagales - Bacteroidota) - 1l'[&!color=#000099]
	'TARA ASW MAG 00012 - Maribacter (Flavobacteriales - Bacteroidota) - 2a'[&!color=#000099]
	'TARA ASW MAG 00012 - Maribacter (Flavobacteriales - Bacteroidota) - 2a 2'[&!color=#000099]
	'TARA ION 45 MAG 00006 - Pseudohaliea (Pseudomonadales - Proteobacteria) - 2a'[&!color=#000099]
	'TARA ION 45 MAG 00013 - Ekhidna (Cytophagales - Bacteroidota) - 2a'[&!color=#000099]
	'TARA ION 45 MAG 00019 - Polyangiales sp. (Polyangiales - Myxococcota) - 2a'[&!color=#000099]
	'TARA ION 45 MAG 00056 - Pelagibaca (Rhodobacterales - Proteobacteria) - 1d'[&!color=#000099]
	'TARA ION 45 MAG 00056 - Pelagibaca (Rhodobacterales - Proteobacteria) - 2b'[&!color=#000099]
	'TARA ION 45 MAG 00067 - UBA1926 (Phycisphaerales - Planctomycetota) - 2a'[&!color=#000099]
	'TARA ION 45 MAG 00093 - Escherichia (Enterobacterales - Proteobacteria) - 1c'[&!color=#000099]
	'TARA ION 45 MAG 00093 - Escherichia (Enterobacterales - Proteobacteria) - 1d'[&!color=#000099]
	'TARA ION 45 MAG 00098 - Muricauda (Flavobacteriales - Bacteroidota) - 2a'[&!color=#000099]
	'TARA ION 45 MAG 00106 - Myxococcota sp. (N/A - Myxococcota) - 1c'[&!color=#000099]
	'TARA ION 45 MAG 00106 - Myxococcota sp. (N/A - Myxococcota) - 2a'[&!color=#000099]
	'TARA ION 45 MAG 00106 - Myxococcota sp. (N/A - Myxococcota) - 2a(2)'[&!color=#000099,!name="TARA ION 45 MAG 00106 - Myxococcota sp. (N/A - Myxococcota) - 2a"]
	'TARA ION 45 MAG 00106 - Myxococcota sp. (N/A - Myxococcota) - 2c'[&!color=#000099]
	'TARA ION MAG 00014 - UBA2009 (Pseudomonadales - Proteobacteria) - 1d'[&!color=#000099]
	'TARA ION MAG 00015 - Microbacterium (Actinomycetales - Actinobacteriota) - 2a'[&!color=#000099]
	'TARA ION MAG 00037 - Algoriphagus (Cytophagales - Bacteroidota) - 2a'[&!color=#000099]
	'TARA IOS 50 MAG 00026 - Atelocyanobacterium (Cyanobacteriales - Cyanobacteriota) - 2a'[&!color=#000099]
	'TARA IOS 50 MAG 00029 - Nitratireductor (Rhizobiales - Proteobacteria) - 2a'[&!color=#000099]
	'TARA IOS 50 MAG 00050 - Trichodesmium (Cyanobacteriales - Cyanobacteriota) - 2a'[&!color=#000099]
	'TARA IOS 50 MAG 00066 - Donghicola (Rhodobacterales - Proteobacteria) - 1d'[&!color=#000099]
	'TARA IOS 50 MAG 00066 - Donghicola (Rhodobacterales - Proteobacteria) - 2b'[&!color=#000099]
	'TARA IOS 50 MAG 00089 - Aestuariibacter A (Enterobacterales - Proteobacteria) - 1d'[&!color=#000099]
	'TARA IOS 50 MAG 00089 - Aestuariibacter A (Enterobacterales - Proteobacteria) - 2b'[&!color=#000099]
	'TARA IOS 50 MAG 00117 - Alteromonas (Enterobacterales - Proteobacteria) - 1e'[&!color=#000099]
	'TARA IOS MAG 00003 - UBA4496 (Caulobacterales - Proteobacteria) - 2a'[&!color=#000099]
	'TARA MED 95 MAG 00146 - Richelia (Cyanobacteriales - Cyanobacteriota) - 2a'[&!color=#000099]
	'TARA MED 95 MAG 00225 - Roseobacter (Rhodobacterales - Proteobacteria) - 1d'[&!color=#000099]
	'TARA MED 95 MAG 00225 - Roseobacter (Rhodobacterales - Proteobacteria) - 2b'[&!color=#000099]
	'TARA MED 95 MAG 00234 - Photobacterium (Enterobacterales - Proteobacteria) - 1b'[&!color=#000099]
	'TARA MED 95 MAG 00360 - Muricauda (Flavobacteriales - Bacteroidota) - 1d'[&!color=#000099]
	'TARA MED 95 MAG 00387 - JCVI-SCAAA005 (SAR324 - SAR324) - 1l'[&!color=#000099]
	'TARA PON 109 MAG 00008 - GCA-2722315 (Xanthomonadales - Proteobacteria) - 1e'[&!color=#000099]
	'TARA PON 109 MAG 00010 - Ketobacter (Pseudomonadales - Proteobacteria) - 1d'[&!color=#000099]
	'TARA PON 109 MAG 00010 - Ketobacter (Pseudomonadales - Proteobacteria) - 2b'[&!color=#000099]
	'TARA PON 109 MAG 00015 - Oleibacter (Pseudomonadales - Proteobacteria) - 1d'[&!color=#000099]
	'TARA PON 109 MAG 00015 - Oleibacter (Pseudomonadales - Proteobacteria) - 2b'[&!color=#000099]
	'TARA PON 109 MAG 00026 - Crocosphaera (Cyanobacteriales - Cyanobacteriota) - 2a'[&!color=#000099]
	'TARA PON 109 MAG 00034 - Trichodesmium (Cyanobacteriales - Cyanobacteriota) - 2a'[&!color=#000099]
	'TARA PON 109 MAG 00053 - Mesoflavibacter (Flavobacteriales - Bacteroidota) - 2a'[&!color=#000099]
	'TARA PON 109 MAG 00084 - Pelomonas (Betaproteobacteriales - Proteobacteria) - 1d'[&!color=#000099]
	'TARA PON 109 MAG 00084 - Pelomonas (Betaproteobacteriales - Proteobacteria) - 2b'[&!color=#000099]
	'TARA PON 109 MAG 00086 - Richelia (Cyanobacteriales - Cyanobacteriota) - 2a'[&!color=#000099]
	'TARA PON 109 MAG 00100 - Thalassobius (Rhodobacterales - Proteobacteria) - 1d'[&!color=#000099]
	'TARA PON 109 MAG 00100 - Thalassobius (Rhodobacterales - Proteobacteria) - 2b'[&!color=#000099]
	'TARA PON 109 MAG 00111 - Ahrensia (Rhizobiales - Proteobacteria) - 1d'[&!color=#000099]
	'TARA PON 109 MAG 00111 - Ahrensia (Rhizobiales - Proteobacteria) - 2b'[&!color=#000099]
	'TARA PON MAG 00006 - GCA-2862545 sp. (UBA796 - Myxococcota) - 2a'[&!color=#000099]
	'TARA PON MAG 00013 - UBA1671 (UBA1671 - Myxococcota) - 2a'[&!color=#000099]
	'TARA PON MAG 00023 - UBA2009 (Pseudomonadales - Proteobacteria) - 1d'[&!color=#000099]
	'TARA PSE 93 MAG 00024 - Desulfovibrio H (Desulfovibrionales - Desulfobacterota) - 1a'[&!color=#000099]
	'TARA PSE 93 MAG 00024 - Desulfovibrio H (Desulfovibrionales - Desulfobacterota) - 1b'[&!color=#000099]
	'TARA PSE 93 MAG 00025 - Pseudodesulfovibrio (Desulfovibrionales - Desulfobacterota) - 1b'[&!color=#000099]
	'TARA PSE 93 MAG 00027 - UBA2009 (Pseudomonadales - Proteobacteria) - 1d'[&!color=#000099]
	'TARA PSE 93 MAG 00032 - Roseovarius (Rhodobacterales - Proteobacteria) - 1d'[&!color=#000099]
	'TARA PSE 93 MAG 00032 - Roseovarius (Rhodobacterales - Proteobacteria) - 2b'[&!color=#000099]
	'TARA PSE 93 MAG 00041 - Terasakiellaceae sp. (Rhodospirillales - Proteobacteria) - 1c'[&!color=#000099]
	'TARA PSE 93 MAG 00041 - Terasakiellaceae sp. (Rhodospirillales - Proteobacteria) - 2b'[&!color=#000099]
	'TARA PSE 93 MAG 00042 - Marinobacterium (Pseudomonadales - Proteobacteria) - 1d'[&!color=#000099]
	'TARA PSE 93 MAG 00042 - Marinobacterium (Pseudomonadales - Proteobacteria) - 2b'[&!color=#000099]
	'TARA PSE 93 MAG 00043 - Desulfobulbus A (Desulfobulbales - Desulfobacterota) - 1c'[&!color=#000099]
	'TARA PSE 93 MAG 00043 - Desulfobulbus A (Desulfobulbales - Desulfobacterota) - 1c 2'[&!color=#000099,!name="TARA PSE 93 MAG 00043 - Desulfobulbus A (Desulfobulbales - Desulfobacterota) - 1c"]
	'TARA PSE 93 MAG 00043 - Desulfobulbus A (Desulfobulbales - Desulfobacterota) - 2c'[&!color=#000099]
	'TARA PSE 93 MAG 00044 - Dokdonia (Flavobacteriales - Bacteroidota) - 2a'[&!color=#000099]
	'TARA PSE 93 MAG 00050 - Thiobacimonas (Rhodobacterales - Proteobacteria) - 1d'[&!color=#000099]
	'TARA PSE 93 MAG 00050 - Thiobacimonas (Rhodobacterales - Proteobacteria) - 2b'[&!color=#000099]
	'TARA PSE 93 MAG 00054 - UBA9615 sp. (UBA9615 - Myxococcota) - 2a'[&!color=#000099]
	'TARA PSE 93 MAG 00078 - Arcobacter (Campylobacterales - Campylobacterota) - 1b'[&!color=#000099]
	'TARA PSE 93 MAG 00078 - Arcobacter (Campylobacterales - Campylobacterota) - 1b 2'[&!color=#000099,!name="TARA PSE 93 MAG 00078 - Arcobacter (Campylobacterales - Campylobacterota) - 1b"]
	'TARA PSE 93 MAG 00078 - Arcobacter (Campylobacterales - Campylobacterota) - 2d'[&!color=#000099]
	'TARA PSE 93 MAG 00126 - Ketobacter (Pseudomonadales - Proteobacteria) - 1d'[&!color=#000099]
	'TARA PSE 93 MAG 00170 - Arcobacter (Campylobacterales - Campylobacterota) - 1b'[&!color=#000099]
	'TARA PSE 93 MAG 00170 - Arcobacter (Campylobacterales - Campylobacterota) - 2d'[&!color=#000099]
	'TARA PSW 86 MAG 00010 - Pseudodesulfovibrio (Desulfovibrionales - Desulfobacterota) - 1b'[&!color=#000099]
	'TARA PSW 86 MAG 00010 - Pseudodesulfovibrio (Desulfovibrionales - Desulfobacterota) - 1b 2'[&!color=#000099,!name="TARA PSW 86 MAG 00010 - Pseudodesulfovibrio (Desulfovibrionales - Desulfobacterota) - 1b"]
	'TARA PSW 86 MAG 00017 - Ponticaulis (Caulobacterales - Proteobacteria) - 1d'[&!color=#000099]
	'TARA PSW 86 MAG 00017 - Ponticaulis (Caulobacterales - Proteobacteria) - 2b'[&!color=#000099]
	'TARA PSW 86 MAG 00018 - GCA-2729235 (Cytophagales - Bacteroidota) - 2a'[&!color=#000099]
	'TARA PSW 86 MAG 00027 - Winogradskyella (Flavobacteriales - Bacteroidota) - 2a'[&!color=#000099]
	'TARA PSW 86 MAG 00031 - Oceanobacter (Pseudomonadales - Proteobacteria) - 1d'[&!color=#000099]
	'TARA PSW 86 MAG 00031 - Oceanobacter (Pseudomonadales - Proteobacteria) - 2b'[&!color=#000099]
	'TARA PSW 86 MAG 00060 - Hyphomonas (Caulobacterales - Proteobacteria) - 2a'[&!color=#000099]
	'TARA PSW 86 MAG 00061 - Halomonas (Pseudomonadales - Proteobacteria) - 1d'[&!color=#000099]
	'TARA PSW 86 MAG 00080 - Desulfocapsaceae sp. (Desulfobulbales - Desulfobacterota) - 1c'[&!color=#000099]
	'TARA PSW 86 MAG 00089 - Rhodobacter B (Rhodobacterales - Proteobacteria) - 1d'[&!color=#000099]
	'TARA PSW 86 MAG 00089 - Rhodobacter B (Rhodobacterales - Proteobacteria) - 2b'[&!color=#000099]
	'TARA PSW 86 MAG 00119 - Lewinella (Chitinophagales - Bacteroidota) - 2a'[&!color=#000099]
	'TARA PSW 86 MAG 00142 - Eremiobacteria sp. (N/A - Eremiobacterota) - 2a'[&!color=#000099]
	'TARA PSW 86 MAG 00229 - Muricauda (Flavobacteriales - Bacteroidota) - 2a'[&!color=#000099]
	'TARA PSW 86 MAG 00238 - Marinibacterium (Rhodobacterales - Proteobacteria) - 2b'[&!color=#000099]
	'TARA PSW 86 MAG 00251 - Aestuariibacter A (Enterobacterales - Proteobacteria) - 1d'[&!color=#000099]
	'TARA PSW 86 MAG 00251 - Aestuariibacter A (Enterobacterales - Proteobacteria) - 2b'[&!color=#000099]
	'TARA PSW MAG 00017 - Mycobacterium (Corynebacteriales - Actinobacteriota) - 2a'[&!color=#000099]
	'TARA PSW MAG 00026 - Desulfobacter (Desulfobacterales - Desulfobacterota) - 1a'[&!color=#000099]
	'TARA PSW MAG 00026 - Desulfobacter (Desulfobacterales - Desulfobacterota) - 1b'[&!color=#000099]
	'TARA PSW MAG 00029 - Roseovarius (Rhodobacterales - Proteobacteria) - 2a'[&!color=#000099]
	'TARA SOC 28 MAG 00015 - UBA4465 (Cytophagales - Bacteroidota) - 1l'[&!color=#000099]
	'TARA SOC MAG 00002 - Alteromonas A (Enterobacterales - Proteobacteria) - 1d'[&!color=#000099]
	'TARA SOC MAG 00002 - Alteromonas A (Enterobacterales - Proteobacteria) - 2b'[&!color=#000099]
	'WP 002683184.1 - Beggiatoa alba - 1d'
	'WP 002706902.1 - Thiothrix nivea - 1e'
	'WP 002720659.1 - Rhodobacter sphaeroides - 1d'
	'WP 003250668.1 - Geobacillus thermoglucosidasius - 2a'
	'WP 003330153.1 - Bacillus azotoformans - 1d'
	'WP 003612200.1 - Methylosinus trichosporium - 1d'
	'WP 003612204.1 - Methylosinus trichosporium - 2b'
	'WP 003893634.1 - Mycobacterium smegmatis - 2a'
	'WP 003894103.1 - Mycobacterium smegmatis - 1h'
	'WP 005026843.1 - Bilophila wadsworthia - 1d'
	'WP 005366168.1 - Photobacterium angustum - 4a'[&!color=#808080]
	'WP 005368230.1 - Photobacterium angustum - 1b'
	'WP 005373434.1 - Methylomicrobium album - 2c'
	'WP 005386103.1 - Veillonella dispar - 1d'
	'WP 005476263.1 - Streptomyces bottropensis - 2a'
	'WP 005505415.1 - Grimontia hollisae - 2c'
	'WP 005509950.1 - Corynebacterium amycolatum - 1f'
	'WP 005626347.1 - Mycobacterium hassiacum - 2a'
	'WP 005863657.1 - Sagittula stellata - 1d'
	'WP 006194531.1 - Nodularia spumigena - 2a'
	'WP 006335051.1 - Gordonia rhizosphera - 2a'
	'WP 006594684.1 - Kineosphaera limosa - 2a'
	'WP 006930451.1 - Caldithrix abyssi - 1d'
	'WP 006939138.1 - Labrenzia aggregata - 1d'
	'WP 007015744.1 - Novosphingobium pentaromativorans - 2a'
	'WP 007019558.1 - Neptuniibacter caesariensis - 2c'
	'WP 007190983.1 - Thiocapsa marina - 1d'
	'WP 007191025.1 - Thiocapsa marina - 1e'
	'WP 007290417.1 - Thermosinus carboxydivorans - 1d'
	'WP 007308441.1 - Crocosphaera watsonii - 2a'
	'WP 007653239.1 - Parabacteroides goldsteinii - 1d'
	'WP 007796497.1 - Pelagibaca bermudensis - 2b'
	'WP 007796504.1 - Pelagibaca bermudensis - 1d'
	'WP 008063479.1 - Methyloversatilis universalis - 1d'
	'WP 008235596.1 - Richelia intracellularis - 2a'
	'WP 008275259.1 - Cyanothece sp. CCY0110 - 2a'
	'WP 008838370.1 - Mesorhizobium alhagi - 1d'
	'WP 009059758.1 - Methylacidiphilum fumariolicum - 1d'
	'WP 009185102.1 - Cecembia lonarensis - 2a'[&!name="WP 009185102.1 - Cecembia lonarensis - 2a"]
	'WP 009185102.1 - Cecembia lonarensis - 2a(2)'[&!name="WP 009185102.1 - Cecembia lonarensis - 2a"]
	'WP 010880393.1 - Aquifex aeolicus - 1d'
	'WP 010880487.1 - Aquifex aeolicus - 2d'
	'WP 010880593.1 - Aquifex aeolicus - 1e'
	'WP 010939204.1 - Desulfovibrio vulgaris - 1a'
	'WP 010941450.1 - Geobacter sulfurreducens - 1c'
	'WP 010988762.1 - Streptomyces avermitilis - 1h'
	'WP 011139497.1 - Wolinella succinogenes - 1b'
	'WP 011153927.1 - Cupriavidus necator - 1d'
	'WP 011153946.1 - Cupriavidus necator - 2b'
	'WP 011156496.1 - Rhodopseudomonas palustris - 1d'
	'WP 011187820.1 - Desulfotalea psychrophila - 1c'
	'WP 011289709.1 - Dechloromonas aromatica - 1d'
	'WP 011321261.1 - Anabaena variabilis - 2a'
	'WP 011358178.1 - Pelodictyon luteolum - 1d'
	'WP 011384056.1 - Magnetospirillum magneticum - 1c'
	'WP 011384345.1 - Magnetospirillum magneticum - 2b'
	'WP 011388917.1 - Rhodospirillum rubrum - 1d'
	'WP 011536525.1 - Sphingopyxis alaskensis - 2a'
	'WP 011603008.1 - Frankia alni - 2a'
	'WP 011612815.1 - Trichodesmium erythraeum - 2a'
	'WP 011688559.1 - Solibacter usitatus - 1c'
	'WP 011761956.1 - Pyrobaculum islandicum - 1g'
	'WP 011830409.1 - Methylibium petroleiphilum - 1d'
	'WP 012025884.1 - Flavobacterium johnsoniae - 1d'
	'WP 012036281.1 - Methanocella arvoryzae - 1k'
	'WP 012114202.1 - Xanthobacter autotrophicus - 1d'
	'WP 012121625.1 - Roseiflexus castenholzii - 1f'
	'WP 012122267.1 - Roseiflexus castenholzii - 2a'
	'WP 012123507.1 - Ignicoccus hospitalis - 1g'
	'WP 012361536.1 - Cyanothece sp. ATCC 51142 - 2a'
	'WP 012407177.1 - Nostoc punctiforme - 2a'
	'WP 012421152.1 - Akkermansia muciniphila - 1f'
	'WP 012502532.1 - Chlorobaculum parvum - 1d'
	'WP 012536298.1 - Acidithiobacillus ferrooxidans - 2a'
	'WP 012592713.1 - Methylocella silvestris - 2a'
	'WP 012615778.1 - Chloroflexus aggregans - 2a'
	'WP 012675774.1 - Persephonella marina - 1b'
	'WP 012681902.1 - Gemmatimonas aurantiaca - 2a'
	'WP 012703499.1 - Azotobacter vinelandii - 1d'
	'WP 012813797.1 - Robiginitalea biformata - 1l'
	'WP 012928387.1 - Spirosoma linguale - 2a'
	'WP 012934014.1 - Conexibacter woesei - 1h'
	'WP 012963102.1 - Hydrogenobacter thermophilus - 2a'
	'WP 012992443.1 - Thermocrinis albus - 2a'
	'WP 013029748.1 - Sideroxydans lithotrophicus - 1e'
	'WP 013076467.1 - Kyrpidia tusciae - 2a'
	'WP 013124489.1 - Thiomonas intermedia - 1d'
	'WP 013133447.1 - Thermobispora bispora - 2a'
	'WP 013135164.1 - Arcobacter nitrofigilis - 1b'
	'WP 013678342.1 - Pseudonocardia dioxanivorans - 2a'
	'WP 013876989.1 - Geobacillus thermoglucosidasius - 1d'
	'WP 013896580.1 - Mesorhizobium opportunistum - 2a'
	'WP 013913761.1 - Afipia carboxidovorans - 1d'
	'WP 013987182.1 - Sulfobacillus acidophilus - 2a'
	'WP 013993526.1 - Zobellia galactanivorans - 2a'
	'WP 014186363.1 - Desulfosporosinus orientis - 1d'
	'WP 014249365.1 - Azospirillum lipoferum - 1d'
	'WP 014429772.1 - Rubrivivax gelatinosus - 1d'
	'WP 014794600.1 - Desulfitobacterium dehalogenans - 1d'
	'WP 015029646.1 - Emticicia oligotrophica - 2a'
	'WP 015597373.1 - Hyphomicrobium denitrificans - 1d'
	'WP 015614971.1 - Clostridium pasteurianum - 1a'
	'WP 015724478.1 - Desulfobulbus propionicus - 2c'
	'WP 015898101.1 - Acidobacterium capsulatum - 1f'
	'WP 016919626.1 - Methylocystis parvus - 1d'
	'WP 017366017.1 - Methylococcus capsulatus - 1d'
	'WP 017747421.1 - Scytonema hofmanni - 2a'
	'WP 018077111.1 - Thiobacillus denitrificans - 1e'
	'WP 018517046.1 - Rhizobium leguminosarum - 1d'
	'WP 020176873.1 - Methyloferula stellata - 2a'
	'WP 020745474.1 - Alteromonas macleodii - 2b'
	'WP 020745479.1 - Alteromonas macleodii - 1d'
	'WP 021522685.1 - Escherichia coli - 1d'
	'WP 021760964.1 - Desulfovibrio gigas - 1b'
	'WP 023105852.1 - Pseudomonas aeruginosa - 1d'
	'WP 023918084.1 - Rhodobacter capsulatus - 2a'
	'WP 026607801.1 - Methylocapsa acidiphila - 2a'
	'WP 026685892.1 - Azovibrio restrictus - 1d'
	'WP 026722320.1 - Fischerella sp. PCC 9431 - 2a'
	'WP 026790280.1 - Pleomorphomonas oryzae - 1d'
	'WP 026993787.1 - Flectobacillus major - 2a'
	'WP 027157817.1 - Methylobacter luteus - 1d'
	'WP 027417151.1 - Aneurinibacillus terranovensis - 2a'
	'WP 027853880.1 - Marinobacterium litorale - 1d'
	'WP 027854268.1 - Marinobacterium litorale - 2b'
	'WP 028135604.1 - Bradyrhizobium japonicum - 2b'
	'WP 028135606.1 - Bradyrhizobium japonicum - 1d'
	'WP 028526813.1 - Runella limosa - 2a'
	'WP 028760177.1 - Shewanella putrefaciens - 1b'
	'WP 028986316.1 - Thermicanus aegyptius - 2a'
	'WP 029133715.1 - Sedimenticola selenatireducens - 1e'
	'WP 029421095.1 - Alicyclobacillus macrosporangiidus - 2a'
	'WP 029541750.1 - Selenomonas ruminantium - 1d'
	'WP 029908155.1 - Hydrogenovibrio marinus - 1d'
	'WP 050532427.1 - Pseudaestuariivita atlantica - 1l'
	'WP 074837615.1 - Marinovum algicola - 1l'
	'WP 080561888.1 - Sulfolobus islandicus - 1l'
	'WP 084445239.1 - Hymenobacter roseosalivarius - 1l'
	'WP 091677034.1 - Amycolatopsis marina - 1l'
	'WP 114794724.1 - Gaiella occulta - 1l'
	'alldata maxbin2 bin 028 - UBA3478 (Flavobacteriales - Bacteroidota) - 2a'[&!color=#009900]
;
end;
begin trees;
	tree tree_1 = [&R] (((((((((((((((((((((((((((((('TARA PON 109 MAG 00010 - Ketobacter (Pseudomonadales - Proteobacteria) - 1d':1.0E-6,'TARA PSE 93 MAG 00126 - Ketobacter (Pseudomonadales - Proteobacteria) - 1d':1.0E-6)[&"Bootstrap values"=0.98]:0.004942,'TARA AON 82 MAG 00052 - UBA5861 (Granulosicoccales - Proteobacteria) - 1d':0.015716)[&"Bootstrap values"=0.5]:0.064799,'TARA AON 82 MAG 00185 - …
end;
begin figtree;
	set appearance.backgroundColorAttribute="Default";
	set appearance.backgroundColour=#ffffff;
	set appearance.branchColorAttribute="User selection";
	set appearance.branchColorGradient=false;
	set appearance.branchLineWidth=1.0;
	set appearance.branchMinLineWidth=0.0;
	set appearance.branchWidthAttribute="Fixed";
	set appearance.foregroundColour=#000000;
	set appearance.hilightingGradient=false;
	set appearance.selectionColour=#2d3680;
	set branchLabels.colorAttribute="User selection";
	set branchLabels.displayAttribute="Branch times";
	set branchLabels.fontName="sansserif";
	set branchLabels.fontSize=8;
	set branchLabels.fontStyle=0;
	set branchLabels.isShown=false;
	set branchLabels.significantDigits=4;
	set layout.expansion=447;
	set layout.layoutType="RECTILINEAR";
	set layout.zoom=0;
	set legend.attribute="Bootstrap values";
	set legend.fontSize=10.0;
	set legend.isShown=true;
	set legend.significantDigits=4;
	set nodeBars.barWidth=4.0;
	set nodeBars.displayAttribute=null;
	set nodeBars.isShown=false;
	set nodeLabels.colorAttribute="User selection";
	set nodeLabels.displayAttribute="Node ages";
	set nodeLabels.fontName="sansserif";
	set nodeLabels.fontSize=8;
	set nodeLabels.fontStyle=0;
	set nodeLabels.isShown=false;
	set nodeLabels.significantDigits=4;
	set nodeShapeExternal.colourAttribute="User selection";
	set nodeShapeExternal.isShown=false;
	set nodeShapeExternal.minSize=10.0;
	set nodeShapeExternal.scaleType=Width;
	set nodeShapeExternal.shapeType=Circle;
	set nodeShapeExternal.size=4.0;
	set nodeShapeExternal.sizeAttribute="Fixed";
	set nodeShapeInternal.colourAttribute="Bootstrap values";
	set nodeShapeInternal.isShown=true;
	set nodeShapeInternal.minSize=10.0;
	set nodeShapeInternal.scaleType=Width;
	set nodeShapeInternal.shapeType=Circle;
	set nodeShapeInternal.size=6.0;
	set nodeShapeInternal.sizeAttribute="Fixed";
	set polarLayout.alignTipLabels=false;
	set polarLayout.angularRange=0;
	set polarLayout.rootAngle=0;
	set polarLayout.rootLength=100;
	set polarLayout.showRoot=true;
	set radialLayout.spread=0.0;
	set rectilinearLayout.alignTipLabels=false;
	set rectilinearLayout.curvature=0;
	set rectilinearLayout.rootLength=100;
	set scale.offsetAge=0.0;
	set scale.rootAge=1.0;
	set scale.scaleFactor=1.0;
	set scale.scaleRoot=false;
	set scaleAxis.automaticScale=true;
	set scaleAxis.fontSize=8.0;
	set scaleAxis.isShown=false;
	set scaleAxis.lineWidth=1.0;
	set scaleAxis.majorTicks=1.0;
	set scaleAxis.minorTicks=0.5;
	set scaleAxis.origin=0.0;
	set scaleAxis.reverseAxis=false;
	set scaleAxis.showGrid=true;
	set scaleBar.automaticScale=true;
	set scaleBar.fontSize=10.0;
	set scaleBar.isShown=true;
	set scaleBar.lineWidth=1.0;
	set scaleBar.scaleRange=0.4;
	set tipLabels.colorAttribute="User selection";
	set tipLabels.displayAttribute="Names";
	set tipLabels.fontName="sansserif";
	set tipLabels.fontSize=10;
	set tipLabels.fontStyle=0;
	set tipLabels.isShown=true;
	set tipLabels.significantDigits=4;
	set trees.order=false;
	set trees.orderType="increasing";
	set trees.rooting=true;
	set trees.rootingType="Midpoint";
	set trees.transform=false;
	set trees.transformType="cladogram";
end;
