# Supplementary material for: Molecular hydrogen in seawater supports growth of diverse marine bacteria
Source: Nat Microbiol. 2023 Feb 6;8(4):581–95. doi: 10.1038/s41564-023-01322-0 (PMC10305171; doi:10.1038/s41564-023-01322-0)
Supplement: Source Data Fig. 4 — Source data for Fig. 4. [file 41564_2023_1322_MOESM7_ESM.xlsx]

## Sheet: 4
Transect	Seawater sample	Replicate	Gas	Gas.concentration	Bulk oxidation rate (mol hr-1 L-1)	Cell specific energy yield (W cell-1)
Port Phillip Bay	Shore (Port Phillip Bay)	A	H2	Insitu	9.52e-11	NA
Port Phillip Bay	Shore (Port Phillip Bay)	B	H2	Insitu	3.86e-10	NA
Port Phillip Bay	Shore (Port Phillip Bay)	C	H2	Insitu	9.52e-11	NA
Port Phillip Bay	Shore surface microlayer (Port Phillip Bay)	A	H2	Insitu	1.81e-10	NA
Port Phillip Bay	Shore surface microlayer (Port Phillip Bay)	B	H2	Insitu	4.65e-10	NA
Port Phillip Bay	Shore surface microlayer (Port Phillip Bay)	C	H2	Insitu	1.29e-10	NA
Port Phillip Bay	Intermediate (Port Phillip Bay)	A	H2	Insitu	5.53e-11	NA
Port Phillip Bay	Intermediate (Port Phillip Bay)	B	H2	Insitu	5.58e-11	NA
Port Phillip Bay	Intermediate (Port Phillip Bay)	C	H2	Insitu	5.12e-11	NA
Port Phillip Bay	Bay centre (Port Phillip Bay)	A	H2	Insitu	8.2e-11	1.84e-16
Port Phillip Bay	Bay centre (Port Phillip Bay)	B	H2	Insitu	6.17e-11	1.39e-16
Port Phillip Bay	Bay centre (Port Phillip Bay)	C	H2	Insitu	4.93e-11	1.11e-16
Munida	Subantarctic (Munida station 5)	A	H2	Insitu	9.28e-09	5.48e-13
Munida	Subantarctic (Munida station 5)	B	H2	Insitu	2.87e-10	1.69e-14
Munida	Subantarctic (Munida station 5)	C	H2	Insitu	-2.11e-11	-1.24e-15
Munida	Subantarctic (Munida station 6)	A	H2	Insitu	2.24e-09	5.1e-14
Munida	Subantarctic (Munida station 6)	B	H2	Insitu	-9.49e-12	-2.16e-16
Munida	Subantarctic (Munida station 6)	C	H2	Insitu	1.2e-09	2.74e-14
Munida	Subantarctic (Munida station 8)	A	H2	Insitu	-5.13e-11	-1.71e-15
Munida	Subantarctic (Munida station 8)	B	H2	Insitu	6.92e-10	2.31e-14
Munida	Subantarctic (Munida station 8)	C	H2	Insitu	1.09e-09	3.64e-14
Port Phillip Bay	Shore (Port Phillip Bay)	A	H2	Atmospheric	1.97e-11	NA
Port Phillip Bay	Shore (Port Phillip Bay)	B	H2	Atmospheric	7.98e-11	NA
Port Phillip Bay	Shore (Port Phillip Bay)	C	H2	Atmospheric	1.97e-11	NA
Port Phillip Bay	Shore surface microlayer (Port Phillip Bay)	A	H2	Atmospheric	3.75e-11	NA
Port Phillip Bay	Shore surface microlayer (Port Phillip Bay)	B	H2	Atmospheric	9.61e-11	NA
Port Phillip Bay	Shore surface microlayer (Port Phillip Bay)	C	H2	Atmospheric	2.67e-11	NA
Port Phillip Bay	Intermediate (Port Phillip Bay)	A	H2	Atmospheric	1.14e-11	NA
Port Phillip Bay	Intermediate (Port Phillip Bay)	B	H2	Atmospheric	1.15e-11	NA
Port Phillip Bay	Intermediate (Port Phillip Bay)	C	H2	Atmospheric	1.06e-11	NA
Port Phillip Bay	Bay centre (Port Phillip Bay)	A	H2	Atmospheric	1.69e-11	3.73e-17
Port Phillip Bay	Bay centre (Port Phillip Bay)	B	H2	Atmospheric	1.27e-11	2.8e-17
Port Phillip Bay	Bay centre (Port Phillip Bay)	C	H2	Atmospheric	1.02e-11	2.24e-17
Munida	Subantarctic (Munida station 5)	A	H2	Atmospheric	1.72e-09	9.95e-14
Munida	Subantarctic (Munida station 5)	B	H2	Atmospheric	5.34e-11	3.08e-15
Munida	Subantarctic (Munida station 5)	C	H2	Atmospheric	-3.92e-12	-2.26e-16
Munida	Subantarctic (Munida station 6)	A	H2	Atmospheric	4.16e-10	9.26e-15
Munida	Subantarctic (Munida station 6)	B	H2	Atmospheric	-1.76e-12	-3.92e-17
Munida	Subantarctic (Munida station 6)	C	H2	Atmospheric	2.24e-10	4.98e-15
Munida	Subantarctic (Munida station 8)	A	H2	Atmospheric	-9.53e-12	-3.11e-16
Munida	Subantarctic (Munida station 8)	B	H2	Atmospheric	1.29e-10	4.19e-15
Munida	Subantarctic (Munida station 8)	C	H2	Atmospheric	2.03e-10	6.61e-15
Port Phillip Bay	Shore (Port Phillip Bay)	A	H2	2X oversaturation	3.93e-11	NA
Port Phillip Bay	Shore (Port Phillip Bay)	B	H2	2X oversaturation	1.6e-10	NA
Port Phillip Bay	Shore (Port Phillip Bay)	C	H2	2X oversaturation	3.93e-11	NA
Port Phillip Bay	Shore surface microlayer (Port Phillip Bay)	A	H2	2X oversaturation	7.49e-11	NA
Port Phillip Bay	Shore surface microlayer (Port Phillip Bay)	B	H2	2X oversaturation	1.92e-10	NA
Port Phillip Bay	Shore surface microlayer (Port Phillip Bay)	C	H2	2X oversaturation	5.33e-11	NA
Port Phillip Bay	Intermediate (Port Phillip Bay)	A	H2	2X oversaturation	2.28e-11	NA
Port Phillip Bay	Intermediate (Port Phillip Bay)	B	H2	2X oversaturation	2.3e-11	NA
Port Phillip Bay	Intermediate (Port Phillip Bay)	C	H2	2X oversaturation	2.12e-11	NA
Port Phillip Bay	Bay centre (Port Phillip Bay)	A	H2	2X oversaturation	3.39e-11	7.53e-17
Port Phillip Bay	Bay centre (Port Phillip Bay)	B	H2	2X oversaturation	2.55e-11	5.66e-17
Port Phillip Bay	Bay centre (Port Phillip Bay)	C	H2	2X oversaturation	2.04e-11	4.52e-17
Munida	Subantarctic (Munida station 5)	A	H2	2X oversaturation	3.45e-09	2.01e-13
Munida	Subantarctic (Munida station 5)	B	H2	2X oversaturation	1.07e-10	6.22e-15
Munida	Subantarctic (Munida station 5)	C	H2	2X oversaturation	-7.83e-12	-4.56e-16
Munida	Subantarctic (Munida station 6)	A	H2	2X oversaturation	8.33e-10	1.87e-14
Munida	Subantarctic (Munida station 6)	B	H2	2X oversaturation	-3.53e-12	-7.92e-17
Munida	Subantarctic (Munida station 6)	C	H2	2X oversaturation	4.48e-10	1.01e-14
Munida	Subantarctic (Munida station 8)	A	H2	2X oversaturation	-1.91e-11	-6.28e-16
Munida	Subantarctic (Munida station 8)	B	H2	2X oversaturation	2.57e-10	8.47e-15
Munida	Subantarctic (Munida station 8)	C	H2	2X oversaturation	4.05e-10	1.33e-14
Port Phillip Bay	Shore (Port Phillip Bay)	A	H2	5X oversaturation	9.83e-11	NA
Port Phillip Bay	Shore (Port Phillip Bay)	B	H2	5X oversaturation	3.99e-10	NA
Port Phillip Bay	Shore (Port Phillip Bay)	C	H2	5X oversaturation	9.83e-11	NA
Port Phillip Bay	Shore surface microlayer (Port Phillip Bay)	A	H2	5X oversaturation	1.87e-10	NA
Port Phillip Bay	Shore surface microlayer (Port Phillip Bay)	B	H2	5X oversaturation	4.8e-10	NA
Port Phillip Bay	Shore surface microlayer (Port Phillip Bay)	C	H2	5X oversaturation	1.33e-10	NA
Port Phillip Bay	Intermediate (Port Phillip Bay)	A	H2	5X oversaturation	5.71e-11	NA
Port Phillip Bay	Intermediate (Port Phillip Bay)	B	H2	5X oversaturation	5.76e-11	NA
Port Phillip Bay	Intermediate (Port Phillip Bay)	C	H2	5X oversaturation	5.29e-11	NA
Port Phillip Bay	Bay centre (Port Phillip Bay)	A	H2	5X oversaturation	8.47e-11	1.91e-16
Port Phillip Bay	Bay centre (Port Phillip Bay)	B	H2	5X oversaturation	6.37e-11	1.43e-16
Port Phillip Bay	Bay centre (Port Phillip Bay)	C	H2	5X oversaturation	5.09e-11	1.15e-16
Munida	Subantarctic (Munida station 5)	A	H2	5X oversaturation	8.62e-09	5.08e-13
Munida	Subantarctic (Munida station 5)	B	H2	5X oversaturation	2.67e-10	1.57e-14
Munida	Subantarctic (Munida station 5)	C	H2	5X oversaturation	-1.96e-11	-1.16e-15
Munida	Subantarctic (Munida station 6)	A	H2	5X oversaturation	2.08e-09	4.74e-14
Munida	Subantarctic (Munida station 6)	B	H2	5X oversaturation	-8.82e-12	-2.01e-16
Munida	Subantarctic (Munida station 6)	C	H2	5X oversaturation	1.12e-09	2.55e-14
Munida	Subantarctic (Munida station 8)	A	H2	5X oversaturation	-4.77e-11	-1.59e-15
Munida	Subantarctic (Munida station 8)	B	H2	5X oversaturation	6.43e-10	2.14e-14
Munida	Subantarctic (Munida station 8)	C	H2	5X oversaturation	1.01e-09	3.38e-14
Port Phillip Bay	Shore (Port Phillip Bay)	A	H2	15X oversaturation	2.95e-10	NA
Port Phillip Bay	Shore (Port Phillip Bay)	B	H2	15X oversaturation	1.2e-09	NA
Port Phillip Bay	Shore (Port Phillip Bay)	C	H2	15X oversaturation	2.95e-10	NA
Port Phillip Bay	Shore surface microlayer (Port Phillip Bay)	A	H2	15X oversaturation	5.62e-10	NA
Port Phillip Bay	Shore surface microlayer (Port Phillip Bay)	B	H2	15X oversaturation	1.44e-09	NA
Port Phillip Bay	Shore surface microlayer (Port Phillip Bay)	C	H2	15X oversaturation	4e-10	NA
Port Phillip Bay	Intermediate (Port Phillip Bay)	A	H2	15X oversaturation	1.71e-10	NA
Port Phillip Bay	Intermediate (Port Phillip Bay)	B	H2	15X oversaturation	1.73e-10	NA
Port Phillip Bay	Intermediate (Port Phillip Bay)	C	H2	15X oversaturation	1.59e-10	NA
Port Phillip Bay	Bay centre (Port Phillip Bay)	A	H2	15X oversaturation	2.54e-10	5.8e-16
Port Phillip Bay	Bay centre (Port Phillip Bay)	B	H2	15X oversaturation	1.91e-10	4.36e-16
Port Phillip Bay	Bay centre (Port Phillip Bay)	C	H2	15X oversaturation	1.53e-10	3.49e-16
Munida	Subantarctic (Munida station 5)	A	H2	15X oversaturation	2.59e-08	1.55e-12
Munida	Subantarctic (Munida station 5)	B	H2	15X oversaturation	8e-10	4.79e-14
Munida	Subantarctic (Munida station 5)	C	H2	15X oversaturation	-5.88e-11	-3.52e-15
Munida	Subantarctic (Munida station 6)	A	H2	15X oversaturation	6.25e-09	1.44e-13
Munida	Subantarctic (Munida station 6)	B	H2	15X oversaturation	-2.65e-11	-6.11e-16
Munida	Subantarctic (Munida station 6)	C	H2	15X oversaturation	3.36e-09	7.75e-14
Munida	Subantarctic (Munida station 8)	A	H2	15X oversaturation	-1.43e-10	-4.84e-15
Munida	Subantarctic (Munida station 8)	B	H2	15X oversaturation	1.93e-09	6.53e-14
Munida	Subantarctic (Munida station 8)	C	H2	15X oversaturation	3.04e-09	1.03e-13
Port Phillip Bay	Shore surface microlayer (Port Phillip Bay)	A	CO	Insitu	4.09e-09	NA
Port Phillip Bay	Shore surface microlayer (Port Phillip Bay)	B	CO	Insitu	4.51e-09	NA
Port Phillip Bay	Shore surface microlayer (Port Phillip Bay)	C	CO	Insitu	3.49e-09	NA
Port Phillip Bay	Intermediate (Port Phillip Bay)	A	CO	Insitu	4.19e-09	NA
Port Phillip Bay	Intermediate (Port Phillip Bay)	B	CO	Insitu	3.1e-09	NA
Port Phillip Bay	Intermediate (Port Phillip Bay)	C	CO	Insitu	2.52e-09	NA
Port Phillip Bay	Bay centre (Port Phillip Bay)	A	CO	Insitu	4.24e-09	7.33e-16
Port Phillip Bay	Bay centre (Port Phillip Bay)	B	CO	Insitu	4.03e-09	6.97e-16
Port Phillip Bay	Bay centre (Port Phillip Bay)	C	CO	Insitu	5.09e-09	8.8e-16
Munida	Coastal (Munida station 1)	A	CO	Insitu	1.7e-10	1.56e-16
Munida	Coastal (Munida station 1)	B	CO	Insitu	1.69e-10	1.54e-16
Munida	Coastal (Munida station 1)	C	CO	Insitu	2.4e-10	2.2e-16
Munida	Coastal (Munida station 2)	A	CO	Insitu	3.96e-10	5.01e-16
Munida	Coastal (Munida station 2)	B	CO	Insitu	2.91e-10	3.68e-16
Munida	Coastal (Munida station 2)	C	CO	Insitu	2.57e-10	3.25e-16
Munida	Subtropical (Munida station 3)	A	CO	Insitu	1.51e-10	2.04e-16
Munida	Subtropical (Munida station 3)	B	CO	Insitu	2.41e-10	3.26e-16
Munida	Subtropical (Munida station 3)	C	CO	Insitu	2.55e-10	3.45e-16
Munida	Subtropical (Munida station 4)	A	CO	Insitu	1.79e-10	1.32e-15
Munida	Subtropical (Munida station 4)	B	CO	Insitu	1.78e-10	1.31e-15
Munida	Subtropical (Munida station 4)	C	CO	Insitu	3.96e-11	2.9e-16
Munida	Subantarctic (Munida station 5)	A	CO	Insitu	3.05e-09	6.25e-15
Munida	Subantarctic (Munida station 5)	B	CO	Insitu	1.03e-10	2.11e-16
Munida	Subantarctic (Munida station 5)	C	CO	Insitu	2.48e-11	5.1e-17
Munida	Subantarctic (Munida station 6)	A	CO	Insitu	7.87e-12	3.53e-17
Munida	Subantarctic (Munida station 6)	B	CO	Insitu	1.72e-10	7.72e-16
Munida	Subantarctic (Munida station 6)	C	CO	Insitu	1.11e-11	4.99e-17
Port Phillip Bay	Shore (Port Phillip Bay)	A	CO	Atmospheric	3.08e-12	NA
Port Phillip Bay	Shore (Port Phillip Bay)	B	CO	Atmospheric	3.24e-12	NA
Port Phillip Bay	Shore (Port Phillip Bay)	C	CO	Atmospheric	4.83e-12	NA
Port Phillip Bay	Shore surface microlayer (Port Phillip Bay)	A	CO	Atmospheric	3.37e-12	NA
Port Phillip Bay	Shore surface microlayer (Port Phillip Bay)	B	CO	Atmospheric	3.71e-12	NA
Port Phillip Bay	Shore surface microlayer (Port Phillip Bay)	C	CO	Atmospheric	2.87e-12	NA
Port Phillip Bay	Intermediate (Port Phillip Bay)	A	CO	Atmospheric	3.45e-12	NA
Port Phillip Bay	Intermediate (Port Phillip Bay)	B	CO	Atmospheric	2.56e-12	NA
Port Phillip Bay	Intermediate (Port Phillip Bay)	C	CO	Atmospheric	2.08e-12	NA
Port Phillip Bay	Bay centre (Port Phillip Bay)	A	CO	Atmospheric	3.49e-12	5.58e-19
Port Phillip Bay	Bay centre (Port Phillip Bay)	B	CO	Atmospheric	3.32e-12	5.3e-19
Port Phillip Bay	Bay centre (Port Phillip Bay)	C	CO	Atmospheric	4.19e-12	6.69e-19
Munida	Coastal (Munida station 1)	A	CO	Atmospheric	3.31e-12	2.89e-18
Munida	Coastal (Munida station 1)	B	CO	Atmospheric	3.28e-12	2.86e-18
Munida	Coastal (Munida station 1)	C	CO	Atmospheric	4.67e-12	4.08e-18
Munida	Coastal (Munida station 2)	A	CO	Atmospheric	7.7e-12	9.31e-18
Munida	Coastal (Munida station 2)	B	CO	Atmospheric	5.66e-12	6.84e-18
Munida	Coastal (Munida station 2)	C	CO	Atmospheric	4.99e-12	6.03e-18
Munida	Subtropical (Munida station 3)	A	CO	Atmospheric	2.93e-12	3.79e-18
Munida	Subtropical (Munida station 3)	B	CO	Atmospheric	4.69e-12	6.05e-18
Munida	Subtropical (Munida station 3)	C	CO	Atmospheric	4.97e-12	6.41e-18
Munida	Subtropical (Munida station 4)	A	CO	Atmospheric	3.49e-12	2.45e-17
Munida	Subtropical (Munida station 4)	B	CO	Atmospheric	3.47e-12	2.43e-17
Munida	Subtropical (Munida station 4)	C	CO	Atmospheric	7.7e-13	5.4e-18
Munida	Subantarctic (Munida station 5)	A	CO	Atmospheric	5.92e-11	1.16e-16
Munida	Subantarctic (Munida station 5)	B	CO	Atmospheric	2e-12	3.92e-18
Munida	Subantarctic (Munida station 5)	C	CO	Atmospheric	4.82e-13	9.48e-19
Munida	Subantarctic (Munida station 6)	A	CO	Atmospheric	1.53e-13	6.57e-19
Munida	Subantarctic (Munida station 6)	B	CO	Atmospheric	3.34e-12	1.44e-17
Munida	Subantarctic (Munida station 6)	C	CO	Atmospheric	2.16e-13	9.27e-19
Port Phillip Bay	Shore (Port Phillip Bay)	A	CO	20X oversaturation	6.16e-11	NA
Port Phillip Bay	Shore (Port Phillip Bay)	B	CO	20X oversaturation	6.49e-11	NA
Port Phillip Bay	Shore (Port Phillip Bay)	C	CO	20X oversaturation	9.65e-11	NA
Port Phillip Bay	Shore surface microlayer (Port Phillip Bay)	A	CO	20X oversaturation	6.74e-11	NA
Port Phillip Bay	Shore surface microlayer (Port Phillip Bay)	B	CO	20X oversaturation	7.42e-11	NA
Port Phillip Bay	Shore surface microlayer (Port Phillip Bay)	C	CO	20X oversaturation	5.75e-11	NA
Port Phillip Bay	Intermediate (Port Phillip Bay)	A	CO	20X oversaturation	6.91e-11	NA
Port Phillip Bay	Intermediate (Port Phillip Bay)	B	CO	20X oversaturation	5.11e-11	NA
Port Phillip Bay	Intermediate (Port Phillip Bay)	C	CO	20X oversaturation	4.15e-11	NA
Port Phillip Bay	Bay centre (Port Phillip Bay)	A	CO	20X oversaturation	6.98e-11	1.15e-17
Port Phillip Bay	Bay centre (Port Phillip Bay)	B	CO	20X oversaturation	6.64e-11	1.1e-17
Port Phillip Bay	Bay centre (Port Phillip Bay)	C	CO	20X oversaturation	8.38e-11	1.38e-17
Munida	Coastal (Munida station 1)	A	CO	20X oversaturation	6.62e-11	5.98e-17
Munida	Coastal (Munida station 1)	B	CO	20X oversaturation	6.56e-11	5.93e-17
Munida	Coastal (Munida station 1)	C	CO	20X oversaturation	9.34e-11	8.44e-17
Munida	Coastal (Munida station 2)	A	CO	20X oversaturation	1.54e-10	1.93e-16
Munida	Coastal (Munida station 2)	B	CO	20X oversaturation	1.13e-10	1.42e-16
Munida	Coastal (Munida station 2)	C	CO	20X oversaturation	9.98e-11	1.25e-16
Munida	Subtropical (Munida station 3)	A	CO	20X oversaturation	5.87e-11	7.84e-17
Munida	Subtropical (Munida station 3)	B	CO	20X oversaturation	9.38e-11	1.25e-16
Munida	Subtropical (Munida station 3)	C	CO	20X oversaturation	9.93e-11	1.33e-16
Munida	Subtropical (Munida station 4)	A	CO	20X oversaturation	6.98e-11	5.06e-16
Munida	Subtropical (Munida station 4)	B	CO	20X oversaturation	6.93e-11	5.03e-16
Munida	Subtropical (Munida station 4)	C	CO	20X oversaturation	1.54e-11	1.12e-16
Munida	Subantarctic (Munida station 5)	A	CO	20X oversaturation	1.18e-09	2.41e-15
Munida	Subantarctic (Munida station 5)	B	CO	20X oversaturation	3.99e-11	8.11e-17
Munida	Subantarctic (Munida station 5)	C	CO	20X oversaturation	9.65e-12	1.96e-17
Munida	Subantarctic (Munida station 6)	A	CO	20X oversaturation	3.06e-12	1.36e-17
Munida	Subantarctic (Munida station 6)	B	CO	20X oversaturation	6.68e-11	2.97e-16
Munida	Subantarctic (Munida station 6)	C	CO	20X oversaturation	4.32e-12	1.92e-17
Port Phillip Bay	Shore (Port Phillip Bay)	A	CO	200X oversaturation	6.16e-10	NA
Port Phillip Bay	Shore (Port Phillip Bay)	B	CO	200X oversaturation	6.49e-10	NA
Port Phillip Bay	Shore (Port Phillip Bay)	C	CO	200X oversaturation	9.65e-10	NA
Port Phillip Bay	Shore surface microlayer (Port Phillip Bay)	A	CO	200X oversaturation	6.74e-10	NA
Port Phillip Bay	Shore surface microlayer (Port Phillip Bay)	B	CO	200X oversaturation	7.42e-10	NA
Port Phillip Bay	Shore surface microlayer (Port Phillip Bay)	C	CO	200X oversaturation	5.75e-10	NA
Port Phillip Bay	Intermediate (Port Phillip Bay)	A	CO	200X oversaturation	6.91e-10	NA
Port Phillip Bay	Intermediate (Port Phillip Bay)	B	CO	200X oversaturation	5.11e-10	NA
Port Phillip Bay	Intermediate (Port Phillip Bay)	C	CO	200X oversaturation	4.15e-10	NA
Port Phillip Bay	Bay centre (Port Phillip Bay)	A	CO	200X oversaturation	6.98e-10	1.18e-16
Port Phillip Bay	Bay centre (Port Phillip Bay)	B	CO	200X oversaturation	6.64e-10	1.12e-16
Port Phillip Bay	Bay centre (Port Phillip Bay)	C	CO	200X oversaturation	8.38e-10	1.42e-16
Munida	Coastal (Munida station 1)	A	CO	200X oversaturation	6.62e-10	6.14e-16
Munida	Coastal (Munida station 1)	B	CO	200X oversaturation	6.56e-10	6.08e-16
Munida	Coastal (Munida station 1)	C	CO	200X oversaturation	9.34e-10	8.66e-16
Munida	Coastal (Munida station 2)	A	CO	200X oversaturation	1.54e-09	1.98e-15
Munida	Coastal (Munida station 2)	B	CO	200X oversaturation	1.13e-09	1.45e-15
Munida	Coastal (Munida station 2)	C	CO	200X oversaturation	9.98e-10	1.28e-15
Munida	Subtropical (Munida station 3)	A	CO	200X oversaturation	5.87e-10	8.04e-16
Munida	Subtropical (Munida station 3)	B	CO	200X oversaturation	9.38e-10	1.28e-15
Munida	Subtropical (Munida station 3)	C	CO	200X oversaturation	9.93e-10	1.36e-15
Munida	Subtropical (Munida station 4)	A	CO	200X oversaturation	6.98e-10	5.19e-15
Munida	Subtropical (Munida station 4)	B	CO	200X oversaturation	6.93e-10	5.16e-15
Munida	Subtropical (Munida station 4)	C	CO	200X oversaturation	1.54e-10	1.15e-15
Munida	Subantarctic (Munida station 5)	A	CO	200X oversaturation	1.18e-08	2.47e-14
Munida	Subantarctic (Munida station 5)	B	CO	200X oversaturation	3.99e-10	8.32e-16
Munida	Subantarctic (Munida station 5)	C	CO	200X oversaturation	9.65e-11	2.01e-16
Munida	Subantarctic (Munida station 6)	A	CO	200X oversaturation	3.06e-11	1.39e-16
Munida	Subantarctic (Munida station 6)	B	CO	200X oversaturation	6.68e-10	3.05e-15
Munida	Subantarctic (Munida station 6)	C	CO	200X oversaturation	4.32e-11	1.97e-16
Port Phillip Bay	Shore (Port Phillip Bay)	A	CO	2000X oversaturation	6.16e-09	NA
Port Phillip Bay	Shore (Port Phillip Bay)	B	CO	2000X oversaturation	6.49e-09	NA
Port Phillip Bay	Shore (Port Phillip Bay)	C	CO	2000X oversaturation	9.65e-09	NA
Port Phillip Bay	Shore surface microlayer (Port Phillip Bay)	A	CO	2000X oversaturation	6.74e-09	NA
Port Phillip Bay	Shore surface microlayer (Port Phillip Bay)	B	CO	2000X oversaturation	7.42e-09	NA
Port Phillip Bay	Shore surface microlayer (Port Phillip Bay)	C	CO	2000X oversaturation	5.75e-09	NA
Port Phillip Bay	Intermediate (Port Phillip Bay)	A	CO	2000X oversaturation	6.91e-09	NA
Port Phillip Bay	Intermediate (Port Phillip Bay)	B	CO	2000X oversaturation	5.11e-09	NA
Port Phillip Bay	Intermediate (Port Phillip Bay)	C	CO	2000X oversaturation	4.15e-09	NA
Port Phillip Bay	Bay centre (Port Phillip Bay)	A	CO	2000X oversaturation	6.98e-09	1.21e-15
Port Phillip Bay	Bay centre (Port Phillip Bay)	B	CO	2000X oversaturation	6.64e-09	1.15e-15
Port Phillip Bay	Bay centre (Port Phillip Bay)	C	CO	2000X oversaturation	8.38e-09	1.46e-15
Munida	Coastal (Munida station 1)	A	CO	2000X oversaturation	6.62e-09	6.29e-15
Munida	Coastal (Munida station 1)	B	CO	2000X oversaturation	6.56e-09	6.23e-15
Munida	Coastal (Munida station 1)	C	CO	2000X oversaturation	9.34e-09	8.88e-15
Munida	Coastal (Munida station 2)	A	CO	2000X oversaturation	1.54e-08	2.02e-14
Munida	Coastal (Munida station 2)	B	CO	2000X oversaturation	1.13e-08	1.49e-14
Munida	Coastal (Munida station 2)	C	CO	2000X oversaturation	9.98e-09	1.31e-14
Munida	Subtropical (Munida station 3)	A	CO	2000X oversaturation	5.87e-09	8.24e-15
Munida	Subtropical (Munida station 3)	B	CO	2000X oversaturation	9.38e-09	1.32e-14
Munida	Subtropical (Munida station 3)	C	CO	2000X oversaturation	9.93e-09	1.39e-14
Munida	Subtropical (Munida station 4)	A	CO	2000X oversaturation	6.98e-09	5.32e-14
Munida	Subtropical (Munida station 4)	B	CO	2000X oversaturation	6.93e-09	5.29e-14
Munida	Subtropical (Munida station 4)	C	CO	2000X oversaturation	1.54e-09	1.17e-14
Munida	Subantarctic (Munida station 5)	A	CO	2000X oversaturation	1.18e-07	2.53e-13
Munida	Subantarctic (Munida station 5)	B	CO	2000X oversaturation	3.99e-09	8.53e-15
Munida	Subantarctic (Munida station 5)	C	CO	2000X oversaturation	9.65e-10	2.06e-15
Munida	Subantarctic (Munida station 6)	A	CO	2000X oversaturation	3.06e-10	1.43e-15
Munida	Subantarctic (Munida station 6)	B	CO	2000X oversaturation	6.68e-09	3.12e-14
Munida	Subantarctic (Munida station 6)	C	CO	2000X oversaturation	4.32e-10	2.02e-15
