# Supplementary material for: Molecular hydrogen in seawater supports growth of diverse marine bacteria
Source: Nat Microbiol. 2023 Feb 6;8(4):581–95. doi: 10.1038/s41564-023-01322-0 (PMC10305171; doi:10.1038/s41564-023-01322-0)
Supplement: Source Data Fig. 5 — Source data for Fig. 5. [file 41564_2023_1322_MOESM8_ESM.xlsx]

## Sheet: 5a
Time (h)	OD600 1	OD600 2	OD600 3
0	0.005	0.005	0.005
17	0.652	0.654	0.674
20	0.97	0.976	1.074
24	1.76	1.732	1.788
42	3.3	2.41	2.46
66	3.06	3.18	3.21
90	2.93	2.78	3.01
168	2.6	2.89	2.86

## Sheet: 5b
Phase	Exponential 1	Exponential 2	Exponential 3	Stationary 1	Stationary 2	Stationary 3
No. hucL transcripts per g dw	22500000	24700000	38200000	4320000	91200	215000

## Sheet: 5c
Time (h)	Exponential [H2] 1 (nM)	Exponential [H2] 2 (nM)	Exponential [H2] 3 (nM)	Stationary [H2] 1 (nM)	Stationary [H2] 2 (nM)	Stationary [H2] 3 (nM)	Media-only control
0	8.1473	7.0543	7.6218	8.2225	7.6078	7.691	7.03762
2	7.7137	4.8543	6.1338	8.2379	7.6431	7.6484
8	2.8767	1.3375	1.9223	8.5502	7.8675	7.1495
12	1.3947	0.5222	0.9338	8.6062	7.9128	6.8265	6.89642
23	0.3623	0.018	0.2245	8.5203	7.8356	6.5241	6.74589
27	0.2884	0.1519	0.1805	8.453	7.6304	6.3796
31	0.1945	0.0067	0.1559	6.3556	7.5265	6.1717	6.71325
48	0.0666	0.0067	0.0107	8.0394	7.701	6.0099	6.82581
