# Supplementary material for: Molecular hydrogen in seawater supports growth of diverse marine bacteria
Source: Nat Microbiol. 2023 Feb 6;8(4):581–95. doi: 10.1038/s41564-023-01322-0 (PMC10305171; doi:10.1038/s41564-023-01322-0)
Supplement: Source Data Fig. 6 — Source data for Fig. 6. [file 41564_2023_1322_MOESM9_ESM.xlsx]

## Sheet: Importance plots
%IncMSE	Variable	Gene and data source	Label
77.8193	Mean_Depth..m..	CODH - metaG	Mean depth
44.0718	Mean_Oxygen..umol.kg..	CODH - metaG	Mean oxygen
43.387	PO4..umol.L...	CODH - metaG	Phosphate
37.5536	Location.Full	CODH - metaG	Ocean location
37.4787	Mean.Depth.Nitracline..m..	CODH - metaG	Nitracline mean depth
37.1518	Mean_Lat.	CODH - metaG	Mean latitude
26.672	Mean_Salinity..PSU..	CODH - metaG	Mean salinity
25.8498	Mean.Depth.Max.O2..m..	CODH - metaG	Maximum dissolved oxygen mean depth
25.4314	NO2..umol.L...	CODH - metaG	Nitrite
23.5122	Lyapunov_exp.	CODH - metaG	Lyapunov exponent
50.2896	Mean_Oxygen..umol.kg..	NiFe Group 1d, 1l and 2a - metaG	Mean oxygen
41.5245	Location.Full	NiFe Group 1d, 1l and 2a - metaG	Ocean location
40.6588	PO4..umol.L...	NiFe Group 1d, 1l and 2a - metaG	Phosphate
39.2706	Mean_Depth..m..	NiFe Group 1d, 1l and 2a - metaG	Mean depth
30.6974	Mean.Depth.Max.Fluo..m..	NiFe Group 1d, 1l and 2a - metaG	Maximum fluorescence mean depth
29.744	Mean.Depth.Nitracline..m..	NiFe Group 1d, 1l and 2a - metaG	Nitracline mean depth
24.5589	NO2..umol.L...	NiFe Group 1d, 1l and 2a - metaG	Nitrite
22.7312	Mean_Lat.	NiFe Group 1d, 1l and 2a - metaG	Mean latitude
21.1273	Lyapunov_exp.	NiFe Group 1d, 1l and 2a - metaG	Lyapunov exponent
20.8451	Mean_Salinity..PSU..	NiFe Group 1d, 1l and 2a - metaG	Mean salinity
86.3005	Mean_Depth..m..	Rhodopsin - metaG	Mean depth
56.5021	Mean_Oxygen..umol.kg..	Rhodopsin - metaG	Mean oxygen
46.1051	Location.Full	Rhodopsin - metaG	Ocean location
44.3113	PO4..umol.L...	Rhodopsin - metaG	Phosphate
32.8695	Mean_Lat.	Rhodopsin - metaG	Mean latitude
30.1836	AMODIS.PAR8d.Einsteins.m.2.d.1	Rhodopsin - metaG	Photosynthetically available radiation
29.5103	Mean_Salinity..PSU..	Rhodopsin - metaG	Mean salinity
25.3809	NO2..umol.L...	Rhodopsin - metaG	Nitrite
25.1771	Mean.Depth.Nitracline..m..	Rhodopsin - metaG	Nitracline mean depth
22.615	Mean.Depth.Min.O2..m..	Rhodopsin - metaG	Minimum dissolved oxygen mean depth
-0.831199	random	CODH - metaG	Random
2.48747	random	Rhodopsin - metaG	Random
2.06382	random	NiFe Group 1d, 1l and 2a - metaG	Random
46.029	Mean_Lat.	CODH - metaT	Mean latitude
40.9336	Location.Full	CODH - metaT	Ocean location
33.3796	PO4..umol.L...	CODH - metaT	Phosphate
32.6788	NO2..umol.L...	CODH - metaT	Nitrite
29.2225	retention	CODH - metaT	Eddy retention
27.059	Mean_Oxygen..umol.kg..	CODH - metaT	Mean oxygen
25.7901	Okubo.Weiss	CODH - metaT	Okubo-Weiss criterion for eddy information
24.9058	Mean.Depth.Max.O2..m..	CODH - metaT	Maximum dissolved oxygen mean depth
24.7434	Lyapunov_exp.	CODH - metaT	Lyapunov exponent
24.1975	Mean.Depth.Min.O2..m..	CODH - metaT	Minimum dissolved oxygen mean depth
42.7571	Mean_Oxygen..umol.kg..	NiFe Group 1d, 1l and 2a - metaT	Mean oxygen
35.5066	Location.Full	NiFe Group 1d, 1l and 2a - metaT	Ocean location
31.0956	Mean_Depth..m..	NiFe Group 1d, 1l and 2a - metaT	Mean depth
29.4084	Mean_Lat.	NiFe Group 1d, 1l and 2a - metaT	Mean latitude
25.1095	Mean.Depth.MLD.Sigma..m..	NiFe Group 1d, 1l and 2a - metaT	Mixed layer mean depth
23.4439	AMODIS.PAR8d.Einsteins.m.2.d.1	NiFe Group 1d, 1l and 2a - metaT	Photosynthetically available radiation
23.2176	Mean_Salinity..PSU..	NiFe Group 1d, 1l and 2a - metaT	Mean salinity
22.687	Okubo.Weiss	NiFe Group 1d, 1l and 2a - metaT	Okubo-Weiss criterion for eddy information
22.2553	PO4..umol.L...	NiFe Group 1d, 1l and 2a - metaT	Phosphate
21.1842	NO2..umol.L...	NiFe Group 1d, 1l and 2a - metaT	Nitrite
36.3109	Mean_Depth..m..	Rhodopsin - metaT	Mean depth
28.8544	PO4..umol.L...	Rhodopsin - metaT	Phosphate
27.0961	Location.Full	Rhodopsin - metaT	Ocean location
23.0198	Mean_Salinity..PSU..	Rhodopsin - metaT	Mean salinity
22.7388	Mean_Oxygen..umol.kg..	Rhodopsin - metaT	Mean oxygen
19.4077	Mean.Depth.MLD.Sigma..m..	Rhodopsin - metaT	Mixed layer mean depth
16.8351	AMODIS.PAR8d.Einsteins.m.2.d.1	Rhodopsin - metaT	Photosynthetically available radiation
15.1211	Mean.Depth.Nitracline..m..	Rhodopsin - metaT	Nitracline mean depth
12.7868	retention	Rhodopsin - metaT	Eddy retention
12.5456	Mean.Depth.Max.Fluo..m..	Rhodopsin - metaT	Maximum fluorescence_x000D_ mean depth
-2.258	random	CODH - metaT	Random
0.0518152	random	Rhodopsin - metaT	Random
-2.46005	random	NiFe Group 1d, 1l and 2a - metaT	Random

## Sheet: Depth correlations
Metagenome ID	Mean depth (m)	RHO	CoxL	Group.1d.1l.2a
ANE_1	10	0.853912	0.0925426	0.00376007
ANE_2	10	0.843721	0.0904232	0.00410312
ANE_3	5.53017	0.832346	0.0610112	0.00130618
ANE_4	5.40208	0.962925	0.0614741	0.00195104
ANE_5	5.41367	0.861638	0.0581656	0.00435204
ANE_6	38.689	0.798826	0.0630495	0.00105237
ANE_7	38.689	0.847566	0.0683375	0.00103492
ANE_8	39.7792	0.801353	0.0596181	0.00362098
ANE_9	77.5699	0.85204	0.100236	0.00253021
ANE_10	791.769	0.208039	0.28767	0.0132329
ANW_1	5.43167	0.701059	0.0882461	0.00475382
ANW_2	5.443	0.782354	0.0741227	0.00698116
ANW_3	5.52908	0.857662	0.0749057	0.00190944
ANW_4	11.6915	0.815799	0.0972038	0.00468745
ANW_5	6.0535	0.868761	0.0889228	0.00222996
ANW_6	5.53067	0.867301	0.0775717	0.00165259
ANW_7	634.751	0.187351	0.19763	0.0130436
ANW_8	585.697	0.214948	0.269181	0.00895034
ANW_9	633.32	0.217248	0.300331	0.00932356
ANW_10	246.368	0.347036	0.254962	0.0077772
ANW_11	734.34	0.229779	0.280429	0.00944833
ASE_1	5.39475	0.81755	0.0520882	0.000682519
ASE_2	5.39475	0.803177	0.0579698	0.000693881
ASE_3	5.39475	0.811269	0.0551035	0.000571336
ASE_4	5.45358	0.791731	0.10702	0.00254938
ASE_5	5.45358	0.808137	0.101424	0.00340301
ASE_6	5.42742	0.591212	0.0571455	0.00313582
ASE_7	5.42742	0.59522	0.0605539	0.00266629
ASE_8	5.42742	0.566629	0.0524982	0.00299034
ASE_9	5.39667	0.717511	0.0597184	0.00193161
ASE_10	5.39667	0.711178	0.059628	0.00165477
ASE_11	28.633	0.863319	0.0611129	0.000497023
ASE_12	28.633	0.856672	0.0603005	0.000359391
ASE_13	40.2689	0.628155	0.0548806	0.00170893
ASE_14	40.2689	0.631697	0.060846	0.00187561
ASE_15	40.2689	0.622847	0.0654754	0.00198258
ASE_16	722.701	0.291695	0.254191	0.00843954
ASE_17	722.701	0.267681	0.260402	0.0106661
ASE_18	791.586	0.125725	0.206855	0.0331742
ASE_19	791.586	0.126407	0.219287	0.0371251
ASW_1	5.8434	0.6992	0.0588606	0.00613109
ASW_2	5.8434	0.660361	0.0547933	0.00751253
ASW_3	5.46125	0.677806	0.0690001	0.0137077
ASW_4	5.46125	0.652366	0.0696626	0.0151877
ASW_5	5.5735	0.663494	0.0659972	0.0151784
ASW_6	5.5735	0.652431	0.0606132	0.0162195
ASW_7	5.48033	0.994775	0.0653576	0.00106052
ASW_8	5.48033	0.962072	0.0609499	0.00115569
ASW_9	95.4033	0.673747	0.068538	0.00381351
ASW_10	95.4033	0.677934	0.0700747	0.0041807
ASW_11	41.7669	1.09013	0.058784	0.00115222
ASW_12	41.7669	1.05373	0.0487826	0.000981319
ASW_13	792.736	0.426195	0.111151	0.0163545
ASW_14	792.736	0.432724	0.117344	0.0185553
ASW_15	792.783	0.156145	0.292196	0.0150203
ASW_16	792.783	0.144681	0.298382	0.0156018
ASW_17	792.738	0.284872	0.253517	0.00954759
ASW_18	792.738	0.296916	0.222682	0.00918597
ION_1	5.47242	0.915752	0.12884	0.000365545
ION_2	5.47242	0.958346	0.133151	0.000592726
ION_3	5.45433	0.757412	0.0775924	0.000502157
ION_4	5.45433	0.738339	0.0762002	0.000615085
ION_5	5.48592	0.648561	0.06027	0.00454063
ION_6	5.48592	0.645094	0.0549937	0.00409761
ION_7	5.41783	0.732053	0.0658082	0.00310464
ION_8	5.41783	0.722817	0.057226	0.00240746
ION_9	5.47558	0.616807	0.0501625	0.00307959
ION_10	5.47558	0.595673	0.0492187	0.00240595
ION_11	5.43733	0.623571	0.0434423	0.00172799
ION_12	5.43733	0.671416	0.0539534	0.00236735
ION_13	17.3917	0.910179	0.105565	0.000267214
ION_14	17.3917	0.848186	0.114745	0.00616015
ION_15	25.3365	0.71466	0.078723	0.000788899
ION_16	25.3365	0.691736	0.0749904	0.000757761
ION_17	25.3126	0.61705	0.0979145	0.000852203
ION_18	58.151	0.679542	0.0828733	0.00364929
ION_19	58.151	0.700826	0.0890538	0.00425418
ION_20	79.0212	0.656921	0.0894956	0.00114275
ION_21	79.0212	0.623693	0.0824139	0.00115943
ION_22	337.721	0.170254	0.192723	0.0476558
ION_23	337.721	0.182589	0.17375	0.047217
ION_24	268.206	0.131603	0.171673	0.0620448
ION_25	268.206	0.129652	0.184853	0.0593116
IOS_1	5.53958	0.593349	0.0417877	0.000717433
IOS_2	5.53958	0.574274	0.039963	0.00154784
IOS_3	5.46283	0.67049	0.051304	0.00364162
IOS_4	5.56225	0.629042	0.0533216	0.00399292
IOS_5	5.42992	0.726748	0.0614388	0.0035771
IOS_6	5.49492	0.701442	0.054774	0.00152072
IOS_7	5.9038	0.789376	0.0728854	0.00133835
IOS_8	5.9038	0.825463	0.0717379	0.00157889
IOS_9	79.0177	0.706521	0.0551117	0.0023569
IOS_10	79.0177	0.694358	0.0498951	0.00166922
IOS_11	67.0711	0.708386	0.0604344	0.00374636
IOS_12	63.6355	0.749875	0.0994096	0.00393665
IOS_13	63.6355	0.782742	0.0982167	0.00330766
IOS_14	63.6355	0.780133	0.104647	0.00268009
IOS_15	28.6815	0.770306	0.0796735	0.00356407
IOS_16	28.6815	0.746621	0.0839703	0.00326037
IOS_17	28.6815	0.778666	0.0791079	0.00295758
IOS_18	989.647	0.211407	0.128301	0.0170088
IOS_19	990.779	0.21054	0.292625	0.00847392
IOS_20	990.779	0.2016	0.291498	0.00764405
IOS_21	842.157	0.222491	0.267932	0.0093224
IOS_22	842.157	0.222825	0.269645	0.0101266
MED_1	5.42567	0.807959	0.0508391	0.000432761
MED_2	5.42567	0.807834	0.05316	0.000429798
MED_3	5.47283	1.30135	0.118571	0.0011591
MED_4	5.47283	1.3042	0.118541	0.000899922
MED_5	5.516	0.917973	0.116923	0.00332562
MED_6	5.516	0.906535	0.130353	0.0031639
MED_7	5.3955	1.71209	0.041067	0.00085904
MED_8	5.3955	1.11014	0.0542784	0.001473
MED_9	61.635	0.762601	0.0583447	0.00056843
MED_10	61.635	0.773438	0.0571123	0.000773112
MED_11	51.6951	0.732486	0.111233	0.001585
MED_12	51.6951	0.734891	0.116121	0.00216484
MED_13	69.0713	0.763654	0.0491675	0.00131417
MED_14	69.0713	0.758692	0.0475637	0.00114282
PON_1	5.45342	0.779083	0.0522659	0.0100363
PON_2	5.4605	0.892849	0.0874159	0.00345555
PON_3	5.37067	0.764538	0.0421296	0.000511921
PON_4	5.35292	0.699622	0.0385178	0.0062221
PON_5	5.41025	0.698556	0.0722434	0.00294682
PON_6	47.2148	0.880005	0.0591537	0.00248035
PON_7	44.1742	0.241214	0.154639	0.025644
PON_8	44.1742	0.241018	0.152308	0.0254216
PON_9	44.1742	0.248705	0.147063	0.0273727
PON_10	44.1742	0.237704	0.150368	0.0246335
PON_11	58.103	0.600141	0.0917364	0.00669011
PON_12	545.519	0.206522	0.259673	0.0158767
PON_13	644.642	0.142227	0.216721	0.0177551
PON_14	370.97	0.163941	0.169138	0.0351315
PON_15	370.97	0.162193	0.172933	0.0364788
PON_16	370.97	0.162161	0.173379	0.0357009
PON_17	370.97	0.170899	0.168423	0.0367688
PON_18	444.884	0.12191	0.15703	0.0433405
PON_19	444.884	0.11973	0.158661	0.0414433
PON_20	444.884	0.117713	0.159049	0.0436822
PON_21	444.884	0.116674	0.156662	0.04199
PSE_1	5.33183	0.691352	0.0490855	0.0100583
PSE_2	5.43008	0.936774	0.0582189	0.00859939
PSE_3	5.51125	0.896474	0.054152	0.00402575
PSE_4	5.55817	0.822817	0.0489259	0.00241622
PSE_5	5.55817	0.845306	0.052003	0.00331157
PSE_6	5.39817	0.763417	0.0479599	0.000984248
PSE_7	5.479	0.743752	0.0609464	0.00382543
PSE_8	5.479	0.751176	0.0606652	0.00363757
PSE_9	5.479	0.766736	0.0610842	0.00343031
PSE_10	5.4785	0.827132	0.0490253	0.00113968
PSE_11	5.4785	0.814346	0.0494701	0.00112718
PSE_12	5.40058	0.721177	0.0493161	0.00102525
PSE_13	5.40058	0.738518	0.0512181	0.00118453
PSE_14	5.46492	0.7965	0.0538276	0.00798975
PSE_15	5.8897	0.856334	0.053237	0.00188345
PSE_16	33.7675	0.830547	0.0830058	0.00259979
PSE_17	57.6225	0.790848	0.0564997	0.0140799
PSE_18	57.6225	0.785016	0.0537184	0.013835
PSE_19	45.659	0.729182	0.0456427	0.00241867
PSE_20	45.659	0.732928	0.0531729	0.00542812
PSE_21	45.659	0.705917	0.0523072	0.00436786
PSE_22	29.8068	0.756663	0.0547685	0.00163393
PSE_23	29.8068	0.753824	0.0536666	0.00205001
PSE_24	29.8068	0.773084	0.0535445	0.00120643
PSE_25	48.6913	0.817649	0.0590103	0.00602068
PSE_26	88.9896	0.846974	0.0755718	0.00126139
PSE_27	481.098	0.249102	0.279051	0.00596721
PSE_28	481.098	0.22875	0.281829	0.00630173
PSE_29	475.619	0.214433	0.116376	0.0220339
PSE_30	475.619	0.226067	0.11491	0.0227495
PSE_31	475.619	0.226352	0.111739	0.0222815
PSE_32	376.367	0.246718	0.146127	0.0181172
PSE_33	376.367	0.239378	0.157383	0.0176081
PSE_34	376.927	0.452193	0.11399	0.0120182
PSE_35	347.147	0.241524	0.203277	0.0103424
PSW_1	5.43925	0.762393	0.0445043	0.00721535
PSW_2	5.8596	0.805761	0.0421164	0.00435849
PSW_3	5.53792	0.754232	0.0762511	0.00532012
PSW_4	9.8985	0.787594	0.0459554	0.0017142
PSW_5	9.8985	0.770184	0.050336	0.00145604
PSW_6	9.8985	0.776511	0.0469839	0.0018733
PSW_7	9.8985	0.770173	0.048256	0.00144191
PSW_8	5.45642	0.853118	0.0418737	0.00241936
PSW_9	5.45642	0.867684	0.0404908	0.00242638
PSW_10	5.45642	0.862888	0.043637	0.00277008
PSW_11	5.45642	0.857121	0.0405878	0.00262258
PSW_12	5.4465	0.717676	0.0532295	0.00674833
PSW_13	41.6574	0.736611	0.0521863	0.00933172
PSW_14	689.263	0.193907	0.291434	0.0156737
PSW_15	594.575	0.295764	0.174607	0.0138621
PSW_16	594.575	0.288857	0.176211	0.0128135
PSW_17	594.575	0.288945	0.178921	0.013843
PSW_18	594.575	0.297618	0.171131	0.0145458
RED_1	5.43008	0.614854	0.0842955	0.00741856
RED_2	5.43008	0.621462	0.0863642	0.00735696
RED_3	5.42533	0.59593	0.0569596	0.00333687
RED_4	5.42533	0.588053	0.0564325	0.00379786
RED_5	5.374	0.726184	0.0952459	0.00184864
RED_6	5.374	0.724852	0.101544	0.00138207
RED_7	5.42733	0.790358	0.12487	0.00243422
RED_8	5.42733	0.771017	0.117368	0.0023269
RED_9	85.4737	0.566807	0.144644	0.00501637
RED_10	85.4737	0.559591	0.149553	0.00541512
RED_11	60.1309	0.366491	0.125805	0.00368106
RED_12	60.1309	0.364934	0.13219	0.00412454
SOC_1	5.9026	1.034	0.106873	0.0079165
SOC_2	5.9026	1.02569	0.0988672	0.00731044
SOC_3	5.9412	1.02304	0.0313016	0.00130289
SOC_4	5.9412	1.02018	0.0362126	0.000907939
SOC_5	87.4383	0.947464	0.0347418	0.000867063
SOC_6	87.4383	0.980912	0.038176	0.00106492
SOC_7	783.816	0.194911	0.294099	0.00573737
SOC_8	783.816	0.192202	0.309956	0.00540169
